# Supplementary material for: Redetermined structure of gossypol (P3 polymorph)
Source: Acta Crystallogr E Crystallogr Commun. 2015 Jun 3;71(Pt 7):o442–3. doi: 10.1107/S205698901500941X (PMC4518924; doi:10.1107/S205698901500941X)
Supplement: Supplementary file 1 [file e-71-0o442-sup1.cif]

##############################################################################
#                                                                            #
# This CIF contains the data in a paper accepted for publication in          #
# Acta Crystallographica Section E. It conforms to the requirements of       #
# Notes for Authors for Acta Crystallographica Section E, and has been       #
# peer reviewed under the auspices of the IUCr Commission on Journals.       #
#                                                                            #
# Full details of the Crystallographic Information File format               #
# are given in the paper "The Crystallographic Information File (CIF):       #
# a New Standard Archive File for Crystallography" by S. R. Hall, F. H.      #
# Allen and I. D. Brown [Acta Cryst. (1991), A47, 655-685].                  #
#                                                                            #
# The current version of the core CIF dictionary is obtainable from          #
# ftp://ftp.iucr.org/pub/cif_core.dic.                                       #
#                                                                            #
# Software is freely available for graphical display of the structure(s)     #
# in this CIF. For information consult the CIF software page                 #
# http://www.iucr.org/resources/cif/software.                                #
#                                                                            #
# This file may be used for bona fide research purposes within the           #
# scientific community so long as proper attribution is given to the journal # 
# article from which it was obtained.                                        #
#                                                                            #
##############################################################################
data_I
_database_code_depnum_ccdc_archive 'CCDC 1401388'
_audit_creation_method
;
Olex2 1.2
(compiled 2014.03.20 svn.r2914 for OlexSys, GUI svn.r4874)
;
_journal_date_recd_electronic     2015-04-20
_journal_date_accepted     2015-05-18
_journal_name_full     'Acta Crystallographica, Section E'
_journal_year     2015
_journal_volume     71
_journal_issue      7
_journal_page_first     o442
_journal_page_last     o443
_journal_paper_category     HO
_journal_paper_doi     10.1107/S205698901500941X
_journal_coeditor_code     HB7412
_publ_contact_author_name     'Honkeldieva, Muhabbat'
_publ_contact_author_address
;
Institute of Biorganic Chemistry, Mirzo-Ulugbek St. 83, Tashkent 100125,
Uzbekistan
;
_publ_contact_author_email     'muhabbat.n75@mail.ru'
_publ_contact_author_fax     '+998712627063'
_publ_contact_author_phone     '+998901766648'
_publ_section_title
;
Redetermined structue of gossypol (<i>P</i>3 polymorph)
;
_publ_section_title_footnote     .
loop_
    _publ_author_name
    _publ_author_footnote
    _publ_author_address
    'Honkeldieva, Muhabbat' .
;
Institute of Biorganic Chemistry, Mirzo-Ulughbek Str. 83, Tashkent 100125,
Uzbekistan
;
    'Kunafiev, Rishad' .
;
Institute of Biorganic Chemistry, Mirzo-Ulughbek Str. 83, Tashkent 100125,
Uzbekistan
;
    'Hamidov, Hayrullo I.' .
;
Institute of Biorganic Chemistry, Mirzo-Ulughbek Str. 83, Tashkent 100125,
Uzbekistan
;
_publ_section_synopsis     .
_chemical_name_systematic
;\
1,1',6,6',7,7'-Hexahydroxy-5,5'-diisopropyl-3,3'-dimethyl[2,2'-\
binaphthalene]-8,8'-dicarbaldehyde
;
_chemical_name_common     Gossypol
_chemical_formula_moiety     'C30 H30 O8'
_chemical_formula_sum     'C30 H30 O8'
_chemical_formula_iupac     'C30 H30 O8'
_chemical_formula_weight     518.54
_chemical_melting_point     455
_shelx_space_group_comment
;
The symmetry employed for this shelxl refinement is uniquely defined
by the following loop, which should always be used as a source of
symmetry information in preference to the above space-group names.
They are only intended as comments.
;
_space_group_crystal_system     monoclinic
_space_group_name_H-M_alt     'C 2/c'
_space_group_name_Hall     '-C 2yc'
loop_
    _space_group_symop_operation_xyz
    'x, y, z'
    '-x, y, -z+1/2'
    'x+1/2, y+1/2, z'
    '-x+1/2, y+1/2, -z+1/2'
    '-x, -y, -z'
    'x, -y, z-1/2'
    '-x+1/2, -y+1/2, -z'
    'x+1/2, -y+1/2, z-1/2'
_cell_length_a     21.2196(4)
_cell_length_b     19.0886(2)
_cell_length_c     15.2564(2)
_cell_angle_alpha     90
_cell_angle_beta     113.262(2)
_cell_angle_gamma     90
_cell_volume     5677.29(16)
_cell_formula_units_Z     8
_cell_measurement_reflns_used     6170
_cell_measurement_theta_min     3.8459
_cell_measurement_theta_max     75.6102
_cell_measurement_temperature     293(2)
_exptl_crystal_description     prism
_exptl_crystal_colour     'light brown'
_exptl_crystal_size_max     0.30
_exptl_crystal_size_mid     0.30
_exptl_crystal_size_min     0.30
_exptl_crystal_density_diffrn     1.213
_exptl_crystal_density_meas     ?
_exptl_crystal_density_method     ?
_exptl_crystal_F_000     2192
_exptl_absorpt_coefficient_mu     0.726
_exptl_absorpt_correction_type     multi-scan
_exptl_absorpt_process_details
;
(CrysAlis PRO; Oxford Diffraction, 2009)
;
_shelx_estimated_absorpt_T_min     ?
_shelx_estimated_absorpt_T_max     ?
_exptl_absorpt_correction_T_min     0.73013
_exptl_absorpt_correction_T_max     1.00000
_exptl_special_details
;
Absorption correction: CrysAlisPro, Oxford Diffraction Ltd.,
Version 1.171.33.40 (release 27-04-2009 CrysAlis171 .NET)
(compiled Apr 27 2009,10:20:11)
Empirical absorption correction using spherical harmonics,
 implemented in SCALE3 ABSPACK scaling algorithm.
;
_diffrn_ambient_temperature     298
_diffrn_radiation_type     CuK\a
_diffrn_radiation_wavelength     1.54184
_diffrn_radiation_source     'fine-focus sealed tube'
_diffrn_radiation_monochromator     graphite
_diffrn_measurement_device_type     'Oxford Diffraction Xcalibur Ruby'
_diffrn_measurement_device     ?
_diffrn_measurement_method     '\w scans'
_diffrn_detector_area_resol_mean     10.2576
_diffrn_reflns_number     13408
_diffrn_reflns_av_R_equivalents     0.0209
_diffrn_reflns_theta_min     3.847
_diffrn_reflns_theta_max     75.756
_diffrn_reflns_theta_full     67.684
_diffrn_measured_fraction_theta_max     0.983
_diffrn_measured_fraction_theta_full     0.999
_diffrn_reflns_limit_h_min     -26
_diffrn_reflns_limit_h_max     25
_diffrn_reflns_limit_k_min     -23
_diffrn_reflns_limit_k_max     20
_diffrn_reflns_limit_l_min     -17
_diffrn_reflns_limit_l_max     19
_diffrn_standards_number     0
_diffrn_standards_interval_count     ?
_diffrn_standards_interval_time     ?
_diffrn_standards_decay_%     ?
loop_
    _refln_index_h
    _refln_index_k
    _refln_index_l
    _refln_F_squared_meas
    0 0 -2 60705.6
    0 0 -2 61954.9
    0 0 2 58497.9
    0 0 2 58341.8
    0 0 -3 64.7394
    0 0 3 36.1111
    0 0 3 24.29
    0 0 4 486875
    0 0 4 497883
    0 0 5 2412.02
    0 0 5 -23.9318
    0 0 6 3966.41
    0 0 7 47.8588
    0 0 8 3811.02
    0 0 9 6.72018
    0 0 10 1834.86
    0 0 -10 1822.84
    0 0 11 -28.8315
    0 0 11 91.8563
    0 0 11 -146.598
    0 0 12 1590.01
    0 0 12 1831.83
    0 0 13 -16.7475
    0 0 13 -148.824
    0 0 14 118.99
    0 0 15 -44.9693
    0 0 16 13.6635
    0 0 17 -16.2655
    0 -2 0 348799
    0 -2 -1 9653.67
    0 -2 1 9920.04
    0 -2 1 10020.2
    0 2 -1 10252.8
    0 2 1 10184.3
    0 -2 -2 104349
    0 -2 2 105384
    0 2 2 105537
    0 -2 3 277874
    0 -2 3 284472
    0 -2 -3 279192
    0 2 3 276043
    0 -2 4 81098.5
    0 -2 4 80709.2
    0 2 5 102953
    0 -2 5 101941
    0 -2 -6 3652.88
    0 -2 6 3943.21
    0 -2 6 3792.97
    0 2 6 3681.09
    0 -2 -7 134809
    0 2 7 136299
    0 -2 8 4048.05
    0 -2 -8 4021.48
    0 2 8 3864.87
    0 -2 -9 1283.78
    0 -2 9 1336.04
    0 2 9 1548.38
    0 2 10 363.062
    0 -2 10 481.652
    0 -2 11 577.39
    0 2 11 656.632
    0 2 11 531.896
    0 -2 11 574.663
    0 -2 12 34.8856
    0 2 12 9.18023
    0 2 12 -1.14482
    0 2 13 -12.1433
    0 -2 13 35.6172
    0 2 13 -52.5405
    0 -2 14 2782.78
    0 2 14 2709.02
    0 2 14 2760.39
    0 2 15 781.371
    0 2 15 835.307
    0 -2 15 877.922
    0 -2 15 818.109
    0 -2 16 415.507
    0 2 16 262.018
    0 -2 17 71.8238
    0 2 17 146.661
    0 -4 0 8232.68
    0 4 0 8104.73
    0 -4 -1 34013.5
    0 -4 1 31468.5
    0 -4 -2 5828.63
    0 -4 2 5479.94
    0 -4 -2 5774.72
    0 -4 3 7486.68
    0 -4 -3 7652.56
    0 -4 -4 68.068
    0 -4 4 136.852
    0 -4 4 28.2201
    0 -4 -5 83937.2
    0 -4 5 85120
    0 -4 6 11216
    0 -4 -6 11163.9
    0 -4 -7 48349.2
    0 -4 7 45762.1
    0 -4 8 22525.4
    0 -4 -8 24170.9
    0 -4 -9 12634.1
    0 -4 9 12690.2
    0 4 10 2372.31
    0 4 11 3897.16
    0 -4 11 3663.25
    0 4 11 3832.88
    0 4 11 4108.06
    0 -4 11 3612.08
    0 4 12 520.924
    0 -4 12 362.712
    0 4 12 443.233
    0 4 13 8556.82
    0 4 13 8701.7
    0 -4 13 8636.73
    0 4 14 81.5773
    0 -4 14 120.176
    0 4 14 157.491
    0 -4 15 63.3501
    0 4 15 2.15491
    0 4 15 -23.4652
    0 4 16 207.623
    0 -4 16 299.694
    0 4 17 94.5087
    0 -4 17 124.331
    0 -6 0 34973.1
    0 6 0 35407.4
    0 -6 -1 749.068
    0 -6 1 755.232
    0 -6 -2 2937.22
    0 -6 2 2766.39
    0 -6 3 32111
    0 -6 -4 28406.2
    0 -6 4 27389.3
    0 -6 5 918.642
    0 -6 -5 757.574
    0 -6 5 798.588
    0 -6 6 438.474
    0 -6 -6 416
    0 -6 6 398.924
    0 -6 7 2485.66
    0 -6 -7 2011.31
    0 -6 8 4396.06
    0 -6 -8 4634.74
    0 -6 -9 13132.2
    0 -6 9 12703.1
    0 6 10 12450.7
    0 6 10 12944.3
    0 6 10 13583.3
    0 -6 10 12637.2
    0 -6 10 12542.9
    0 -6 11 31977.9
    0 6 11 32210.6
    0 -6 11 31680.7
    0 6 11 32872.9
    0 -6 12 7719.15
    0 6 12 8154.13
    0 6 12 8519.3
    0 6 12 8715.46
    0 6 13 2927.91
    0 6 13 3605.96
    0 -6 13 3218.89
    0 6 13 3403.64
    0 6 14 55.1422
    0 6 14 -24.3008
    0 -6 14 -6.89099
    0 6 15 704.271
    0 -6 15 852.58
    0 6 15 890.693
    0 6 16 268.543
    0 -6 16 222.827
    0 -6 16 259.227
    0 8 0 472245
    0 -8 0 423558
    0 -8 -1 21686.5
    0 -8 1 21859.6
    0 -8 -2 2139.17
    0 -8 2 2204.93
    0 -8 2 2234.85
    0 -8 3 7926.3
    0 -8 4 120811
    0 -8 5 899.549
    0 -8 6 2367.74
    0 -8 7 4409.07
    0 -8 8 4398.37
    0 8 9 5692.39
    0 8 9 5331.36
    0 -8 9 5662.6
    0 -8 10 1374.41
    0 8 10 1302.72
    0 8 10 1137.81
    0 -8 11 1677.09
    0 8 11 1694.27
    0 8 11 1589.54
    0 8 12 1981.01
    0 8 12 2358.62
    0 -8 12 2193.13
    0 8 12 2276.4
    0 8 13 255.002
    0 8 13 185.823
    0 8 13 132.232
    0 -8 13 257.787
    0 8 14 129.55
    0 8 14 104.945
    0 8 14 18.7747
    0 8 15 -1.79559
    0 -8 16 11.1747
    0 -10 0 15504.1
    0 -10 1 69925
    0 -10 -1 70292.3
    0 -10 2 117.153
    0 -10 2 11.3113
    0 -10 -2 5.16833
    0 -10 -3 1271.2
    0 -10 3 1421.79
    0 -10 4 1385.67
    0 -10 -4 1162.82
    0 -10 5 1052.14
    0 -10 6 1555.68
    0 -10 7 314.899
    0 10 8 347.532
    0 -10 8 427.216
    0 10 8 410.768
    0 -10 9 34444.8
    0 10 9 33786
    0 -10 10 5403.04
    0 10 10 4919.44
    0 10 10 4992.47
    0 -10 11 455.437
    0 10 11 337.311
    0 10 11 345.442
    0 -10 12 177.784
    0 10 12 224.901
    0 10 12 144.491
    0 10 13 749.078
    0 10 13 685.224
    0 10 14 266.603
    0 10 14 250.643
    0 -10 15 -34.8366
    0 10 15 -18.7181
    0 -12 0 20934.8
    0 -12 1 7327.11
    0 -12 1 6732.21
    0 -12 -1 7231.86
    0 -12 2 11882.3
    0 -12 -2 11183.4
    0 -12 2 11991.3
    0 -12 -3 1066.62
    0 -12 3 1060.44
    0 -12 -4 7103.83
    0 -12 4 7572.82
    0 -12 -5 97.8019
    0 -12 5 75.3295
    0 12 6 12089.5
    0 12 7 3440.85
    0 12 7 3624.09
    0 12 8 2.58891
    0 -12 8 85.5836
    0 12 8 97.2051
    0 -12 9 640.718
    0 12 9 870.454
    0 12 9 876.412
    0 12 10 -8.14465
    0 -12 10 61.7174
    0 12 10 43.8289
    0 -12 11 1000.76
    0 12 11 872.082
    0 12 11 918.008
    0 12 12 2759.05
    0 12 12 2963.32
    0 -12 12 2766
    0 12 13 -26.5536
    0 12 13 4.05764
    0 12 14 219.123
    0 -12 14 298.061
    0 -12 15 192.352
    0 -14 0 8028.9
    0 -14 0 8377.32
    0 -14 -1 19927.5
    0 -14 1 21048.6
    0 -14 1 20463.1
    0 -14 1 19481.8
    0 -14 2 6776.22
    0 -14 -3 261.107
    0 -14 3 380.821
    0 -14 4 16660.6
    0 14 4 16151.1
    0 14 5 1832.59
    0 -14 5 1427.15
    0 -14 6 1048.43
    0 14 6 1023.22
    0 14 7 1025.84
    0 -14 -7 1431.98
    0 -14 7 1246.65
    0 14 8 -80.5354
    0 -14 8 -14.6531
    0 14 8 42.7182
    0 14 9 121.229
    0 -14 9 137.528
    0 14 9 241.583
    0 14 10 117.241
    0 -14 10 101.731
    0 14 10 122.847
    0 -14 11 2942.6
    0 14 11 2838.19
    0 14 11 2890.26
    0 -14 12 11.8591
    0 14 12 -15.2073
    0 -14 13 50.9304
    0 14 13 11.3912
    0 14 14 397.098
    0 -14 14 324.729
    0 -16 0 107.628
    0 -16 -1 1797.4
    0 -16 1 2103.32
    0 -16 -2 14328.2
    0 -16 2 13457.7
    0 -16 3 5226.27
    0 -16 -3 5701.96
    0 -16 -4 246.665
    0 -16 4 200.113
    0 16 4 240.584
    0 -16 5 62.4067
    0 16 5 -29.2769
    0 -16 -5 46.7492
    0 -16 6 12523.5
    0 -16 -6 12026.6
    0 16 6 12169.3
    0 -16 -7 700.718
    0 16 7 787.829
    0 -16 7 754.475
    0 -16 8 543.876
    0 16 8 451.699
    0 -16 9 -87.5739
    0 16 9 -23.0128
    0 -16 10 139.678
    0 16 10 -34.0987
    0 -16 11 34.2947
    0 -16 11 60.5989
    0 16 11 -31.6971
    0 -16 12 188.682
    0 16 12 213.875
    0 16 13 184.269
    0 -18 0 5616.23
    0 -18 1 9646.87
    0 -18 -1 10136.5
    0 -18 -2 140.684
    0 -18 2 145.486
    0 -18 2 125.823
    0 -18 -3 425.591
    0 -18 3 384.065
    0 -18 -3 351.069
    0 -18 3 411.527
    0 -18 4 144.002
    0 -18 -4 112.497
    0 -18 4 222.577
    0 18 5 740.053
    0 -18 5 643.921
    0 -18 -5 664.268
    0 -18 6 90.2735
    0 -18 -6 87.4347
    0 18 6 -17.3412
    0 -18 7 24.9255
    0 -18 -7 62.264
    0 18 7 18.8627
    0 18 8 24.266
    0 -18 8 89.9709
    0 18 9 666.899
    0 -18 9 636.121
    0 18 10 198.102
    0 -18 10 237.351
    0 18 11 996.542
    0 -20 0 521.452
    0 -20 0 638.164
    0 -20 1 1771.8
    0 -20 -1 2112.25
    0 -20 1 1834.34
    0 -20 2 159.927
    0 -20 -2 228.724
    0 -20 3 4569.96
    0 -20 -3 4334.72
    0 -20 4 702.529
    0 -20 4 644.357
    0 -20 -4 655.962
    0 -20 -5 162.677
    0 -20 5 182.546
    0 -20 -6 573.833
    0 -20 6 555.058
    0 -20 7 128.372
    0 -20 -7 64.3489
    0 20 7 28.6741
    0 -20 8 1441.79
    0 20 8 1461.16
    0 -20 9 83.4436
    0 -22 0 1280.28
    0 -22 1 654.756
    0 -22 -1 556.69
    0 -22 -2 424.394
    0 -22 2 465.573
    0 -22 -3 260.584
    0 -22 3 300.301
    0 -22 -4 334.926
    0 -22 4 357.161
    0 -22 -5 5357.01
    0 -22 5 4831.04
    0 -22 6 2446.67
    -1 1 17 750.719
    -1 -1 17 805.932
    -1 1 16 155.447
    -1 -1 16 85.3824
    -1 1 15 668.137
    -1 1 15 668.658
    -1 -1 15 643.507
    -1 1 14 77.8771
    -1 1 14 25.8382
    -1 -1 14 111.348
    -1 1 13 1286.59
    -1 1 13 1068.48
    -1 -1 13 1339.23
    -1 1 12 1226.32
    -1 1 12 1245.51
    -1 -1 12 1097.04
    -1 -1 11 56.8139
    -1 1 11 -41.9067
    -1 -1 11 47.7127
    -1 1 11 39.5435
    -1 1 10 5118.29
    -1 -1 10 5433.39
    -1 -1 9 84.2669
    -1 1 9 138.418
    -1 1 8 690.727
    -1 -1 8 816.917
    -1 1 7 72816.2
    -1 -1 7 70797
    -1 -1 6 36456.3
    -1 1 6 36177.2
    -1 1 5 346078
    -1 -1 5 344300
    -1 -1 4 300540
    -1 1 4 304441
    -1 -1 4 309172
    -1 -1 3 70057.3
    1 -1 -3 70778.1
    -1 1 3 69569.8
    -1 -1 3 69548.3
    -1 1 2 228510
    -1 -1 2 232575
    -1 -1 2 231701
    1 -1 -2 230733
    1 1 -1 615511
    1 -1 -1 593231
    1 1 1 289.132
    -1 1 -1 274.211
    1 1 1 287.463
    -1 -1 -1 323.72
    -1 1 -1 269.915
    -1 -1 -1 371.535
    -1 -1 -1 251.441
    1 -1 1 285.362
    1 1 2 82490
    1 -1 2 83500.3
    1 1 2 82602.6
    1 1 3 181867
    1 -1 3 188786
    1 -1 3 185906
    1 1 3 185515
    1 1 4 407936
    1 1 4 406010
    1 -1 4 414392
    1 -1 4 413812
    1 -1 5 107395
    1 1 5 106410
    1 1 5 107292
    1 1 6 139.141
    1 -1 6 139.768
    1 -1 6 141.806
    1 1 7 8166.97
    1 -1 7 8068.77
    1 -1 7 8396.09
    1 -1 8 12800.1
    -1 -1 -8 12841.5
    1 1 8 12877.7
    1 1 9 2155.61
    -1 -1 -9 2264.05
    1 -1 9 2262.88
    1 1 10 895.195
    1 -1 10 1215.39
    1 -1 10 1066.94
    1 1 11 29.8885
    1 1 11 -105.445
    1 -1 11 8.34762
    1 1 11 78.8955
    1 -1 11 11.7712
    1 -1 12 197.493
    1 1 12 204.297
    1 1 12 160.654
    1 -1 12 289.85
    1 1 13 5066.04
    1 -1 13 4586.3
    1 1 13 5066.68
    1 1 14 63.1312
    1 -1 14 -40.9229
    1 -1 14 15.0443
    1 1 14 62.4262
    1 -1 15 12.206
    1 1 15 39.3987
    1 -1 16 73.2233
    1 1 16 137.197
    1 1 17 12.4925
    1 -1 17 7.17789
    -1 3 17 237.549
    -1 -3 17 330.862
    -1 -3 16 84.7284
    -1 -3 16 92.1569
    -1 3 16 47.784
    -1 3 16 49.4025
    -1 3 15 -9.866
    -1 3 15 136.98
    -1 -3 15 199.633
    -1 -3 14 1850.73
    -1 3 14 2229.19
    -1 3 14 2243.29
    -1 -3 13 3272.56
    -1 3 13 3584.78
    -1 3 13 3470.65
    -1 3 12 245.381
    -1 -3 12 252.403
    -1 3 12 331.324
    -1 3 11 13299.2
    -1 -3 11 12661.1
    -1 3 11 13442.3
    -1 -3 10 6438.52
    1 -3 -10 6709.74
    -1 -3 9 24926.7
    -1 3 9 25340.6
    -1 3 8 49977.7
    -1 -3 8 48714.8
    1 -3 -8 49758.5
    1 -3 -7 58017.7
    -1 3 7 59164
    -1 -3 6 30.4259
    -1 -3 6 -4.92371
    -1 3 6 61.054
    1 -3 -6 28.1802
    -1 -3 5 119841
    1 -3 -5 121791
    -1 -3 4 385552
    -1 -3 4 390694
    1 -3 -3 207733
    -1 -3 3 210614
    1 -3 -2 52046
    -1 -3 2 51128.8
    -1 -3 1 29883.2
    1 -3 -1 29876.3
    1 3 0 13859.6
    -1 -3 0 13888
    1 -3 0 13424.9
    -1 -3 -1 95934.9
    1 -3 1 91781.7
    -1 -3 -2 42391.6
    1 -3 2 41877
    1 -3 3 169426
    1 -3 3 167204
    -1 -3 -3 167842
    -1 -3 -4 33460.8
    1 -3 4 33594.7
    1 3 4 33272.3
    -1 -3 -5 9018.96
    1 -3 5 9055.41
    1 -3 5 9040.42
    1 -3 6 1171.56
    1 -3 6 1130.52
    -1 -3 -6 1147.36
    1 3 6 1278.2
    -1 -3 -7 97929.7
    1 3 7 98831.5
    1 -3 8 8462.28
    -1 -3 -8 9022.68
    1 3 8 8917.49
    1 -3 9 125.252
    1 3 10 278.875
    1 -3 10 348.863
    1 3 10 248.375
    1 3 10 341.506
    1 3 11 7127.01
    1 -3 11 8036.61
    1 -3 11 7481.53
    1 3 11 7230.6
    1 -3 12 1630.1
    1 3 12 1467.39
    1 3 12 1737.25
    1 -3 12 1335.59
    1 3 13 2920.74
    1 -3 13 2425.97
    1 3 13 2722.9
    1 3 14 370.708
    1 -3 14 369.026
    1 3 14 334.014
    1 -3 15 395.42
    1 -3 15 318.251
    1 3 15 319.57
    1 -3 16 233.233
    1 3 16 179.214
    1 -3 17 84.8426
    1 3 17 83.5402
    -1 5 17 0.69475
    -1 -5 17 21.9221
    -1 5 16 459.64
    -1 -5 16 361.824
    -1 5 16 318.89
    -1 -5 16 443.374
    -1 5 15 1035.17
    -1 5 15 984.15
    -1 -5 15 949.439
    -1 -5 14 1298.41
    -1 5 14 1225.72
    -1 5 14 1261.69
    -1 5 13 4051.46
    -1 5 13 3906.27
    -1 -5 13 3647.63
    -1 5 13 3526.86
    -1 5 12 923.302
    -1 5 12 847.492
    -1 5 12 960.242
    -1 -5 12 751.455
    -1 -5 11 105.321
    -1 -5 11 138.064
    -1 5 11 124.639
    -1 5 11 205.458
    -1 5 11 217.118
    -1 5 10 24239.2
    1 -5 -10 24302.1
    1 -5 -9 13585.5
    -1 -5 9 15445.6
    1 -5 -8 1587.19
    -1 -5 8 1595.14
    -1 -5 7 105307
    1 -5 -7 107259
    -1 -5 6 33482.1
    1 -5 -6 34660.7
    -1 -5 5 39819.9
    1 -5 -5 41736.6
    -1 -5 4 31349.9
    1 -5 -4 31327.1
    1 -5 -3 6299.1
    -1 -5 3 5829.63
    -1 -5 2 34807.1
    -1 -5 2 34465.9
    -1 -5 1 25534.5
    -1 -5 0 15661.6
    1 -5 0 15230.4
    1 5 0 15572.3
    1 -5 1 84290.8
    1 -5 2 124974
    1 -5 2 124771
    -1 -5 -3 36080.9
    1 -5 3 34955.4
    -1 -5 -4 12352.6
    1 -5 4 12427.1
    1 -5 5 3372.52
    -1 -5 -5 3274
    1 -5 6 10.7548
    -1 -5 -6 11.1924
    1 -5 6 -24.9684
    -1 -5 -7 2143.75
    1 -5 7 1932.24
    -1 -5 -8 878.814
    1 -5 8 774.647
    1 -5 9 947.025
    1 5 10 31988.2
    1 5 10 32477.9
    1 -5 10 30688.3
    1 5 10 30762.7
    1 -5 10 30323.9
    1 5 11 14902.5
    1 5 11 15361
    1 -5 11 15048.3
    1 -5 11 15336.4
    1 5 12 1.5486
    1 5 12 50.6276
    1 -5 12 69.4166
    1 5 12 59.495
    1 5 13 106.952
    1 5 13 109.169
    1 -5 13 102.046
    1 5 14 14.5051
    1 5 14 -50.806
    1 -5 14 -19.6197
    1 -5 15 27.135
    1 5 15 8.5064
    1 -5 15 -36.7541
    1 5 15 41.6108
    1 5 16 92.7383
    1 -5 16 121.885
    1 -5 16 6.8856
    -1 -7 16 771.198
    -1 7 16 971.356
    -1 -7 16 829.915
    -1 7 16 790.189
    -1 7 15 1320.22
    -1 7 15 1447.66
    -1 -7 15 1424.2
    -1 7 14 203.608
    -1 7 14 219.518
    -1 -7 14 280.429
    -1 7 14 254.115
    -1 -7 13 889.057
    -1 7 13 932.41
    -1 7 13 741.036
    -1 7 13 858.783
    -1 7 12 91.1096
    -1 -7 12 101.102
    -1 7 12 148.753
    -1 7 12 92.6508
    -1 -7 12 139.031
    -1 -7 11 5289.59
    -1 -7 11 4803.31
    -1 7 11 4744.12
    -1 7 11 5236.26
    -1 7 11 5227.49
    -1 -7 10 1814.23
    -1 7 10 2061.63
    -1 7 10 1885.95
    -1 -7 9 407.08
    1 -7 -9 480.504
    -1 -7 8 6643.11
    1 -7 -8 6755.32
    -1 -7 7 12374.3
    1 -7 -7 12604.7
    -1 -7 6 527.731
    1 -7 -6 580.601
    -1 -7 5 222091
    1 -7 -5 223823
    -1 -7 4 6784.92
    -1 -7 3 29470.5
    -1 -7 2 31971.6
    -1 -7 2 33261.2
    1 7 -1 38.3968
    -1 -7 1 150.209
    1 -7 -1 21.04
    -1 -7 0 101.08
    1 7 0 146.685
    1 -7 0 82.9196
    -1 -7 -1 3079.54
    1 -7 1 3358.06
    1 -7 2 79243.4
    1 -7 2 81382.7
    1 -7 3 23800
    1 -7 4 23226
    1 -7 5 64927.3
    1 -7 5 57084.1
    1 -7 6 1541.4
    1 -7 6 1985.6
    1 -7 7 6481.36
    -1 -7 -7 6823.89
    1 -7 8 20218.3
    1 7 9 5187.17
    1 7 9 5560.38
    1 -7 9 5375.43
    1 7 10 230.503
    1 -7 10 195.699
    1 7 10 132.598
    1 7 10 98.2578
    1 -7 10 192.621
    1 -7 11 8412.73
    1 7 11 8988.19
    1 7 11 8579.41
    1 7 11 9179.12
    1 -7 11 8911.84
    1 7 12 7211.35
    1 -7 12 7288.24
    1 7 12 6630.85
    1 7 12 6716.65
    1 7 13 33.4301
    1 7 13 -14.1948
    1 -7 13 53.7013
    1 7 13 92.6291
    1 7 14 306.687
    1 -7 14 385.778
    1 7 14 251.241
    1 -7 15 90.1045
    1 -7 15 42.6942
    1 7 15 20.9891
    1 -7 16 539.041
    -1 -9 16 44.226
    -1 9 15 265.73
    -1 9 15 195.055
    -1 9 14 319.952
    -1 9 14 321.129
    -1 9 13 780.249
    -1 9 13 816.993
    -1 9 12 0.38539
    -1 9 12 0.36878
    -1 -9 12 122.694
    -1 9 11 2159.81
    -1 -9 11 2349.92
    -1 9 11 2095.11
    -1 -9 10 6843.68
    -1 9 10 7215.19
    -1 9 10 6635.8
    -1 9 9 3348.15
    -1 -9 9 3454.73
    -1 9 9 3655.09
    -1 -9 8 666.896
    -1 -9 7 1078.25
    -1 -9 6 535.407
    -1 -9 5 1073.05
    -1 -9 4 2471.6
    -1 -9 3 64448.6
    -1 -9 2 88935.8
    1 -9 -2 88278.4
    -1 -9 2 89018.5
    1 9 -1 443.03
    -1 -9 1 339.157
    1 -9 -1 382.808
    1 -9 0 54161.5
    -1 -9 0 54348.6
    -1 -9 -1 5823.7
    1 -9 1 5701.41
    -1 -9 -2 10417.4
    1 -9 2 10425.3
    1 -9 2 10398.9
    -1 -9 -3 13147.7
    1 -9 3 12860.1
    1 -9 4 44.1152
    1 -9 5 -3.08854
    1 -9 6 11464.8
    1 -9 7 3085.86
    1 9 8 169.36
    1 -9 8 100.79
    1 9 8 162.902
    1 9 9 22287.1
    1 -9 9 22381.1
    1 9 9 21740.7
    1 -9 10 5213.72
    1 9 10 5210.9
    1 9 10 5640.01
    1 9 11 851.506
    1 -9 11 753.148
    1 9 11 929.763
    1 9 12 111.207
    1 9 12 198.346
    1 -9 12 188.162
    1 9 13 1075.57
    1 9 13 1130.29
    1 9 14 37.1933
    1 9 14 -54.0539
    1 -9 15 6.85023
    -1 11 15 312.288
    -1 -11 15 384.728
    -1 11 14 990.426
    -1 11 14 1040.87
    -1 11 13 694.782
    -1 -11 13 688.25
    -1 11 13 802.458
    -1 -11 12 544.158
    -1 11 12 535.227
    -1 11 12 489.21
    -1 11 11 1377.11
    -1 11 11 1250.22
    -1 -11 11 1361.25
    -1 -11 10 11312.2
    -1 11 10 11870.7
    -1 11 9 17573.3
    -1 -11 9 18223.4
    -1 11 9 18187
    -1 11 8 90.9419
    -1 11 8 23.775
    -1 11 7 685.669
    -1 -11 6 3105.46
    -1 -11 5 4053.55
    1 -11 -5 3764.3
    -1 -11 4 60362
    1 -11 -4 58633.3
    -1 -11 3 30239.9
    1 -11 -3 29826.3
    1 -11 -2 952.858
    -1 -11 2 949.616
    -1 -11 2 1198.12
    1 -11 -1 2399.06
    -1 -11 1 2505.45
    -1 -11 1 2466.26
    1 -11 0 7852.07
    -1 -11 0 7834.12
    1 -11 1 16267.3
    -1 -11 -1 15902.4
    1 -11 2 35559.6
    1 -11 2 35658.1
    -1 -11 -2 35078.8
    1 -11 3 25022
    -1 -11 -3 24074
    1 -11 4 8603.12
    -1 -11 -4 8534.93
    1 -11 5 5330.19
    -1 -11 -5 5204.55
    1 -11 6 155.082
    -1 -11 -6 118.123
    1 11 7 4030.52
    1 -11 7 3649.74
    1 11 7 3858.65
    1 11 8 466.102
    1 -11 8 324.737
    1 11 8 242.917
    1 11 9 403.401
    1 -11 9 300.214
    1 11 9 328.146
    1 -11 10 3133.75
    1 11 10 3155
    1 11 10 3164.06
    1 11 11 82.731
    1 11 11 56.8674
    1 -11 11 39.7927
    1 11 12 619.875
    1 -11 12 619.374
    1 11 12 498.547
    1 11 13 517.544
    1 11 13 435.984
    1 -11 14 19.4625
    1 11 14 11.224
    1 -11 15 289.367
    -1 -13 15 7.24524
    -1 13 14 27.9681
    -1 13 13 35.3287
    -1 13 13 -15.5189
    -1 13 12 -25.4788
    -1 -13 12 45.0471
    -1 13 12 -20.7983
    -1 13 11 386.103
    -1 -13 11 309.525
    -1 13 11 300.425
    -1 13 10 484.098
    -1 -13 10 370.81
    -1 13 10 383.117
    -1 13 9 142.254
    -1 -13 9 238.749
    -1 13 9 161.715
    -1 -13 8 1249.8
    -1 13 8 1534.53
    -1 13 8 1321.63
    -1 13 7 10450.9
    -1 -13 7 12754.8
    -1 -13 6 10667
    -1 13 6 10341.2
    -1 -13 5 3694.21
    -1 13 5 3469.81
    -1 -13 4 3997.88
    1 -13 -4 4157.22
    1 -13 -3 300.017
    -1 -13 3 260.827
    1 -13 -2 2189.96
    -1 -13 2 2050.08
    -1 -13 1 90.0725
    1 -13 -1 62.1502
    -1 -13 1 -67.3564
    1 -13 0 689.762
    -1 -13 0 680.278
    -1 -13 -1 21191.7
    1 -13 1 21917.2
    1 -13 1 21624
    1 -13 2 652.537
    -1 -13 -2 407.421
    -1 -13 -3 -40.2317
    1 -13 3 170.001
    -1 -13 -4 5075.48
    1 13 5 438.017
    1 -13 5 530.124
    1 13 6 2471.78
    1 -13 6 3420.85
    1 13 7 745.568
    1 13 7 763.033
    1 -13 7 809.126
    1 13 8 452.749
    1 13 8 248.746
    1 -13 8 291.39
    1 13 9 570.373
    1 -13 9 611.772
    1 13 9 500.142
    1 13 10 291.427
    1 13 10 437.476
    1 -13 10 272.026
    1 -13 11 439.736
    1 13 11 545.769
    1 13 11 536.193
    1 -13 12 -22.0511
    1 13 12 29.4157
    1 -13 13 161.158
    1 13 13 206.164
    1 13 14 432.8
    1 -13 14 429.25
    -1 -15 13 2.30318
    -1 15 13 29.7891
    -1 -15 12 84.3171
    -1 15 12 132.164
    -1 -15 11 2139.51
    -1 15 11 2256.78
    -1 15 10 308.042
    -1 -15 10 258.083
    -1 15 10 364.973
    -1 -15 9 9599.09
    -1 15 9 10310.1
    -1 15 8 228.808
    -1 -15 8 288.638
    1 -15 -7 444.018
    -1 -15 7 343.531
    -1 15 7 341.894
    1 -15 -6 210.892
    -1 15 6 138.558
    -1 -15 6 256.508
    1 -15 -5 186.172
    -1 15 5 82.2744
    -1 -15 5 135.322
    -1 15 4 511.785
    1 -15 -4 358.535
    -1 -15 4 245.403
    1 -15 -3 2101.81
    -1 -15 3 2308.73
    1 -15 -2 18606.7
    -1 -15 2 17059.2
    1 -15 -1 929.897
    -1 -15 1 982.197
    -1 -15 0 30022.4
    1 -15 0 30106.2
    -1 -15 -1 8741.41
    1 -15 1 8750.49
    -1 -15 -2 3775.87
    1 -15 2 3873.14
    1 -15 3 200.973
    1 15 3 112.979
    -1 -15 -3 -23.2173
    1 -15 4 368.083
    1 15 4 439.881
    1 15 5 23.7164
    1 -15 5 -18.7857
    1 15 6 1766.12
    1 -15 6 1932.84
    1 -15 6 1779.55
    1 15 7 1190.95
    1 -15 7 1350.85
    1 15 8 -5.04306
    1 -15 8 20.6839
    1 15 9 2425.59
    1 -15 9 2483.26
    1 -15 10 263.336
    1 15 10 207.109
    1 15 11 62.1881
    1 -15 11 169.231
    1 -15 11 60.2715
    1 15 12 268.153
    1 -15 12 324.421
    1 -15 13 -23.2024
    1 15 13 -31.153
    -1 17 12 1298.83
    -1 17 11 204.181
    -1 -17 11 218.757
    -1 17 10 -2.90536
    -1 -17 10 9.40795
    -1 17 9 41.44
    -1 -17 9 83.6368
    -1 17 8 290.65
    -1 -17 8 356.797
    -1 -17 7 783.69
    -1 17 7 1145.67
    1 -17 -7 974.181
    -1 -17 6 130.655
    -1 17 6 88.3464
    1 -17 -6 244.428
    1 -17 -5 5921.69
    -1 -17 5 5573.64
    1 -17 -4 17.9712
    -1 -17 4 24.8344
    1 -17 -4 143.447
    1 -17 -3 298.014
    -1 -17 3 445.617
    1 -17 -3 343.646
    1 -17 -2 10761.4
    -1 -17 2 10033.1
    1 -17 -1 3006.81
    -1 -17 1 2989.85
    1 -17 0 2312.6
    -1 -17 0 2165.97
    1 -17 1 26.5774
    -1 -17 -1 118.059
    1 -17 2 15508.9
    -1 -17 -2 16091.6
    -1 -17 -3 4497.79
    1 -17 3 4303.77
    1 -17 4 4559.23
    1 17 4 4367.24
    1 -17 4 4083.45
    1 -17 5 7862.89
    1 -17 5 8594.16
    1 17 5 8528.5
    -1 -17 -5 8247.73
    1 -17 6 1037.86
    1 17 6 1157.37
    -1 -17 -6 1106.33
    -1 -17 -7 105.612
    1 -17 7 161.928
    1 17 7 108.069
    1 -17 8 132.256
    1 17 8 79.8544
    1 17 9 -49.4898
    1 -17 9 -4.57222
    1 17 10 120.299
    1 -17 10 167.204
    1 17 11 276.898
    1 17 12 112.866
    -1 -19 10 914.645
    -1 19 10 928.463
    -1 19 9 67.8646
    -1 -19 9 96.3374
    -1 19 8 -11.8096
    -1 -19 8 67.5938
    -1 19 7 84.7474
    1 -19 -7 163.081
    -1 -19 7 61.5856
    -1 19 6 79.8767
    1 -19 -6 38.6276
    -1 -19 6 88.2215
    -1 -19 5 1424.18
    1 -19 -5 1734.04
    -1 -19 4 1482.23
    1 -19 -4 1466.39
    -1 -19 4 1515.17
    1 -19 -3 4208.44
    -1 -19 3 4410.87
    -1 -19 3 4632.07
    1 -19 -2 962.123
    -1 -19 2 1063
    -1 -19 2 1170.66
    -1 -19 1 802.861
    1 -19 -1 878.201
    1 -19 -1 982.025
    -1 -19 1 952.151
    1 -19 0 3267.29
    -1 -19 0 3115.14
    1 -19 0 3176.23
    -1 -19 -1 6044.96
    -1 -19 -1 5862.01
    1 -19 1 5787.04
    1 -19 1 6071.2
    -1 -19 -2 1508.18
    1 -19 2 1549.05
    1 -19 2 1540.69
    -1 -19 -2 1470.45
    -1 -19 -3 50.3599
    -1 -19 -3 29.5383
    1 -19 3 14.0379
    1 -19 4 1101.17
    -1 -19 -4 918.391
    1 -19 4 904.869
    -1 -19 -5 123.361
    1 19 5 -48.1633
    1 -19 5 74.2493
    1 19 6 156.127
    1 -19 6 68.3355
    -1 -19 -6 -2.89495
    1 -19 7 104.59
    1 19 7 129.341
    -1 -19 -7 119.626
    1 -19 8 1.60043
    1 19 8 6.33071
    1 -19 9 209.226
    1 19 9 196.54
    1 19 10 55.9773
    -1 -21 8 0.28533
    -1 -21 7 91.7979
    1 -21 -7 18.4627
    -1 -21 6 595.631
    1 -21 -6 678.09
    -1 -21 5 248.709
    1 -21 -5 268.492
    -1 -21 4 878.8
    1 -21 -4 978.794
    -1 -21 4 885.27
    1 -21 -3 1346.93
    -1 -21 3 1406.79
    -1 -21 3 1356.53
    1 -21 -2 425.471
    -1 -21 2 425.769
    1 -21 -1 747.679
    -1 -21 1 865.991
    -1 -21 0 2951.18
    1 -21 0 3013.41
    1 -21 1 2168.05
    -1 -21 -1 2098.34
    1 -21 2 978.319
    -1 -21 -2 1042.86
    -1 -21 -3 470.732
    1 -21 3 605.414
    1 -21 3 452.508
    -1 -21 -4 -10.3752
    1 -21 4 47.9809
    1 -21 5 96.0688
    -1 -21 -5 84.2794
    -1 -21 -6 48.8089
    1 -21 6 126.319
    1 -21 7 812.105
    1 -23 -4 13.9832
    1 -23 -3 236.606
    -1 -23 2 544.082
    1 -23 -2 692.777
    -1 -23 1 1477.19
    1 -23 -1 1414.34
    1 -23 0 461.586
    -1 -23 0 474.391
    1 -23 1 1701.86
    -1 -23 -1 1685.51
    -1 -23 -2 733.953
    1 -23 2 485.511
    -1 -23 -3 604.472
    -1 -23 -4 61.3534
    1 -23 4 103.064
    -2 0 18 11.816
    -2 0 17 2.31675
    -2 0 16 212.344
    -2 0 15 139.501
    -2 0 14 -2.39626
    -2 0 14 -44.8852
    -2 0 13 233.209
    -2 0 13 10.0186
    -2 0 12 375.675
    -2 0 12 384.46
    -2 0 10 19890.8
    -2 0 9 -16.3106
    -2 0 8 193826
    -2 0 7 7.20584
    -2 0 6 696.887
    -2 0 5 7.88988
    2 0 -4 402644
    -2 0 4 395697
    2 0 -3 153.236
    -2 0 3 134.33
    2 0 -2 94991.5
    -2 0 2 94467.4
    2 0 -1 139.821
    -2 0 1 134.919
    -2 0 0 881833
    -2 0 0 857416
    2 0 1 113.345
    -2 0 -1 89.939
    2 0 1 136.944
    -2 0 -2 9388.4
    2 0 2 9181.27
    2 0 2 9444.55
    2 0 3 21.2101
    2 0 3 49.6503
    2 0 4 5854.08
    2 0 4 6121.19
    2 0 5 311.844
    2 0 5 38.1077
    2 0 6 8957.44
    2 0 6 7985.91
    2 0 7 354.315
    2 0 7 -16.0072
    2 0 8 8560.78
    2 0 9 37.0348
    2 0 10 308.161
    2 0 10 166.734
    2 0 10 430.439
    2 0 11 -54.6311
    2 0 11 48.6827
    2 0 11 -46.3486
    2 0 12 558.01
    2 0 12 541.635
    2 0 12 651.659
    2 0 13 68.9661
    2 0 13 45.9005
    2 0 14 21.4091
    2 0 15 34.4233
    2 0 16 151.892
    2 0 17 15.812
    -2 -2 18 63.8375
    -2 2 18 99.4127
    -2 2 17 115.679
    -2 -2 17 119.592
    -2 2 16 192.812
    -2 2 16 106.717
    -2 -2 16 117.732
    -2 2 15 259.462
    -2 2 15 149.689
    -2 -2 15 152.151
    -2 2 14 912.784
    -2 2 14 1149.64
    -2 -2 14 983.569
    -2 -2 13 267.956
    -2 2 13 492.744
    -2 2 13 344.108
    -2 -2 12 125.665
    -2 2 12 17.6697
    -2 2 12 151.905
    2 -2 -11 16929
    -2 2 11 18508.2
    -2 -2 10 2230.51
    2 -2 -10 2098.18
    -2 2 10 2328.91
    -2 2 9 267.366
    2 -2 -9 115.56
    -2 -2 9 156.327
    2 -2 -8 22849.1
    -2 -2 8 22981
    -2 -2 7 13211.4
    -2 2 7 14646.9
    -2 2 6 194816
    -2 -2 6 193360
    -2 -2 5 68378.8
    -2 2 5 69162.1
    -2 -2 5 69919.5
    -2 2 4 312754
    -2 -2 4 319876
    -2 -2 4 315722
    -2 2 3 8388.59
    -2 -2 3 8798.48
    -2 -2 3 8839.84
    2 -2 -3 8417.67
    2 -2 -2 75486.9
    -2 -2 2 76160.3
    2 -2 -1 49136.8
    -2 -2 1 48868.1
    2 -2 -1 48930.9
    -2 -2 0 45.5875
    -2 2 0 72.4103
    -2 -2 0 63.8931
    2 2 0 54.6774
    -2 2 0 116.083
    -2 -2 0 59.2308
    2 2 1 39262.3
    2 2 1 37058.9
    2 -2 1 36171.8
    2 -2 1 36885.1
    -2 2 -1 38526.1
    -2 -2 -1 38073.8
    -2 -2 -2 17760.1
    2 -2 2 18368.9
    2 -2 2 18442.3
    2 2 2 18245.2
    2 2 2 17500.3
    2 2 3 9650.4
    2 -2 3 9858.62
    2 2 3 9934.65
    -2 -2 -3 10164.2
    2 -2 3 9864.45
    2 -2 4 4708.32
    2 2 4 4779.64
    -2 -2 -4 4834.42
    2 2 4 4998.22
    2 -2 4 4836.89
    2 2 5 660.522
    2 -2 5 577.33
    -2 -2 -5 680.466
    2 2 6 18772
    2 -2 6 18486.8
    -2 -2 -6 19008
    2 -2 6 18995.3
    2 -2 7 2123.61
    2 -2 7 1948.25
    2 2 7 1961.69
    2 2 8 2101.77
    2 -2 8 2315.77
    2 -2 9 483.677
    2 2 9 850.483
    2 2 10 138.472
    2 -2 10 55.7983
    2 2 10 128.782
    2 -2 10 1.06859
    2 2 10 33.9213
    2 -2 11 -15.696
    2 2 11 -1.18599
    2 2 11 42.0392
    2 -2 11 84.1999
    2 2 11 99.9267
    2 -2 12 3258.85
    2 -2 12 3118.94
    2 2 12 3248.6
    2 2 12 3459.91
    2 2 13 47.1412
    2 2 13 48.3917
    2 -2 13 -19.0248
    2 2 14 1225.95
    2 2 14 1480.14
    2 -2 14 1495.22
    2 -2 14 1570.42
    2 -2 15 28.1812
    2 2 15 141.226
    2 -2 16 187.931
    2 2 16 163.701
    -2 -4 17 990.355
    -2 4 17 1194.09
    -2 4 16 203.236
    -2 -4 16 164.001
    -2 4 16 149.732
    -2 4 15 1529.86
    -2 4 15 1310.56
    -2 -4 15 1314.5
    -2 4 14 -24.7327
    -2 4 14 -27.6821
    -2 -4 14 -68.0738
    -2 4 13 284.031
    -2 4 13 286.518
    -2 4 13 311.774
    -2 -4 13 279.694
    -2 4 12 2104.49
    -2 4 12 2067.84
    -2 4 12 2393.34
    -2 -4 12 1981.99
    -2 4 11 12.0684
    -2 4 11 28.0586
    -2 -4 11 194.879
    -2 4 11 -53.1702
    -2 -4 10 552.795
    2 -4 -10 510.672
    2 -4 -9 29192
    -2 -4 9 30839.3
    2 -4 -8 5707.67
    -2 -4 8 5920.41
    2 -4 -7 11772.6
    -2 -4 7 11375.7
    2 -4 -6 1673.89
    -2 -4 6 1585.43
    2 -4 -5 8974.94
    -2 -4 5 9973.16
    2 -4 -4 63123.7
    -2 -4 4 60846.3
    2 -4 -3 1979.47
    -2 -4 3 548.081
    -2 -4 2 67947.8
    2 -4 -2 67833.2
    -2 -4 1 85.8909
    2 4 0 15608.9
    2 -4 0 15745
    -2 -4 0 15646.5
    2 -4 1 8515.5
    2 -4 2 46514.2
    2 -4 3 1831.1
    -2 -4 -3 1913.24
    -2 -4 -4 2678.15
    2 -4 4 2565.84
    2 -4 4 2621.64
    2 -4 5 5990.99
    2 -4 5 6134.83
    -2 -4 -5 5908.79
    2 -4 6 9187.55
    -2 -4 -6 9309.2
    2 -4 6 8931.84
    -2 -4 -7 2391.26
    2 -4 7 2090.91
    2 -4 7 2320.89
    2 -4 8 6057.51
    2 -4 9 9342.78
    2 4 10 -28.8884
    2 -4 10 24.23
    2 4 10 49.5501
    2 -4 10 73.6988
    2 4 10 -52.0611
    2 4 11 3205.78
    2 -4 11 3408.05
    2 -4 11 2789.22
    2 4 11 2911.2
    2 4 12 43.9104
    2 4 12 79.9085
    2 -4 12 170.755
    2 -4 12 95.0096
    2 4 13 5364.76
    2 4 13 4995.5
    2 -4 13 5091.23
    2 -4 14 701.746
    2 4 14 624.874
    2 4 14 879.781
    2 -4 14 694.449
    2 4 15 121.47
    2 -4 15 101.396
    2 -4 15 54.9346
    2 -4 16 53.5592
    2 4 16 -15.2431
    -2 -6 17 -21.2589
    -2 -6 17 31.0003
    -2 6 17 67.2292
    -2 6 16 668.663
    -2 6 16 595.196
    -2 -6 16 719.582
    -2 6 15 997.587
    -2 -6 15 1081.83
    -2 6 15 1022.9
    -2 6 14 1296.31
    -2 6 14 1298.88
    -2 6 14 1282.08
    -2 -6 14 1458.17
    -2 6 13 6912.71
    -2 -6 13 6827.79
    -2 6 13 7180.73
    -2 6 12 11661.5
    -2 6 12 12719.5
    -2 -6 12 11862
    -2 -6 12 12917.9
    -2 6 12 12280.7
    -2 -6 11 72372.4
    -2 6 11 70027.8
    -2 -6 11 70216.4
    -2 6 11 70963.4
    2 -6 -10 29040.4
    -2 6 10 29244.7
    2 -6 -9 24191.1
    -2 -6 9 23580.3
    -2 -6 8 36.5451
    2 -6 -8 52.491
    -2 -6 7 1067.4
    2 -6 -7 1110.72
    2 -6 -6 26081.8
    -2 -6 6 25855.5
    2 -6 -5 952.589
    -2 -6 5 1014.34
    -2 -6 4 201804
    2 -6 -4 206362
    2 -6 -3 130.884
    -2 -6 3 113.441
    -2 -6 2 3113.27
    -2 -6 2 3591.52
    2 6 -1 25482.9
    -2 -6 1 25101.4
    -2 -6 0 2208.74
    2 -6 0 2135.11
    2 6 0 2304.67
    -2 -6 -1 33465.5
    2 -6 1 34037.2
    2 -6 2 13367.6
    2 -6 2 13008.7
    2 -6 3 4465.61
    2 -6 4 25191
    2 -6 4 27119.8
    2 -6 5 28203.1
    2 -6 5 25703.9
    2 -6 6 1896
    -2 -6 -6 1992.72
    2 -6 6 2225.11
    2 -6 7 22083.4
    -2 -6 -7 21257.5
    2 -6 8 130.979
    2 6 9 653.252
    2 6 9 681.16
    2 -6 9 433.006
    2 6 10 13771.7
    2 6 10 13520.3
    2 -6 10 12603.6
    2 -6 10 12568.4
    2 6 10 12243.2
    2 6 11 1202.72
    2 6 11 1204.37
    2 6 11 1385.64
    2 -6 11 1086.69
    2 -6 12 1878.42
    2 6 12 2270.39
    2 6 12 1958.27
    2 6 12 2200.98
    2 6 13 63.7971
    2 -6 13 -27.5202
    2 6 13 -43.267
    2 6 14 141.921
    2 6 14 160.047
    2 -6 14 84.3075
    2 -6 14 88.6445
    2 -6 15 44.9842
    2 -6 15 23.4766
    2 6 15 18.7706
    2 -6 16 229.742
    -2 8 16 1881.41
    -2 8 15 25.1475
    -2 8 15 15.6246
    -2 8 15 33.4137
    -2 8 14 76.4637
    -2 8 14 121.737
    -2 8 14 100.602
    -2 -8 14 134.682
    -2 8 13 154.022
    -2 8 13 196.718
    -2 8 13 202.063
    -2 -8 13 196.328
    -2 8 12 4538.89
    -2 8 12 3897.07
    -2 8 12 4049.33
    -2 -8 12 4173.56
    -2 -8 11 615.752
    -2 8 11 811.464
    -2 8 11 535.193
    -2 8 10 19494.1
    -2 -8 10 19290.3
    -2 8 10 18374.1
    -2 8 9 3097.07
    2 -8 -9 2969.57
    2 -8 -8 6233.69
    -2 -8 8 5843.23
    2 -8 -7 21171.6
    -2 -8 7 20924.8
    -2 -8 6 123.426
    2 -8 -6 133.424
    -2 -8 5 280.314
    -2 -8 4 22042.5
    -2 -8 3 189340
    -2 -8 2 9622.41
    -2 -8 2 9514.43
    2 -8 -1 2873.32
    -2 -8 1 2868.43
    2 8 -1 3149.05
    2 -8 0 34905.3
    -2 -8 0 35114
    -2 -8 -1 17033.2
    2 -8 1 17162.2
    2 -8 2 1587.93
    2 -8 2 1500.62
    2 -8 3 103352
    -2 -8 -3 103171
    2 -8 4 36677.5
    2 -8 5 255.504
    2 -8 5 303.811
    2 -8 6 785.61
    2 -8 6 736.881
    2 -8 7 2627.8
    2 8 8 7379.89
    2 -8 8 7686.24
    2 8 8 7661.08
    2 -8 9 2238.15
    2 8 9 2322.38
    2 8 9 1995.33
    2 -8 10 445.042
    2 8 10 557.965
    2 8 10 535.405
    2 8 11 151.821
    2 -8 11 225.311
    2 8 11 154.448
    2 8 11 131.97
    2 8 12 1564.3
    2 8 12 1339.1
    2 -8 12 1787.25
    2 8 12 1434.33
    2 -8 13 94.8947
    2 8 13 54.8451
    2 8 13 18.0245
    2 8 13 12.9915
    2 8 14 124.153
    2 -8 14 267.666
    2 -8 15 -5.46544
    -2 -10 16 617.845
    -2 10 15 218.248
    -2 10 15 228.44
    -2 10 14 25.7064
    -2 10 14 33.1043
    -2 -10 13 858.498
    -2 10 13 717.239
    -2 10 13 696.144
    -2 -10 12 264.334
    -2 10 12 228.455
    -2 10 12 130.418
    -2 -10 11 2785.34
    -2 10 11 2786.85
    -2 10 11 3145.01
    -2 10 10 1446.41
    -2 -10 10 1522.67
    -2 10 10 1273.32
    -2 -10 9 14932.2
    -2 10 9 14372.5
    -2 10 8 6418.65
    -2 -10 7 680.262
    -2 -10 6 864.137
    -2 -10 5 19.4091
    -2 -10 4 1003.64
    2 -10 -3 80.4151
    -2 -10 3 64.9431
    -2 -10 2 17928.7
    -2 -10 2 17056.9
    2 -10 -2 17388.6
    2 -10 -1 1752.61
    -2 -10 1 1808.75
    2 -10 0 3451.05
    -2 -10 0 3830.75
    -2 -10 -1 65463.5
    2 -10 1 65733
    -2 -10 -2 5563.28
    2 -10 2 5928.77
    2 -10 2 5415.01
    2 -10 3 3194.57
    -2 -10 -3 3035.31
    -2 -10 -4 3198.51
    2 -10 4 3051.99
    2 -10 5 330.429
    2 -10 5 346.611
    -2 -10 -5 456.903
    -2 -10 -6 68.091
    2 -10 6 -171.958
    2 10 7 4234.11
    2 -10 7 4186.61
    2 10 7 3911.54
    2 -10 8 4000.14
    2 10 8 4060.84
    2 10 8 4107
    2 10 9 -54.2676
    2 -10 9 60.2096
    2 10 9 224.757
    2 -10 10 1109.67
    2 10 10 1097.28
    2 10 10 1294.56
    2 10 11 7568.91
    2 -10 11 7293.77
    2 10 11 7632.99
    2 10 12 1458.81
    2 10 12 1472.63
    2 10 13 403.63
    2 10 13 232.642
    2 -10 14 132.818
    2 10 14 125.061
    2 -10 15 447.458
    -2 12 15 1493.04
    -2 12 14 1668.56
    -2 12 14 1676.02
    -2 12 13 882.662
    -2 -12 13 821.825
    -2 12 13 735.666
    -2 -12 12 380.126
    -2 12 12 452.88
    -2 12 12 500.483
    -2 12 11 410.686
    -2 12 11 294.837
    -2 -12 11 503.614
    -2 -12 10 1106.53
    -2 12 10 1345.73
    -2 12 10 1253.15
    -2 12 9 2296.42
    -2 -12 9 2266.72
    -2 12 9 2552.04
    -2 12 8 69.1584
    -2 12 8 -136.626
    -2 12 7 1563.72
    2 -12 -6 2995.5
    2 -12 -5 441.535
    -2 -12 5 512.265
    2 -12 -4 14524.9
    -2 -12 4 14293.5
    2 -12 -3 602.394
    -2 -12 3 828.849
    2 -12 -2 6031.91
    -2 -12 2 6263.53
    2 -12 -1 98.0426
    -2 -12 1 120.495
    -2 -12 1 48.9294
    2 -12 0 6537.04
    -2 -12 0 6391.44
    -2 -12 -1 7022.53
    2 -12 1 7153.81
    2 -12 1 7001.72
    -2 -12 -2 1086.8
    2 -12 2 1272.03
    2 -12 2 1160.74
    2 -12 3 4372.6
    -2 -12 -3 3927.63
    -2 -12 -4 21.5317
    2 -12 4 -3.31679
    2 12 5 249.011
    -2 -12 -5 351.515
    2 12 6 2538.53
    2 -12 6 2616
    2 12 6 2675.37
    2 12 7 102.309
    2 12 7 168.591
    2 -12 7 37.7527
    2 -12 8 278.867
    2 12 8 137.676
    2 12 8 235.417
    2 12 9 9264.91
    2 -12 9 8634.16
    2 12 9 8714.14
    2 -12 10 380.092
    2 12 10 342.028
    2 12 10 431.759
    2 12 11 245.042
    2 -12 11 293.846
    2 12 11 348.211
    2 12 12 1210.08
    2 12 13 12.0467
    2 -12 13 -13.9113
    2 12 14 14.2971
    2 -12 14 55.1696
    -2 -14 14 212.776
    -2 14 14 215.028
    -2 14 13 76.9334
    -2 -14 13 54.2949
    -2 14 13 8.1054
    -2 14 12 9.24428
    -2 -14 12 159.835
    -2 14 12 155.944
    -2 -14 11 5790.22
    -2 14 11 5906.9
    -2 14 11 6100
    -2 -14 10 1378.99
    -2 14 10 1456.89
    -2 14 10 1291.44
    -2 14 9 886.4
    -2 14 9 805.032
    -2 -14 9 777.902
    -2 14 8 5067.22
    -2 -14 7 6624.66
    2 -14 -7 6337.07
    -2 -14 6 117.469
    2 -14 -6 156.753
    -2 14 5 5104.66
    -2 -14 5 5046.46
    2 -14 -5 5122.53
    -2 -14 4 8391.54
    2 -14 -3 3269.86
    -2 -14 3 3140.44
    -2 -14 2 3971.53
    2 -14 -2 4210.98
    -2 -14 2 4185.04
    2 -14 -1 620.909
    -2 -14 1 555.217
    -2 -14 1 529.202
    -2 -14 0 704.133
    -2 -14 0 591.237
    -2 -14 0 746.293
    -2 -14 -1 7540.39
    2 -14 1 7268.68
    -2 -14 -2 11087.3
    2 -14 2 9565.28
    2 -14 3 64.2205
    -2 -14 -3 -159.213
    2 14 3 91.3596
    2 -14 3 -36.5832
    2 -14 4 536.609
    2 14 4 528.408
    2 -14 5 369.5
    2 14 5 370.441
    2 14 6 332.762
    2 -14 6 384.742
    2 14 7 1256.42
    2 -14 7 1184.35
    2 14 8 3313.84
    2 14 8 3360.87
    2 -14 8 3047.82
    2 -14 9 5013.34
    2 14 9 4757.75
    2 -14 10 313.851
    2 14 10 212.566
    2 -14 11 645.576
    2 14 11 423.684
    2 -14 12 83.4313
    2 14 12 88.5241
    2 -14 13 14.8986
    2 14 13 -41.5931
    -2 -16 13 99.8608
    -2 16 13 59.1306
    -2 16 12 110.563
    -2 -16 12 136.844
    -2 -16 11 167.972
    -2 16 11 152.538
    -2 16 10 98.537
    -2 -16 10 5.90655
    -2 -16 9 340.882
    -2 16 9 346.819
    -2 -16 8 427.66
    2 -16 -8 416.675
    -2 16 8 415.348
    -2 -16 8 460.477
    -2 16 7 5553.91
    -2 -16 7 5812.6
    2 -16 -7 6004.46
    -2 -16 6 17367.2
    2 -16 -6 17319
    -2 16 6 17964.5
    -2 16 5 2599.81
    2 -16 -5 2541.33
    -2 -16 5 2243.35
    -2 -16 4 2158.11
    2 -16 -4 2321.23
    2 -16 -4 2312.01
    -2 -16 3 7.40157
    2 -16 -3 57.7332
    2 -16 -3 -55.8152
    2 -16 -2 17447.4
    -2 -16 2 16480.7
    -2 -16 1 23878.3
    2 -16 -1 24348.5
    2 -16 0 -28.1293
    -2 -16 0 -53.5171
    2 -16 1 24555.3
    2 -16 1 25128.8
    2 -16 2 1706.65
    -2 -16 -2 1542.31
    2 -16 2 1771.81
    2 -16 3 2453.29
    -2 -16 -3 2987.02
    2 -16 3 2793.53
    2 16 3 3017.52
    2 16 4 536.217
    2 -16 4 508.693
    2 -16 5 1621.95
    2 16 5 1541.53
    -2 -16 -6 278.287
    2 16 6 334.586
    2 -16 6 290.958
    2 16 7 95.7016
    2 -16 7 70.5658
    2 16 8 140.695
    2 -16 8 218.484
    2 -16 9 476.332
    2 -16 9 369.276
    2 16 9 333.638
    2 -16 10 169.844
    2 16 10 63.8199
    2 -16 10 150.912
    2 16 11 -4.12831
    2 -16 11 57.5604
    2 16 12 -69.7256
    -2 18 12 462.691
    -2 18 11 74.5282
    -2 -18 11 97.2237
    -2 18 10 377.66
    -2 -18 10 358.05
    -2 18 9 573.749
    -2 -18 9 520.101
    2 -18 -8 -16.1625
    -2 -18 8 -27.1862
    -2 18 8 61.727
    2 -18 -7 2092.19
    -2 18 7 2023
    -2 18 6 5834.29
    2 -18 -6 5488.8
    -2 -18 6 5237.36
    -2 -18 5 8.47437
    2 -18 -5 -18.7531
    -2 -18 5 -36.438
    2 -18 -4 3298.86
    -2 -18 4 3505.67
    2 -18 -3 2763.16
    -2 -18 3 2644.91
    2 -18 -2 6909.51
    2 -18 -2 6704.43
    -2 -18 2 6543.64
    2 -18 -1 264.77
    -2 -18 1 381.116
    2 -18 -1 249.426
    2 -18 0 218.65
    2 -18 0 62.2294
    -2 -18 0 153.95
    2 -18 1 10695.1
    -2 -18 -1 10538.6
    2 -18 1 10304.1
    2 -18 2 1382.17
    2 -18 2 1120.27
    -2 -18 -2 1366.66
    -2 -18 -3 285.43
    2 -18 3 314.178
    2 -18 4 42.7595
    2 18 4 170.253
    -2 -18 -5 411.466
    2 -18 5 417.571
    2 18 5 679.528
    2 18 6 2950.88
    -2 -18 -6 2835.04
    2 -18 6 2724.75
    2 -18 7 9.75368
    2 18 7 36.0489
    2 18 8 89.055
    2 -18 8 115.872
    2 -18 9 101.134
    2 18 9 144.717
    2 18 10 292.123
    -2 -20 10 -12.7203
    -2 -20 9 256.455
    -2 -20 8 17.2515
    2 -20 -7 347.435
    -2 -20 7 230.442
    -2 -20 6 1.28284
    2 -20 -6 41.0618
    2 -20 -5 665.283
    -2 -20 4 -12.6506
    -2 -20 4 -2.19399
    2 -20 -4 -103.671
    -2 -20 3 432.384
    2 -20 -3 349.847
    -2 -20 3 322.56
    -2 -20 2 47.1637
    2 -20 -2 10.809
    -2 -20 2 59.0044
    -2 -20 1 903.532
    2 -20 -1 861.635
    -2 -20 1 876.061
    -2 -20 0 204.197
    2 -20 0 110.506
    -2 -20 0 192.779
    -2 -20 -1 1.26804
    -2 -20 -1 15.8041
    2 -20 1 -61.9107
    -2 -20 -2 483.886
    2 -20 2 556.86
    -2 -20 -2 541.828
    2 -20 3 1610.43
    2 -20 3 1686.02
    -2 -20 -3 1373.98
    -2 -20 -4 1271.98
    2 -20 4 1173.11
    -2 -20 -5 81.5152
    2 -20 5 94.4642
    -2 -20 -6 285.299
    2 -20 6 208.31
    2 20 6 287.068
    2 -20 7 553.6
    2 20 7 817.87
    2 -20 8 466.368
    2 20 8 503.648
    2 -22 -6 124.351
    -2 -22 6 124.562
    2 -22 -5 2737.25
    -2 -22 5 2590.94
    2 -22 -4 1053.31
    -2 -22 4 847.891
    -2 -22 4 935.826
    -2 -22 3 -7.15467
    2 -22 -3 80.3916
    -2 -22 3 10.5832
    2 -22 -2 1081.08
    -2 -22 2 919.06
    -2 -22 2 905.379
    -2 -22 1 32.7511
    2 -22 -1 46.8886
    -2 -22 0 332.66
    2 -22 0 340.333
    -2 -22 -1 307.68
    2 -22 1 223.054
    -2 -22 -2 88.4656
    2 -22 2 138.623
    -2 -22 -3 4.42776
    -2 -22 -4 204.688
    2 -22 5 716.645
    -2 -22 -5 786.889
    -3 -1 18 -8.90177
    -3 1 18 10.9338
    -3 1 17 137.33
    -3 -1 17 128.716
    -3 1 16 1610.85
    -3 1 16 1576.18
    -3 -1 16 1443.18
    -3 -1 15 68.7165
    -3 1 15 117.9
    -3 1 15 226.587
    -3 -1 14 1605.95
    -3 1 14 1888.42
    -3 1 14 1735.67
    -3 -1 13 918.993
    -3 1 13 857.717
    -3 1 13 1072.3
    -3 1 12 368.7
    3 -1 -11 2531.01
    -3 1 10 3714.75
    -3 -1 10 3325.56
    -3 1 9 4045.12
    -3 -1 9 4015.77
    -3 1 8 3452.67
    -3 -1 8 3520.05
    -3 -1 7 546.614
    -3 1 7 93.6616
    -3 -1 6 71187.6
    -3 1 6 71242.7
    -3 -1 5 9074.02
    -3 1 5 9036.98
    -3 -1 4 5056.02
    3 -1 -4 5235.33
    -3 1 4 5057.12
    -3 1 3 54082.4
    -3 -1 3 53185.6
    -3 -1 2 115477
    -3 1 2 114015
    3 1 -2 122293
    3 -1 -2 119603
    3 1 -2 117918
    3 -1 -1 164763
    -3 -1 1 165984
    3 1 -1 164484
    3 1 -1 166590
    3 -1 -1 167498
    3 1 -1 166894
    -3 1 0 50480
    3 1 0 48953.9
    3 1 0 46329.9
    -3 -1 0 49094.2
    -3 1 0 49611.9
    3 -1 0 48021.9
    3 1 0 48075.5
    3 -1 1 89972.9
    -3 1 -1 92174.8
    -3 -1 -1 90936.4
    3 1 1 90692
    3 -1 1 92137.5
    3 1 1 90578
    -3 -1 -2 9905.77
    3 -1 2 10265
    3 1 2 10416.5
    -3 -1 -2 10764
    -3 1 -2 10035.2
    3 1 2 10645.3
    -3 -1 -3 8687.47
    3 -1 3 8326.09
    3 1 3 8594.3
    3 -1 3 8619.53
    3 1 3 8574.74
    3 1 4 28522.1
    -3 -1 -4 29732.7
    3 -1 4 29360.8
    3 1 4 29667
    3 -1 4 28828.6
    3 -1 5 255.808
    -3 -1 -5 473.859
    3 1 5 353.189
    3 1 5 354.938
    3 -1 5 347.059
    3 -1 6 25546.3
    -3 -1 -6 25716.4
    3 1 6 25651.9
    3 -1 6 25306.6
    3 1 7 1103.55
    3 -1 7 1082.68
    3 -1 8 16387.4
    3 -1 8 16555.1
    3 1 8 16489.8
    3 -1 9 1171.23
    3 1 9 1102.14
    3 1 10 208.648
    3 1 10 147.323
    3 1 10 167.231
    3 -1 10 238.968
    3 -1 10 148.16
    3 1 11 227.163
    3 1 11 200.467
    3 1 11 245.071
    3 -1 11 204.577
    3 -1 11 187.469
    3 1 12 2.44163
    3 1 12 145.671
    3 -1 12 75.7332
    3 1 12 145.558
    3 -1 12 53.5042
    3 -1 13 1590.41
    3 -1 13 1517.59
    3 1 13 1425.97
    3 1 13 1531.22
    3 1 14 45.5507
    3 -1 14 91.0551
    3 -1 15 283.061
    3 1 15 176.34
    3 1 16 21.8464
    3 -1 16 113.539
    -3 3 18 181.223
    -3 -3 18 302.015
    -3 3 17 -6.31948
    -3 -3 17 41.7304
    -3 3 17 26.1198
    -3 -3 16 52.6944
    -3 3 16 146.856
    -3 3 16 151.85
    -3 -3 15 927.409
    -3 3 15 1289.36
    -3 3 15 1106.24
    -3 3 14 1031.96
    -3 -3 14 1116.47
    -3 3 14 1063.67
    -3 -3 13 13175.5
    -3 3 13 14377.3
    -3 3 13 13809.3
    -3 3 12 135.083
    -3 3 12 152.989
    -3 3 11 409.424
    3 -3 -11 468.238
    -3 -3 10 1214.14
    3 -3 -10 1429.74
    -3 3 10 1479.34
    -3 3 9 71459.1
    -3 -3 9 70413
    3 -3 -9 69531.6
    -3 3 8 22264.1
    -3 -3 8 22468.8
    3 -3 -8 22184.7
    -3 -3 7 5663.14
    3 -3 -7 5515.84
    3 -3 -6 17617.3
    -3 3 6 17341.1
    -3 -3 6 17278.3
    -3 3 5 7745.38
    -3 -3 5 8144.2
    3 -3 -5 8352.4
    -3 -3 5 7986.28
    -3 -3 4 64503.5
    -3 -3 4 64081.8
    3 -3 -3 84421.3
    -3 -3 3 83939.9
    -3 -3 2 96862.7
    -3 -3 2 95084.1
    3 -3 -2 96026.5
    -3 -3 1 81203.7
    3 -3 -1 81698.4
    -3 -3 1 81578.2
    3 3 -1 82635.3
    -3 -3 0 5965.5
    3 -3 0 5807.08
    3 3 0 5991.49
    3 -3 1 8336.36
    -3 -3 -1 8183.36
    -3 -3 -1 8605.79
    3 -3 2 82722.8
    -3 -3 -3 5224.77
    3 -3 3 5113.96
    3 -3 3 5128.75
    3 -3 4 1712.56
    3 -3 4 1564.32
    3 3 5 6088.27
    -3 -3 -5 6375.73
    3 -3 5 6070.96
    3 -3 5 5997.08
    -3 -3 -6 2506.18
    3 -3 6 2479.84
    3 -3 6 2359.41
    3 3 6 2362.23
    3 -3 7 1851.68
    3 -3 7 1673.8
    3 -3 8 52.4088
    3 -3 8 309.682
    3 -3 9 762.996
    3 3 10 29.4752
    3 -3 10 14.6122
    3 3 10 74.3529
    3 3 10 36.5802
    3 -3 10 98.7842
    3 3 11 2002.64
    3 -3 11 2010.57
    3 -3 11 1753.9
    3 3 11 1992.13
    3 3 11 1996.57
    3 -3 12 1177.57
    3 -3 12 1323.54
    3 3 12 1200.64
    3 3 12 1111.91
    3 3 13 3835.52
    3 3 13 3684.01
    3 -3 13 4010.12
    3 3 14 161.338
    3 -3 14 234.583
    3 -3 14 222.169
    3 -3 15 263.091
    3 3 15 196.346
    3 -3 15 197.562
    3 -3 16 33.5628
    3 3 16 54.2922
    -3 -5 17 -11.2203
    -3 -5 17 40.4823
    -3 5 17 24.0849
    -3 5 17 23.028
    -3 5 16 684.23
    -3 5 16 854.498
    -3 -5 16 876.623
    -3 5 15 843.599
    -3 -5 15 771.286
    -3 5 15 856.001
    -3 5 14 1845.64
    -3 5 14 1801.14
    -3 -5 14 1870.97
    -3 5 14 1671.46
    -3 -5 13 9363.55
    -3 5 13 9073.48
    -3 5 13 9408.72
    -3 5 12 638.872
    -3 5 12 708.399
    -3 5 12 609.28
    -3 -5 12 623.295
    -3 5 11 26111.7
    -3 5 11 26676.2
    -3 -5 10 3320.26
    3 -5 -10 3378.66
    -3 -5 9 79804.9
    3 -5 -9 81762.3
    3 -5 -8 4181
    -3 -5 8 4094.42
    -3 -5 7 6967.31
    3 -5 -7 6777.17
    -3 -5 6 8013.74
    3 -5 -6 8446.22
    -3 -5 5 12582.3
    3 -5 -5 12060
    -3 -5 4 1201.95
    3 -5 -4 1187.83
    -3 -5 3 32787.6
    3 -5 -3 33160.2
    -3 -5 2 39982.3
    3 -5 -2 40270.2
    3 5 -1 5057.58
    -3 -5 1 4833.19
    -3 -5 0 47012.5
    3 -5 0 46160.7
    3 5 0 45783.1
    -3 -5 -1 8359.02
    3 -5 1 8447.25
    3 -5 2 35192.3
    3 -5 2 36290.8
    3 -5 3 -4.8882
    3 -5 4 56.4935
    3 -5 4 104.937
    3 -5 5 10.816
    -3 -5 -5 9.38251
    3 -5 5 28.3061
    3 -5 6 215.491
    -3 -5 -6 347.751
    3 -5 6 142.48
    3 -5 7 7589.17
    3 -5 7 7883.01
    3 -5 8 100.285
    3 5 9 3465.62
    3 5 9 3365.68
    3 -5 9 3584.12
    3 -5 9 3198.2
    3 5 9 3690.94
    3 5 10 2604.99
    3 -5 10 2470.19
    3 5 10 2629.41
    3 5 10 3022.99
    3 5 10 2720.72
    3 -5 11 6404.34
    3 5 11 6769.7
    3 5 11 6293.76
    3 -5 12 1057.52
    3 5 12 1187.92
    3 5 12 1133.82
    3 5 13 48.2177
    3 -5 13 -69.3941
    3 5 13 51.1994
    3 -5 14 524.806
    3 5 14 626.931
    3 -5 14 473.72
    3 5 15 518.782
    3 -5 15 506.506
    3 -5 15 607.162
    -3 -7 17 671.338
    -3 -7 16 523.769
    -3 7 16 612.454
    -3 7 16 698.542
    -3 7 15 556.254
    -3 7 15 382.105
    -3 7 15 500.627
    -3 -7 15 491.898
    -3 -7 14 426.089
    -3 7 14 511.636
    -3 7 14 610.128
    -3 7 14 490.771
    -3 7 13 10667.3
    -3 7 13 10035.7
    -3 -7 13 10293.3
    -3 7 13 9656.52
    -3 -7 13 10978.5
    -3 7 12 14538.1
    -3 -7 12 13864.9
    -3 -7 12 14275.7
    -3 7 11 7164
    -3 -7 11 7622.3
    -3 7 11 7981.39
    -3 -7 11 7916.21
    -3 7 11 7841.03
    -3 -7 10 9038.17
    -3 7 10 8790.02
    -3 7 10 8567.52
    -3 -7 9 7.8665
    3 -7 -9 93.4587
    -3 -7 8 5345.18
    3 -7 -8 5261.17
    -3 -7 7 4818.18
    3 -7 -7 4617.29
    -3 -7 6 2653.89
    3 -7 -6 2815.13
    -3 -7 5 96.2179
    3 -7 -5 108.636
    3 -7 -4 43449.2
    -3 -7 4 45501.3
    -3 -7 3 52342.8
    -3 -7 2 80253.1
    -3 -7 2 79367.1
    3 -7 -1 3796.73
    -3 -7 1 3862.21
    3 7 -1 3936.61
    -3 -7 0 356.889
    3 7 0 339.894
    3 -7 0 325.437
    3 -7 1 8997.96
    -3 -7 -1 9030.69
    3 -7 2 200615
    3 -7 2 197854
    -3 -7 -3 126346
    3 -7 3 122994
    3 -7 4 28134.9
    3 -7 4 26304.9
    3 -7 5 98.6963
    3 -7 5 37.75
    3 -7 6 532.747
    3 -7 6 552.032
    3 -7 7 2110.19
    3 -7 8 2671.51
    3 -7 8 2804.62
    3 -7 9 168.66
    3 -7 9 65.1125
    3 7 9 140.843
    3 7 9 -70.1757
    3 7 9 50.6087
    3 7 10 1020.43
    3 7 10 1200.67
    3 7 10 1121.38
    3 -7 10 1006.44
    3 -7 10 1090.43
    3 -7 11 72.0417
    3 7 11 -10.5176
    3 7 11 0.40058
    3 7 11 32.4655
    3 -7 12 -36.2359
    3 7 12 11.9649
    3 7 12 118.515
    3 7 12 29.5605
    3 7 13 77.905
    3 -7 13 107.614
    3 7 13 113.002
    3 -7 14 143.986
    3 -7 14 294.462
    3 7 14 230.111
    3 -7 15 684.279
    3 7 15 500.846
    -3 9 16 260.912
    -3 9 16 206.816
    -3 9 15 1052.66
    -3 9 15 1185.2
    -3 9 14 236.96
    -3 9 14 104.619
    -3 -9 13 4.96742
    -3 9 13 28.4559
    -3 9 13 137.498
    -3 9 12 133.391
    -3 -9 12 29.0332
    -3 9 12 144.472
    -3 -9 11 7503.1
    -3 9 11 7002.68
    -3 9 11 7022.19
    -3 9 10 16258.9
    -3 9 10 15729.5
    -3 -9 10 16431.5
    -3 9 9 15409.2
    -3 9 9 15821.5
    -3 -9 8 6132.6
    -3 -9 7 1973.11
    -3 -9 6 332.748
    -3 -9 5 5745.98
    -3 -9 4 12740.3
    -3 -9 3 264.223
    -3 -9 2 4381.97
    3 -9 -2 4215.91
    -3 -9 2 4083.28
    3 9 -2 4452.54
    -3 -9 1 17628.4
    3 -9 -1 17323.9
    -3 -9 0 1261.94
    3 -9 0 1163.43
    3 -9 1 5719.43
    -3 -9 -1 5879.66
    -3 -9 -2 329.882
    3 -9 2 478.284
    3 -9 3 98.4975
    -3 -9 -3 92.3527
    -3 -9 -4 4707.11
    3 -9 4 4711.55
    3 -9 5 10627.3
    3 -9 5 10952.2
    -3 -9 -5 11139.6
    3 -9 6 3307.89
    3 9 7 269.226
    3 9 7 365.927
    3 -9 7 383.935
    3 9 8 174.136
    3 9 8 158.891
    3 -9 8 115.529
    3 -9 9 6227.3
    3 9 9 6594.45
    3 9 9 6515.92
    3 -9 10 14157
    3 9 10 14549.4
    3 9 10 13915.5
    3 9 11 121.142
    3 9 11 145.158
    3 9 12 152.692
    3 9 12 58.8413
    3 -9 13 464.003
    3 9 13 463.229
    3 -9 14 -1.40385
    3 -9 15 21.6267
    -3 -11 16 799.791
    -3 11 15 556.953
    -3 11 15 602.119
    -3 11 14 59.8576
    -3 11 14 116.16
    -3 -11 13 94.9828
    -3 11 13 132.052
    -3 11 13 109.458
    -3 11 12 200.972
    -3 11 12 357.829
    -3 -11 12 211.718
    -3 -11 11 3198.91
    -3 11 11 2911.42
    -3 11 11 3345.48
    -3 11 10 1275.79
    -3 -11 10 1153.16
    -3 11 10 1219.67
    -3 11 9 20229.5
    -3 11 9 18376.7
    -3 11 8 219.661
    -3 11 8 230.176
    -3 -11 7 3215.44
    -3 -11 6 1107.29
    -3 -11 5 2829.38
    3 -11 -4 2913.71
    -3 -11 4 2943.4
    -3 -11 3 3224.11
    3 -11 -3 3007.86
    3 -11 -2 3256.39
    -3 -11 2 3278.71
    -3 -11 1 353.569
    -3 -11 1 443.039
    3 -11 -1 245.825
    -3 -11 0 148.874
    3 -11 0 130.093
    -3 -11 -1 5985.66
    3 -11 1 6346.92
    3 -11 1 6493.62
    3 -11 2 15598.3
    -3 -11 -2 14703.2
    3 -11 2 15015.9
    -3 -11 -3 1663.5
    3 -11 3 1650.21
    -3 -11 -4 356.223
    3 -11 4 436.657
    3 -11 5 4809.82
    3 -11 5 5324.68
    3 11 6 69.0932
    3 11 6 10.7124
    3 -11 6 123.236
    3 11 7 853.701
    3 -11 7 885.811
    3 11 7 952.722
    3 11 8 268.539
    3 -11 8 373.062
    3 11 8 285.726
    3 11 9 5473.88
    3 -11 9 5421.82
    3 11 9 4908.49
    3 11 10 2611.5
    3 -11 10 2764.2
    3 11 10 2873.53
    3 11 11 67.5352
    3 -11 11 47.7602
    3 11 11 115.386
    3 11 12 -88.743
    3 11 13 663.304
    3 -11 13 675.394
    3 -11 14 1048.37
    -3 13 15 127.548
    -3 13 14 1252.27
    -3 13 14 1208.94
    -3 -13 13 593.203
    -3 13 13 658.942
    -3 13 13 633.593
    -3 -13 12 213.788
    -3 13 12 270.667
    -3 13 12 372.648
    -3 -13 11 4518.99
    -3 13 11 4387.39
    -3 13 11 4712.91
    -3 -13 10 181.597
    -3 13 10 338.212
    -3 13 10 244.118
    -3 13 9 25.5469
    -3 13 9 -59.5666
    -3 13 8 -5.05823
    -3 13 7 5158.53
    -3 -13 7 5795.81
    3 -13 -7 5538.95
    -3 -13 6 2661.85
    -3 13 6 2721.45
    3 -13 -6 2741.76
    -3 -13 5 1579.35
    3 -13 -5 1631.35
    -3 -13 4 7909.01
    3 -13 -4 8423.72
    -3 -13 3 1144.7
    3 -13 -3 1007.63
    3 -13 -2 32.8349
    -3 -13 2 72.4561
    -3 -13 1 709.255
    -3 -13 1 759.393
    3 -13 -1 751.947
    -3 -13 0 13026.5
    -3 -13 0 13034.3
    3 -13 0 13298.6
    -3 -13 -1 3884.24
    3 -13 1 3945.85
    3 -13 1 4374.57
    3 -13 2 71.7089
    -3 -13 -2 144.507
    3 -13 3 270.427
    -3 -13 -3 212.207
    3 -13 4 10824
    3 13 4 10577.5
    3 -13 5 565.724
    3 13 5 535.366
    3 13 6 6.10429
    3 -13 6 65.2044
    3 13 6 52.11
    3 13 7 709.331
    3 13 7 997.191
    3 -13 7 702.663
    3 13 8 855.488
    3 13 8 906.186
    3 -13 8 751.459
    3 13 9 163.542
    3 -13 9 70.5414
    3 13 9 152.054
    3 -13 10 794.148
    3 13 10 655.099
    3 -13 11 360.389
    3 13 11 411.928
    3 -13 12 -73.8112
    3 13 12 39.6824
    3 13 13 87.3158
    3 -13 13 92.6038
    -3 -15 14 -7.35423
    -3 15 14 54.2459
    -3 -15 13 37.9367
    -3 15 13 -61.1137
    -3 15 12 468.863
    -3 -15 12 435.715
    -3 15 12 424.254
    -3 15 11 3409.89
    -3 -15 11 3283.93
    -3 -15 10 5694.26
    -3 15 10 5689.3
    -3 -15 9 261.402
    -3 15 9 227.775
    -3 -15 8 405.621
    3 -15 -8 367.541
    -3 15 8 305.338
    -3 15 7 3632.67
    3 -15 -7 3923.73
    -3 -15 7 4006.53
    -3 -15 6 5097.05
    3 -15 -6 5204.69
    -3 15 6 5410.63
    -3 -15 5 324.693
    3 -15 -5 312.131
    -3 15 5 351.872
    3 -15 -4 725.572
    3 -15 -4 677.749
    -3 -15 4 581.092
    3 -15 -3 138.328
    3 -15 -3 108.726
    -3 -15 3 159.841
    -3 -15 2 36467.5
    3 -15 -2 36141.1
    -3 -15 1 15199.7
    3 -15 -1 15642.4
    3 -15 -1 16149.1
    3 -15 0 2520.38
    3 -15 0 2706.1
    -3 -15 0 2722.1
    -3 -15 -1 10791.5
    3 -15 1 10853.6
    3 -15 1 10826
    3 -15 2 46107.3
    -3 -15 -2 45205
    -3 -15 -3 772.997
    3 15 3 679.801
    3 -15 3 848.123
    3 -15 3 716.549
    3 15 4 45.2334
    3 -15 4 59.8952
    3 -15 5 174.113
    3 15 5 223.43
    3 15 6 352.09
    3 -15 6 116.847
    3 -15 7 536.683
    3 15 7 369.425
    3 15 8 179.315
    3 -15 8 123.41
    3 -15 9 51.1041
    3 -15 9 42.3338
    3 15 9 -0.96327
    3 -15 10 142.582
    3 15 10 75.8318
    3 -15 10 150.467
    3 15 11 174.445
    3 -15 11 229.629
    3 -15 12 12.9468
    3 15 12 18.6932
    -3 17 13 -21.5354
    -3 17 12 112.566
    -3 -17 12 55.7288
    -3 -17 11 253.749
    -3 17 11 299.34
    -3 -17 10 78.3315
    -3 17 10 27.8176
    -3 17 9 90.2829
    -3 -17 9 53.0447
    -3 17 8 804.444
    -3 -17 8 752.405
    -3 -17 8 778.845
    3 -17 -8 827.196
    -3 -17 7 1144.92
    3 -17 -7 1189.72
    -3 17 7 1296.42
    -3 -17 6 1387.9
    -3 17 6 1664.56
    3 -17 -6 1323.17
    -3 -17 5 1659.6
    3 -17 -5 1976.49
    -3 -17 4 4751.65
    3 -17 -4 4603.67
    -3 -17 3 7943.36
    3 -17 -3 7943.85
    3 -17 -2 2222.47
    3 -17 -2 2746.82
    -3 -17 2 2363.17
    3 -17 -1 947.759
    3 -17 -1 777.218
    -3 -17 1 974.248
    -3 -17 0 600.515
    3 -17 0 839.62
    3 -17 0 633.774
    -3 -17 -1 5364.27
    3 -17 1 5496.19
    3 -17 1 5063.58
    3 -17 2 4.93161
    -3 -17 -2 30.6052
    -3 -17 -3 1041.84
    3 -17 3 995.11
    3 17 3 1050.08
    3 -17 3 977.902
    3 -17 4 419.057
    3 17 4 276.484
    3 -17 5 711.169
    3 17 5 713.293
    -3 -17 -6 7194.03
    3 17 6 6886.36
    3 -17 6 6736.14
    3 -17 7 242.673
    3 17 7 265.776
    3 17 8 154.665
    3 -17 8 249.196
    3 17 9 -43.211
    3 -17 9 -13.0212
    3 17 10 211.882
    3 17 11 206.147
    -3 -19 11 237.731
    -3 19 10 896.686
    -3 -19 10 913.007
    -3 -19 9 2033.72
    -3 19 9 2191.82
    -3 -19 8 115.255
    3 -19 -8 140.119
    -3 19 8 38.7187
    3 -19 -7 59.278
    -3 -19 7 81.6453
    -3 -19 6 -34.8237
    3 -19 -6 -22.2809
    -3 -19 5 162.745
    3 -19 -5 121.53
    -3 -19 5 206.377
    -3 -19 4 160.453
    3 -19 -4 220.07
    3 -19 -3 2452.37
    -3 -19 3 2317.77
    3 -19 -2 1599.89
    -3 -19 2 1458.3
    -3 -19 1 54.3848
    3 -19 -1 15.082
    -3 -19 0 147.054
    3 -19 0 177.005
    -3 -19 -1 864.103
    3 -19 1 636.466
    -3 -19 -2 932.123
    3 -19 2 969.134
    -3 -19 -3 43.5331
    3 -19 3 113.227
    3 -19 3 141.441
    3 19 4 3060.21
    -3 -19 -4 2611.59
    3 -19 4 2772.1
    3 19 5 914.719
    3 -19 5 988.571
    -3 -19 -5 970.78
    3 -19 6 30.286
    -3 -19 -6 51.8268
    3 19 6 65.8605
    3 -19 7 84.6816
    3 19 7 92.1828
    3 19 8 67.3423
    3 -19 8 126.292
    3 19 9 -4.09982
    -3 -21 9 4.37696
    -3 -21 8 -12.5492
    -3 -21 7 200.624
    3 -21 -7 204.606
    -3 -21 6 64.4765
    3 -21 -6 177.396
    3 -21 -5 10.6061
    -3 -21 5 36.4392
    -3 -21 4 124.099
    -3 -21 4 20.9061
    3 -21 -4 91.888
    -3 -21 3 166.095
    3 -21 -3 91.0737
    -3 -21 3 109.834
    -3 -21 2 -2.92742
    3 -21 -2 -57.0778
    -3 -21 2 -33.5326
    3 -21 -1 670.819
    -3 -21 1 591.312
    -3 -21 1 683.904
    -3 -21 0 73.5026
    -3 -21 0 45.894
    3 -21 0 -3.00198
    -3 -21 -1 44.1111
    3 -21 1 139.819
    -3 -21 -1 133.546
    3 -21 2 -18.5788
    -3 -21 -2 -0.27066
    -3 -21 -3 72.083
    -3 -21 -4 469.42
    3 -21 5 3536.55
    -3 -21 -5 3712.19
    3 -21 5 3487.57
    3 -21 6 514.639
    3 -21 6 459.027
    3 -23 -5 417.403
    3 -23 -4 1095.21
    -3 -23 3 149.925
    3 -23 -3 122.692
    3 -23 -2 400.206
    3 -23 -2 345.991
    -3 -23 2 335.409
    3 -23 -1 11.7863
    -3 -23 1 31.5891
    3 -23 -1 45.3743
    -3 -23 0 439.767
    3 -23 0 409.813
    3 -23 0 411.347
    3 -23 1 -33.9704
    -3 -23 -1 39.6821
    3 -23 1 68.5929
    3 -23 2 531.709
    -3 -23 -2 646.344
    3 -23 3 245.868
    -3 -23 -3 304.58
    -4 0 18 757.928
    -4 0 17 -1.84941
    -4 0 16 588.125
    -4 0 15 -61.9547
    -4 0 15 -24.5484
    -4 0 14 163.402
    -4 0 14 145.801
    -4 0 13 26.1644
    -4 0 12 209.153
    -4 0 11 21.5
    -4 0 10 93.4269
    -4 0 9 -25.3721
    -4 0 8 58820.6
    -4 0 7 1075.2
    4 0 -6 119313
    -4 0 6 116995
    4 0 -5 35.4631
    -4 0 5 21.3203
    4 0 -4 40271.8
    -4 0 4 41168.6
    -4 0 3 216.57
    -4 0 2 42488.5
    4 0 -2 42114.4
    4 0 -2 43159.6
    4 0 -1 241.796
    4 0 -1 243.651
    4 0 -1 254.637
    4 0 0 930291
    4 0 0 896961
    4 0 1 15.9684
    4 0 1 14.4811
    4 0 2 73220.5
    4 0 2 71983.6
    4 0 3 454.766
    4 0 3 6.02966
    4 0 4 63477.4
    4 0 4 59948
    4 0 5 -5.32889
    4 0 5 -13.2536
    4 0 6 7048.65
    4 0 6 6326.42
    4 0 7 290.375
    4 0 7 -9.32934
    4 0 8 17247
    4 0 9 171.245
    4 0 10 5076.61
    4 0 10 4968.05
    4 0 10 5139.99
    4 0 11 22.4697
    4 0 11 -4.42096
    4 0 11 19.3835
    4 0 11 -17.5656
    4 0 12 1726.07
    4 0 12 1435.9
    4 0 12 1570.76
    4 0 13 -32.7887
    4 0 14 123.749
    4 0 15 -52.7021
    4 0 16 148.281
    -4 -2 18 92.4506
    -4 2 18 115.112
    -4 2 17 93.4129
    -4 2 17 133.13
    -4 -2 17 83.5795
    -4 2 16 1347.54
    -4 -2 16 1268.82
    -4 2 16 1344.26
    -4 -2 15 47.8035
    -4 2 15 34.8951
    -4 2 15 197.905
    -4 -2 14 13582.6
    -4 2 14 13983.8
    -4 2 13 614.615
    -4 2 12 960.426
    4 -2 -11 12523.6
    -4 -2 11 12622
    4 -2 -10 1164.41
    -4 2 10 1609.49
    -4 -2 10 1486.99
    -4 -2 9 3613.22
    4 -2 -9 3630.79
    -4 2 9 3605.61
    -4 2 8 25550.9
    -4 -2 8 23839.4
    -4 -2 7 1611.43
    -4 2 7 1678.96
    -4 -2 6 54.4015
    -4 2 6 75.7361
    -4 2 5 81669.3
    -4 -2 5 81741
    -4 -2 4 30130.6
    -4 2 4 30266.8
    -4 -2 3 23045
    4 -2 -3 23575
    4 -2 -2 17289
    -4 -2 2 18999
    -4 -2 2 17625.5
    4 2 -2 19077.9
    4 -2 -2 19186.3
    4 2 -1 11201.8
    4 -2 -1 10873.3
    4 2 -1 10517.7
    4 -2 -1 10220.6
    4 2 -1 10836.7
    -4 -2 1 10340.7
    4 2 0 14759.3
    -4 2 0 15470.1
    -4 -2 0 14069.7
    4 2 0 14911.6
    4 -2 0 14713
    4 2 1 100249
    4 -2 1 101873
    4 -2 1 100712
    -4 -2 -1 101777
    -4 -2 -1 99463.3
    4 -2 1 98086.9
    4 -2 2 6995.65
    4 -2 2 6891.3
    -4 2 -2 7263.18
    -4 -2 -2 7225.64
    4 2 2 7039.99
    4 -2 3 9608.97
    -4 -2 -3 9593.7
    4 2 3 9334.07
    4 -2 3 9380.85
    4 2 3 9482.21
    4 2 4 4454.58
    4 -2 4 4780.19
    4 -2 4 4447
    -4 -2 -4 4843.42
    4 2 4 4813.7
    4 -2 5 37.698
    4 -2 5 81.3411
    -4 -2 -5 111.418
    4 2 5 50.0013
    4 2 5 28.7306
    4 -2 6 4937.42
    4 2 6 5069.06
    4 -2 7 43048.8
    4 -2 7 42473.7
    4 -2 8 2955
    4 -2 8 3245.39
    4 -2 9 630.455
    4 2 9 478.146
    4 2 9 652.095
    4 -2 9 550.872
    4 2 9 535.679
    4 2 10 2224.48
    4 2 10 2262.74
    4 -2 10 2197.04
    4 -2 10 2394.82
    4 2 10 2325.39
    4 2 11 2002.85
    4 -2 11 1688.86
    4 2 11 1874.8
    4 2 11 1842.1
    4 -2 11 1780.69
    4 -2 12 433.137
    4 2 12 502.423
    4 -2 12 503.086
    4 -2 12 345.993
    4 2 12 524.812
    4 -2 13 778.976
    4 -2 13 905.79
    4 2 13 624.856
    4 -2 14 -4.71845
    4 -2 14 91.1966
    4 2 14 102.257
    4 2 15 440.928
    4 -2 15 363.344
    4 -2 16 77.4329
    4 2 16 41.3865
    -4 4 18 48.7079
    -4 -4 18 93.8312
    -4 4 17 1106.06
    -4 -4 17 1099.53
    -4 4 17 1136.56
    -4 -4 17 1227.89
    -4 4 16 979.238
    -4 4 16 947.666
    -4 -4 16 915.83
    -4 4 15 715.781
    -4 4 15 559.223
    -4 -4 15 494.886
    -4 -4 14 22.3917
    -4 4 14 61.9779
    -4 4 14 113.219
    -4 4 14 -0.39092
    -4 4 13 7551.08
    -4 -4 13 7937.25
    -4 4 13 8000.33
    -4 4 12 3293.04
    -4 4 12 2941.52
    -4 4 11 754.308
    -4 4 11 718.945
    -4 -4 10 101.437
    4 -4 -10 26.4131
    -4 -4 9 108.341
    4 -4 -9 267.885
    4 -4 -8 172.669
    -4 -4 8 49.3383
    4 -4 -7 353.653
    -4 -4 7 100.881
    4 -4 -6 27471.1
    -4 -4 6 27803
    -4 -4 5 15480
    4 -4 -5 15446.5
    -4 -4 4 3324.62
    4 -4 -4 3226.89
    -4 -4 3 91161.1
    -4 -4 3 92453.6
    -4 -4 2 3664.44
    4 -4 -2 3833.9
    4 -4 -2 3894.88
    -4 -4 1 65099.7
    4 4 -1 67120.2
    4 -4 0 21160.8
    4 4 0 20946.2
    -4 -4 0 20694.2
    4 -4 1 95891.2
    -4 -4 -1 95631.9
    -4 -4 -2 2540.62
    4 -4 2 2343.98
    4 -4 3 43004.9
    4 -4 3 42835.1
    4 -4 4 6032.97
    4 -4 4 6253.52
    4 -4 5 4509.34
    4 -4 5 4304.68
    4 -4 6 77.6061
    4 -4 6 26.6172
    4 -4 7 4377
    4 -4 7 4315.71
    4 -4 8 1833.4
    4 -4 9 -77.6125
    4 4 9 34.77
    4 4 9 44.3015
    4 4 9 55.5919
    4 -4 9 -1.9988
    4 4 10 3430.12
    4 4 10 3250.83
    4 -4 10 3551.82
    4 -4 10 2950.08
    4 4 10 3094.21
    4 -4 11 218.691
    4 -4 11 282.539
    4 4 11 247.991
    4 4 11 262.578
    4 4 12 -13.7146
    4 -4 12 2.9807
    4 -4 12 -15.0748
    4 4 12 49.2362
    4 -4 12 115.505
    4 -4 13 1372.17
    4 4 13 1317.49
    4 -4 13 1322.52
    4 -4 14 97.1927
    4 -4 14 2.7858
    4 4 14 2.8489
    4 -4 15 86.7039
    4 -4 15 -23.5424
    4 4 15 69.1159
    -4 -6 17 238.457
    -4 6 17 284.823
    -4 6 17 271.645
    -4 -6 16 14.5913
    -4 6 16 -4.49294
    -4 6 16 -54.9115
    -4 -6 15 580.84
    -4 6 15 573.457
    -4 6 15 358.918
    -4 6 15 490.48
    -4 -6 14 1684.13
    -4 6 14 2060.68
    -4 6 14 1774.96
    -4 6 14 1731.44
    -4 6 13 1146.69
    -4 6 13 1162.74
    -4 6 13 988.054
    -4 -6 13 1152.48
    -4 6 12 891.868
    -4 6 12 684.642
    -4 -6 12 1016.53
    -4 6 11 890.127
    -4 6 11 814.036
    4 -6 -10 2083.95
    -4 -6 10 2162.16
    4 -6 -9 62.4999
    -4 -6 9 97.6912
    -4 -6 8 573.574
    4 -6 -8 674.948
    -4 -6 7 8334.1
    4 -6 -7 9017.04
    4 -6 -6 1567.23
    -4 -6 6 1574.41
    -4 -6 5 4878.6
    4 -6 -5 5146.28
    -4 -6 4 61595
    4 -6 -4 61208.1
    4 -6 -3 30515.2
    -4 -6 3 31181.5
    4 6 -2 33418.2
    -4 -6 2 33419.2
    -4 -6 1 2351.91
    4 6 -1 2504.85
    -4 -6 0 1373.45
    -4 6 0 1487.55
    4 -6 0 1371.89
    4 6 0 1473.71
    4 -6 1 14782.1
    -4 -6 -1 14570
    -4 -6 -2 17215.8
    4 -6 2 17702.3
    4 -6 2 17325.1
    -4 -6 -3 75948.7
    4 -6 3 70279.4
    4 -6 4 13923.4
    4 -6 4 14308.7
    4 -6 5 8004.26
    4 -6 5 8417.93
    4 -6 6 1053.31
    4 -6 6 1132.67
    4 -6 7 3053.81
    4 -6 7 3345.69
    4 -6 8 5456.1
    4 6 8 5419.43
    4 -6 8 5742.15
    4 6 8 5772.92
    4 6 9 3280.6
    4 6 9 3050.19
    4 6 9 3235.02
    4 -6 9 3111.17
    4 -6 9 3423.91
    4 6 9 3361.17
    4 6 10 4073.16
    4 6 10 4354.29
    4 6 10 3690.37
    4 -6 10 3761.72
    4 -6 11 14317.9
    4 6 11 13672.6
    4 6 11 14418.2
    4 -6 12 530.319
    4 6 12 589.7
    4 6 12 639.979
    4 -6 13 50.2693
    4 6 13 3.00041
    4 -6 13 77.603
    4 -6 14 1512.41
    4 6 14 1529.95
    4 -6 14 1740.49
    4 -6 15 1415.72
    4 -6 15 1439.06
    4 6 15 1368.76
    -4 -8 17 856.931
    -4 8 17 862.65
    -4 8 16 1094
    -4 8 16 1188.51
    -4 8 15 -56.9599
    -4 8 15 62.622
    -4 8 15 -31.0512
    -4 8 14 212.002
    -4 8 14 172.413
    -4 8 14 142.061
    -4 8 13 1064.71
    -4 8 13 1004.92
    -4 -8 13 1255.91
    -4 8 13 1116.7
    -4 8 12 638.808
    -4 -8 12 391.202
    -4 8 12 386.88
    -4 8 12 587.067
    -4 8 11 7442.88
    -4 -8 11 7695.44
    -4 8 11 7729.35
    -4 -8 10 84.1003
    -4 8 10 149.831
    -4 8 10 58.6328
    4 -8 -9 2545.87
    -4 -8 9 2565.58
    4 -8 -8 1589.41
    -4 -8 8 1795.23
    -4 -8 7 8250.98
    4 -8 -7 7978.83
    4 -8 -6 42.8884
    -4 -8 6 50.2242
    -4 -8 5 16927.5
    -4 -8 4 103307
    -4 -8 3 92665.9
    4 8 -3 93411.8
    -4 -8 2 29156
    4 8 -2 30645.5
    -4 -8 1 8752.63
    4 8 -1 8693.27
    4 -8 -1 8289.79
    -4 -8 1 8247.39
    -4 -8 0 13.4089
    4 -8 0 92.3339
    4 8 0 34.7992
    4 -8 1 2967.4
    -4 -8 -1 2888.48
    4 -8 2 28871.4
    -4 -8 -2 29132
    4 -8 3 10885.3
    -4 -8 -3 11683.8
    4 -8 4 16489.8
    -4 -8 -4 17092
    4 -8 5 9981.44
    4 -8 5 9354.94
    4 -8 6 702.985
    4 -8 6 734.631
    4 -8 7 119.207
    4 -8 7 21.7648
    4 8 8 944.508
    4 -8 8 1202.73
    4 8 8 971.142
    4 -8 9 804.638
    4 8 9 978.108
    4 8 9 1054.25
    4 8 10 5458.75
    4 -8 10 5319.28
    4 8 10 6038.47
    4 8 10 6308.56
    4 8 11 2976.76
    4 -8 11 3066.57
    4 8 11 2858.09
    4 8 11 2689.99
    4 8 12 4014.03
    4 8 12 3644.26
    4 -8 12 3726.43
    4 -8 12 3427.52
    4 -8 13 52.5739
    4 8 13 74.0767
    4 -8 14 196.649
    4 -8 15 21.3987
    -4 10 16 190.936
    -4 10 16 253.519
    -4 10 15 7.97098
    -4 10 15 82.992
    -4 10 14 150.825
    -4 10 14 79.399
    -4 10 13 107.661
    -4 -10 13 206.01
    -4 10 13 125.179
    -4 -10 12 257.145
    -4 10 12 6.36411
    -4 10 12 21.295
    -4 10 11 6490.55
    -4 10 11 6163.78
    -4 -10 11 6352.24
    -4 -10 10 17013.4
    -4 10 10 16830.5
    -4 10 10 16030.6
    -4 10 9 2750.05
    -4 10 9 3384.13
    -4 10 8 7006.64
    -4 -10 8 6905.25
    -4 -10 7 770.048
    -4 -10 6 390.603
    -4 -10 5 645.512
    -4 -10 4 2942.94
    4 10 -4 3295.9
    4 -10 -3 13682.1
    -4 -10 3 14250.7
    4 -10 -2 22887.8
    -4 -10 2 24365.7
    -4 -10 1 8435.82
    -4 -10 1 8133.18
    4 -10 -1 8286.81
    4 -10 0 2568.85
    -4 -10 0 2425.05
    -4 -10 -1 520.773
    4 -10 1 503.345
    4 -10 2 5119.68
    -4 -10 -2 5125.58
    4 -10 2 4987.91
    -4 -10 -3 5683.82
    4 -10 3 5499.98
    4 -10 4 3496.08
    -4 -10 -4 3651.24
    4 -10 4 3752.25
    4 -10 5 1348.23
    4 -10 5 1217.08
    4 10 6 115.454
    4 -10 6 266.087
    4 10 6 210.091
    4 10 7 3117.37
    4 -10 7 3269.46
    4 10 7 2979.25
    4 10 8 21670.1
    4 10 8 21593.5
    4 -10 8 21584.8
    4 -10 9 15970
    4 10 9 16160.3
    4 10 9 15859.8
    4 -10 10 1141.64
    4 10 10 1420.49
    4 10 10 1265.87
    4 10 11 2555.96
    4 -10 12 552.191
    4 10 12 778.188
    4 10 13 -33.2469
    4 -10 13 -59.71
    4 -10 14 36.1005
    -4 -12 16 9.53783
    -4 12 15 5788.76
    -4 12 15 5876.64
    -4 12 14 376.515
    -4 12 14 409.043
    -4 -12 13 -5.57084
    -4 12 13 117.991
    -4 12 13 81.3147
    -4 12 12 4546.17
    -4 -12 12 4789.48
    -4 12 12 5017.12
    -4 -12 11 837.452
    -4 12 11 837.069
    -4 12 11 957.427
    -4 -12 10 232.807
    -4 12 10 156.678
    -4 12 10 49.9668
    -4 12 9 807.426
    -4 12 9 721.536
    -4 12 8 535.022
    -4 12 8 562.867
    -4 -12 7 1212.37
    4 -12 -7 1430.57
    -4 12 7 1269.01
    -4 -12 6 -39.0649
    4 -12 -5 5020.76
    -4 -12 5 5576.77
    4 -12 -4 222.899
    -4 -12 4 212.591
    -4 -12 3 47.0603
    4 -12 -3 33.3416
    -4 -12 2 843.116
    4 -12 -2 832.062
    -4 -12 1 15170.8
    4 -12 -1 14621.4
    -4 -12 0 5350.05
    -4 -12 0 5622.25
    4 -12 0 5201.31
    4 -12 1 5020.6
    -4 -12 -1 5119.29
    4 -12 1 4995.61
    -4 -12 -2 859.993
    4 -12 2 853.822
    -4 -12 -3 7944.2
    4 -12 3 7363.97
    4 -12 4 2307.46
    4 12 4 2182.23
    4 -12 5 370.783
    4 12 5 206.875
    4 12 5 268.542
    4 12 6 -23.4748
    4 -12 6 -123.583
    4 12 6 176.523
    4 -12 7 1574.36
    4 12 7 1701.05
    4 12 7 1534.87
    4 -12 8 2073.52
    4 12 8 1884.33
    4 12 8 2455.32
    4 -12 9 1822.14
    4 12 9 1959.47
    4 12 10 402.764
    4 -12 10 392.242
    4 -12 11 -104.659
    4 12 11 -19.1362
    4 -12 12 -53.0257
    4 12 12 -16.7349
    4 -12 13 1024.59
    4 12 13 1136.36
    -4 14 15 688.822
    -4 -14 15 721.942
    -4 14 14 114.627
    -4 14 14 144.647
    -4 14 13 801.688
    -4 -14 13 638.989
    -4 14 13 737.622
    -4 -14 12 27.7766
    -4 14 12 -37.3203
    -4 14 12 48.4109
    -4 14 11 2566.05
    -4 -14 11 2296.99
    -4 14 11 2565.95
    -4 -14 10 118.303
    -4 14 10 29.8857
    -4 14 10 35.753
    -4 14 9 3696.18
    -4 -14 8 339.607
    -4 14 8 430.924
    4 -14 -8 411.683
    4 -14 -7 1479.41
    -4 14 7 1457.35
    -4 -14 7 1550.81
    -4 14 6 311.235
    -4 -14 6 397.629
    4 -14 -6 264.188
    -4 -14 5 2380.87
    4 -14 -5 2700.11
    4 -14 -4 -54.0355
    4 -14 -3 5715.9
    4 -14 -3 6024.25
    4 -14 -2 1701.6
    -4 -14 2 1815.54
    4 -14 -2 1613.7
    4 -14 -1 343.393
    4 -14 -1 410.191
    4 -14 0 16427.7
    4 -14 0 16542.8
    4 -14 1 2943.68
    4 -14 1 3131.63
    4 -14 2 121.901
    4 -14 2 78.5716
    4 14 2 126.108
    4 14 3 3043.55
    4 14 4 1130.2
    4 -14 4 938.228
    4 14 5 2658.02
    4 -14 5 2688.75
    4 -14 6 1646.72
    4 14 6 1542.84
    4 -14 7 35.9833
    4 14 7 137.896
    4 14 8 313.124
    4 -14 8 199.826
    4 -14 9 5008.87
    4 14 9 4608.11
    4 -14 9 4644.1
    4 -14 10 264.092
    4 -14 10 194.3
    4 14 10 139.632
    4 -14 11 123.125
    4 14 11 197.495
    4 -14 12 45.5223
    4 14 12 20.8147
    -4 16 14 104.038
    -4 16 13 643.967
    -4 -16 13 687.512
    -4 16 12 69.469
    -4 -16 12 61.3604
    -4 -16 11 132.996
    -4 16 11 170.664
    -4 -16 10 26.7771
    -4 16 10 -60.6676
    -4 -16 9 -37.1667
    -4 16 9 -17.1248
    -4 -16 8 2592.18
    -4 16 8 2562.28
    4 -16 -8 2479.5
    -4 -16 7 403.654
    4 -16 -7 337.976
    -4 16 7 368.288
    -4 -16 6 83.4437
    -4 16 6 106.492
    4 -16 -6 86.7066
    -4 -16 5 120.897
    4 -16 -5 76.9692
    -4 -16 4 179.077
    4 -16 -4 207.72
    -4 -16 3 7914.78
    4 -16 -3 7924.37
    4 -16 -2 1123.49
    -4 -16 2 945.286
    4 -16 -1 3062.03
    -4 -16 1 2577.04
    4 -16 -1 2774.75
    4 -16 0 4732.59
    -4 -16 0 4581.18
    4 -16 0 4818.9
    4 -16 1 21605.4
    -4 -16 -1 21524.3
    4 -16 2 11571.7
    4 16 2 11716.8
    -4 -16 -2 11193.7
    4 -16 2 11305.9
    4 -16 3 -16.8436
    4 -16 3 -14.8649
    4 16 3 -27.0139
    -4 -16 -3 140.08
    4 -16 4 853.532
    4 16 4 715.069
    4 -16 5 146.406
    4 16 5 -23.8851
    4 16 6 611.535
    4 -16 6 674.694
    4 -16 7 203.689
    4 16 7 185.222
    4 -16 8 99.2999
    4 16 8 40.8081
    4 -16 9 122.611
    4 16 9 -28.8814
    4 -16 9 -37.3552
    4 -16 10 -29.0769
    4 16 10 100.11
    4 16 11 69.9511
    -4 18 12 2156.76
    -4 -18 12 2062.6
    -4 18 11 83.6482
    -4 -18 11 84.2135
    -4 18 10 624.609
    -4 -18 10 550.01
    -4 -18 9 -10.7545
    -4 18 9 5.75338
    -4 18 8 -26.4433
    -4 -18 8 97.1624
    -4 -18 8 28.9629
    4 -18 -8 57.8073
    -4 -18 7 583.634
    4 -18 -7 683.43
    -4 18 7 678.908
    -4 -18 6 2357.97
    4 -18 -6 2372.12
    -4 -18 5 2574.97
    4 -18 -5 2502.16
    -4 -18 4 180.38
    4 -18 -4 222.29
    -4 -18 3 167.496
    4 -18 -3 138.429
    -4 -18 2 1774.4
    4 -18 -2 1942.9
    -4 -18 1 6283.59
    4 -18 -1 6069.13
    4 -18 0 2620.31
    -4 -18 0 2807.61
    -4 -18 -1 1152.57
    4 -18 1 1234.3
    -4 -18 -2 104.995
    4 -18 2 48.953
    -4 -18 -3 -130.992
    4 -18 3 -24.6019
    4 -18 3 -47.8109
    4 18 3 -26.8228
    4 18 4 -3.78842
    4 -18 4 115.239
    -4 -18 -5 982.184
    4 -18 5 993.916
    4 18 5 1060.89
    -4 -18 -6 5.08371
    4 -18 6 28.5181
    4 18 6 47.4345
    4 -18 7 65.0369
    4 18 7 11.8633
    4 -18 8 429.908
    4 18 8 340.125
    4 18 9 101.755
    4 18 10 0.66407
    -4 -20 10 22.8448
    -4 -20 9 113.603
    -4 -20 8 1041.51
    4 -20 -8 1106.21
    4 -20 -7 214.82
    -4 -20 7 160.556
    -4 -20 6 11.3094
    4 -20 -6 74.6701
    -4 -20 5 67.0848
    4 -20 -5 21.0563
    -4 -20 5 -7.30373
    -4 -20 4 2420.73
    -4 -20 4 2480.49
    4 -20 -4 2356.05
    4 -20 -3 943.201
    -4 -20 3 907.525
    -4 -20 2 -46.8088
    4 -20 -2 12.133
    4 -20 -1 1299.84
    -4 -20 1 1338.8
    -4 -20 0 665.784
    4 -20 0 699.489
    -4 -20 -1 611.56
    4 -20 1 402.215
    -4 -20 -2 -79.1142
    -4 -20 -2 65.5569
    4 -20 2 22.1435
    -4 -20 -3 435.413
    -4 -20 -4 17.9128
    4 -20 4 34.1692
    4 20 4 -9.88914
    4 20 5 111.079
    -4 -20 -5 25.0441
    4 -20 5 37.8829
    4 -20 5 81.4854
    4 20 6 224.74
    4 -20 6 184.211
    4 -20 6 190.97
    4 20 7 -65.1597
    -4 -22 7 71.0629
    4 -22 -6 1686.19
    -4 -22 6 1628.71
    4 -22 -5 939.793
    -4 -22 5 890.802
    4 -22 -4 381.114
    -4 -22 4 349.908
    4 -22 -4 263.636
    -4 -22 4 337.131
    -4 -22 3 124.628
    4 -22 -3 188.177
    4 -22 -3 209.514
    4 -22 -2 142.751
    -4 -22 2 161.688
    -4 -22 1 523.136
    4 -22 -1 579.806
    -4 -22 0 796.28
    4 -22 0 747.391
    -4 -22 -1 38.0352
    4 -22 1 -43.0896
    4 -22 2 77.6066
    -4 -22 -2 24.8363
    -4 -22 -3 411.244
    4 -22 3 375.936
    -4 -22 -4 1579.79
    4 -22 4 1511.97
    -5 -1 18 84.5293
    -5 1 18 -3.968
    -5 -1 17 289.995
    -5 1 17 301.45
    -5 1 17 338.957
    -5 1 16 45.0897
    -5 1 16 106.956
    -5 -1 16 -21.1971
    -5 -1 15 396.506
    -5 1 15 406.08
    -5 1 15 272.129
    -5 -1 14 44.4294
    -5 1 14 14.1956
    -5 -1 14 29.0652
    -5 1 14 0
    -5 -1 13 3405.59
    -5 1 13 3076.99
    -5 1 12 107.195
    -5 -1 12 138.996
    -5 -1 11 3523.49
    -5 1 11 3450.04
    5 -1 -11 3657.02
    -5 1 10 17808.4
    -5 -1 10 17434.9
    -5 -1 9 3606.83
    -5 1 9 3716.27
    -5 -1 8 5874.62
    -5 1 8 6128.55
    -5 -1 7 38439.2
    -5 1 7 39873
    -5 1 6 3324.79
    -5 -1 6 3177.91
    -5 -1 5 1293.2
    -5 1 5 1405.57
    -5 -1 4 32833.5
    -5 1 4 34094
    -5 -1 3 453.262
    5 1 -3 441.139
    5 -1 -2 154311
    5 -1 -2 157372
    5 1 -2 151368
    -5 -1 2 149593
    5 1 -2 154557
    5 1 -1 110979
    5 1 -1 109276
    5 -1 -1 111366
    5 -1 -1 110244
    5 -1 0 623023
    5 1 0 613330
    5 -1 0 637221
    5 1 0 643002
    5 -1 0 629092
    5 -1 1 39352.3
    5 1 1 39068
    5 -1 2 3155.1
    -5 -1 -2 3165.65
    5 -1 2 3139.02
    5 1 2 3186.32
    5 1 2 3272.41
    5 -1 3 27211
    5 1 3 27162.1
    -5 -1 -3 26173.5
    5 -1 3 25683.6
    5 1 3 25628.6
    5 -1 4 342.243
    5 1 4 308.426
    5 1 4 408.559
    -5 -1 -4 382.927
    5 -1 4 527.494
    5 -1 5 8123.61
    5 1 5 7920.17
    5 1 6 28511
    5 -1 6 30460.2
    5 -1 6 28117.6
    5 1 6 31867.8
    5 -1 7 16693.2
    5 -1 7 18751.4
    5 -1 8 90.1582
    5 -1 9 23.3023
    5 1 9 -207.593
    5 1 9 76.1422
    5 1 9 35.0002
    5 -1 9 -18.9701
    5 -1 10 6990.19
    5 1 10 7428.49
    5 -1 10 7271.02
    5 1 10 6363.21
    5 -1 10 6529.95
    5 1 10 6985.71
    5 -1 11 77.5655
    5 1 11 118.765
    5 -1 11 55.818
    5 1 11 157.258
    5 -1 11 6.52461
    5 1 12 86.1966
    5 -1 12 207.775
    5 -1 12 98.3769
    5 1 12 116.808
    5 -1 12 146.14
    5 -1 13 28.6778
    5 -1 13 32.0583
    5 1 13 67.5748
    5 -1 14 486.666
    5 1 14 393.936
    5 -1 15 157.059
    5 1 15 123.441
    -5 -3 18 125.909
    -5 3 18 159.232
    -5 -3 17 136.57
    -5 3 17 161.842
    -5 3 17 132.744
    -5 -3 16 470.06
    -5 3 16 445.063
    -5 3 16 442.253
    -5 -3 15 690.337
    -5 3 15 595.808
    -5 3 15 749.655
    -5 3 14 678.644
    -5 -3 14 733.115
    -5 3 14 832.436
    -5 3 14 1001.96
    -5 3 13 11472.1
    -5 3 13 10159.9
    -5 3 12 312.587
    -5 3 12 456.456
    5 -3 -11 4101.2
    -5 3 11 4753.95
    5 -3 -10 2898.41
    -5 -3 10 3284.48
    -5 3 9 6334.57
    5 -3 -9 6194
    -5 -3 9 6243.52
    5 -3 -8 329.487
    -5 3 8 339
    -5 -3 8 395.71
    -5 3 7 3850.32
    -5 -3 7 3806.77
    5 -3 -7 3953.34
    -5 -3 6 28445.3
    5 -3 -6 28963.2
    5 -3 -5 5352.55
    -5 -3 5 6473.08
    5 -3 -4 11156.9
    -5 -3 4 11336.2
    5 -3 -3 14816
    -5 -3 3 14995.5
    5 -3 -2 95312.3
    -5 -3 2 95838.1
    5 3 -2 98385.3
    5 -3 -2 97701.8
    5 3 -1 4362.78
    -5 -3 1 3987.49
    5 -3 -1 4268.13
    5 3 0 120630
    -5 -3 0 118236
    5 3 0 117400
    5 -3 0 121401
    5 3 1 14625.8
    5 -3 1 14778.9
    5 -3 1 14496.4
    -5 -3 -1 14843.7
    -5 -3 -1 14371.7
    5 -3 1 14916.1
    -5 -3 -2 8094.84
    5 3 2 7691.33
    5 -3 2 8049
    5 3 3 728.084
    5 -3 3 731.34
    5 -3 3 709.82
    5 -3 4 192.668
    5 -3 4 159.922
    5 3 4 243.571
    5 -3 5 1052.97
    5 -3 5 1172
    5 -3 6 3506.62
    5 -3 6 3228.79
    5 -3 7 315.832
    5 -3 7 36.1873
    5 -3 8 61.0881
    5 -3 9 1537.2
    5 3 9 1664.79
    5 3 9 1458.81
    5 -3 9 1614.49
    5 3 9 1535.56
    5 -3 10 96.4366
    5 3 10 70.9455
    5 3 10 160.507
    5 -3 10 115.45
    5 3 10 215.378
    5 -3 11 6137.62
    5 -3 11 6255.54
    5 3 11 5508.65
    5 3 11 5850.45
    5 -3 11 5972.78
    5 3 11 5811.99
    5 -3 12 736.545
    5 3 12 832.98
    5 -3 12 730.121
    5 -3 12 770.818
    5 -3 13 85.4456
    5 3 13 88.7285
    5 -3 13 3.28819
    5 -3 14 996.084
    5 3 14 1108
    5 -3 14 954.831
    5 3 15 37.1046
    5 -3 15 4.33801
    -5 5 18 314.362
    -5 -5 17 160.627
    -5 5 17 152.174
    -5 5 17 97.0554
    -5 5 16 -54.891
    -5 5 16 49.8382
    -5 -5 16 17.395
    -5 -5 15 149.966
    -5 5 15 75.0375
    -5 5 15 170.141
    -5 5 15 196.473
    -5 -5 14 -22.3526
    -5 5 14 53.1112
    -5 5 14 -23.4558
    -5 5 14 40.1276
    -5 5 13 6136.86
    -5 5 13 5786.37
    -5 -5 13 5338.31
    -5 5 12 7000.95
    -5 5 12 6371.02
    -5 5 11 8252.05
    -5 5 11 8343.16
    -5 -5 10 5376.71
    5 -5 -10 5777.7
    5 -5 -9 2587.64
    -5 -5 9 2714.06
    -5 -5 8 162.027
    5 -5 -8 54.0576
    -5 -5 7 4042.28
    5 -5 -7 3713
    5 -5 -6 6675.21
    -5 -5 6 6490.46
    -5 -5 5 42764.3
    5 -5 -5 42835.7
    -5 -5 4 14848
    5 -5 -4 15467.5
    -5 -5 3 31512
    5 -5 -3 30535.9
    5 5 -2 2896.01
    -5 -5 2 2723.36
    -5 -5 1 4068.5
    5 5 -1 3933.73
    5 5 0 18060.4
    5 -5 0 17809.2
    -5 -5 0 18197.9
    -5 -5 -1 886.535
    5 -5 1 896.053
    -5 -5 -2 32959.6
    5 -5 2 31827.6
    -5 -5 -3 8006.94
    5 -5 3 7750.05
    5 -5 4 181.358
    5 -5 4 365.711
    5 -5 5 2914.35
    5 -5 5 2849.76
    5 -5 6 468.69
    5 -5 6 360.777
    5 -5 7 1962.75
    5 -5 7 1937.97
    5 -5 8 735.913
    5 5 8 569.49
    5 -5 8 833.331
    5 5 8 754.278
    5 5 8 834.72
    5 -5 9 146.195
    5 5 9 218.966
    5 5 9 207.356
    5 5 9 250.239
    5 -5 9 174.423
    5 -5 10 5882.56
    5 -5 10 6817.41
    5 5 10 5958.22
    5 5 10 6358.85
    5 5 10 6639.28
    5 -5 11 -5.05547
    5 5 11 39.7235
    5 -5 11 -49.0843
    5 5 11 -10.5579
    5 -5 12 50.7575
    5 -5 12 75.8817
    5 -5 12 125.827
    5 5 12 118.429
    5 -5 13 1108.86
    5 -5 13 1118.41
    5 5 13 960.948
    5 5 14 73.0927
    5 -5 14 37.2105
    5 -5 14 29.0064
    5 -5 15 82.5201
    5 -5 15 117.279
    5 5 15 10.0418
    -5 7 17 9.5717
    -5 7 17 0.5918
    -5 -7 16 22.4939
    -5 7 16 52.255
    -5 7 16 -5.46829
    -5 7 16 58.0715
    -5 -7 15 465.112
    -5 7 15 315.971
    -5 7 15 320.103
    -5 7 15 294.249
    -5 -7 14 791.323
    -5 7 14 839.812
    -5 7 14 1041.38
    -5 7 14 770.163
    -5 7 13 2751.02
    -5 7 13 2448.42
    -5 -7 13 2820.31
    -5 7 13 2454.5
    -5 7 12 4095.01
    -5 7 12 3791.26
    -5 -7 12 4070.94
    -5 7 11 34381.3
    -5 7 11 33832.7
    -5 7 10 1821.93
    -5 7 10 2036.87
    -5 -7 9 3735.09
    5 -7 -9 3592.56
    -5 -7 8 23723
    5 -7 -8 23684.2
    -5 -7 7 8286.23
    5 -7 -7 8035.55
    -5 -7 6 2056.38
    5 -7 -6 1995.02
    5 -7 -5 53313.9
    -5 -7 5 54143.8
    5 -7 -4 29268.4
    -5 -7 4 29592.2
    -5 -7 3 25681.5
    5 7 -3 24563.1
    5 7 -2 78535.7
    -5 -7 2 80260.2
    -5 -7 1 18163
    -5 -7 1 17275.2
    5 -7 -1 17747.3
    5 7 -1 16799.5
    -5 -7 0 1082.32
    5 7 0 1234.17
    5 -7 0 1250.15
    5 -7 1 3820.19
    -5 -7 -1 3993.8
    5 -7 1 4193.66
    -5 -7 -2 2091.97
    5 -7 2 2036.22
    5 -7 3 503.536
    5 -7 3 523.478
    -5 -7 -3 536.106
    5 -7 4 6586.68
    5 -7 4 6616.7
    5 -7 5 7396.21
    5 -7 5 7019.9
    5 -7 6 116.155
    5 -7 6 75.6513
    5 -7 7 -107.164
    5 -7 7 49.0716
    5 7 7 21.4444
    5 -7 8 900.752
    5 7 8 745.887
    5 7 8 742.762
    5 7 8 730.472
    5 7 8 878.013
    5 -7 8 641.699
    5 -7 9 112.097
    5 7 9 259.869
    5 7 9 315.835
    5 -7 9 221.552
    5 7 9 267.5
    5 7 10 11504.4
    5 -7 10 11779
    5 7 10 10831.2
    5 7 10 11565.8
    5 7 11 3542.88
    5 7 11 3070.75
    5 -7 11 3376.04
    5 7 11 3065.2
    5 -7 12 939.535
    5 7 12 1060.2
    5 -7 12 1071.98
    5 -7 13 1244.56
    5 7 13 1255.32
    5 -7 13 1138.69
    5 7 14 2440.84
    5 -7 14 2214.41
    -5 9 17 793.585
    -5 9 16 246.537
    -5 9 16 147.516
    -5 9 15 38.6417
    -5 9 15 -56.9576
    -5 9 14 30.5517
    -5 9 14 -3.43658
    -5 -9 13 285.041
    -5 9 13 199.045
    -5 9 13 176.234
    -5 -9 12 3369.7
    -5 9 12 2996.37
    -5 9 12 2894.38
    -5 9 11 134.633
    -5 9 11 93.8309
    -5 -9 11 97.6268
    -5 9 10 745.682
    -5 9 10 805.777
    -5 9 9 62319.6
    -5 9 9 62754.3
    -5 -9 8 613.532
    5 -9 -8 478.962
    -5 -9 7 1186.16
    -5 -9 6 1213.2
    -5 -9 5 190.625
    5 9 -4 128.035
    -5 -9 4 13.5949
    -5 -9 3 1141.86
    5 9 -3 1263.82
    -5 -9 2 28902.9
    5 9 -2 30236.3
    -5 -9 1 33688.4
    5 9 -1 33863.2
    -5 -9 1 31009.8
    5 -9 -1 30969.3
    5 -9 0 888.858
    -5 -9 0 927.515
    5 -9 1 1170.31
    5 -9 1 1305.41
    -5 -9 -1 1150.7
    -5 -9 -2 25707.5
    5 -9 2 25314.5
    5 -9 3 405.318
    -5 -9 -3 507.67
    5 -9 4 4564.17
    5 -9 4 4402.88
    5 -9 5 8.21243
    5 -9 5 22.0741
    5 9 6 -22.5472
    5 -9 6 34.1289
    5 -9 6 13.7222
    5 -9 6 26.8624
    5 9 6 37.299
    5 -9 7 2489.06
    5 9 7 2641.36
    5 9 7 2491.14
    5 -9 8 251.493
    5 9 8 312.466
    5 9 8 217.416
    5 9 9 21526.7
    5 -9 9 20550
    5 9 9 21708.4
    5 9 10 896.198
    5 9 10 902.243
    5 -9 11 5847
    5 9 11 6103.31
    5 -9 12 1378.28
    5 9 12 1686.22
    5 -9 13 0
    5 -9 14 11.8861
    -5 11 16 3430.59
    -5 11 16 3231.04
    -5 11 15 295.095
    -5 11 15 307.826
    -5 -11 14 60.147
    -5 11 14 152.056
    -5 11 14 -18.7813
    -5 11 13 4482.46
    -5 -11 13 4791.52
    -5 11 13 4636.47
    -5 -11 12 45.8089
    -5 11 12 -31.4273
    -5 11 12 -60.6426
    -5 11 11 18.3737
    -5 -11 11 -12.5646
    -5 11 11 -19.596
    -5 11 10 6730.48
    -5 11 10 7242.54
    -5 11 9 2249.02
    -5 11 9 2394.8
    -5 11 8 23.6772
    -5 11 8 -157.408
    -5 -11 7 -69.711
    -5 -11 6 307.433
    -5 -11 5 874.099
    -5 -11 4 255.811
    5 -11 -4 471.369
    5 -11 -3 448.63
    -5 -11 3 415.979
    5 -11 -2 688.813
    -5 -11 2 881.153
    -5 -11 1 1274.01
    5 -11 -1 1093.71
    5 -11 0 3593.99
    -5 -11 0 3804.04
    -5 -11 0 3731.93
    5 -11 1 2734.7
    5 -11 1 2543.98
    -5 -11 -1 2769.91
    5 -11 2 208.208
    -5 -11 -2 248.698
    5 -11 3 150.893
    5 -11 4 3875.76
    5 -11 4 4087.27
    5 11 5 6469.63
    5 -11 5 6543.88
    5 11 5 6714.99
    5 11 6 4067.46
    5 -11 6 4400.93
    5 11 6 4384.89
    5 -11 7 3714.62
    5 11 7 3740.47
    5 11 7 3698.6
    5 11 8 4071.36
    5 11 8 3933.44
    5 -11 8 4078.93
    5 11 9 5634.54
    5 -11 9 5544.21
    5 -11 10 2968.72
    5 11 10 2723.45
    5 -11 11 -66.2255
    5 11 11 80.4462
    5 -11 12 105.435
    5 11 12 43.9901
    5 -11 13 360.018
    -5 13 15 98.565
    -5 13 15 78.4168
    -5 -13 14 502.134
    -5 13 14 647.546
    -5 13 14 554.413
    -5 -13 13 170.163
    -5 13 13 254.818
    -5 13 13 249.977
    -5 13 12 65.887
    -5 -13 12 77.244
    -5 13 12 36.4867
    -5 13 11 1070.04
    -5 13 11 1147.58
    -5 -13 11 881.703
    -5 13 10 1027.14
    -5 13 10 902.675
    -5 13 9 -46.4473
    -5 13 9 -53.1986
    -5 -13 8 213.681
    -5 13 8 171.983
    5 -13 -8 137.967
    5 -13 -7 333.304
    -5 13 7 476.244
    -5 -13 7 502.106
    5 -13 -6 364.717
    -5 13 6 515.304
    5 -13 -5 756.868
    -5 -13 4 300.786
    5 -13 -4 379.112
    5 -13 -3 188.895
    -5 -13 3 166.712
    5 -13 -2 2998.58
    -5 -13 2 3193.38
    5 -13 -1 2471.16
    5 -13 0 536.819
    5 -13 0 371.607
    5 -13 1 1495.94
    -5 -13 -1 1264.21
    5 -13 1 1491.9
    5 13 2 4081.79
    5 -13 3 6204.51
    5 13 3 5756.35
    5 13 4 10041
    5 -13 4 9854
    5 -13 5 -39.362
    5 13 5 53.6007
    5 -13 6 296.644
    5 13 6 223.618
    5 -13 7 1471.54
    5 13 7 1123.63
    5 -13 8 1017.65
    5 13 8 957.478
    5 -13 8 904.603
    5 -13 9 720.477
    5 -13 9 647.893
    5 13 9 829.392
    5 -13 10 502.541
    5 13 10 597.701
    5 -13 11 26.3445
    5 13 11 2.92792
    5 13 12 235.926
    5 -13 12 170.11
    -5 15 14 44.9886
    -5 15 13 50.2769
    -5 15 13 74.8161
    -5 -15 13 37.8856
    -5 15 12 108.692
    -5 -15 12 154.231
    -5 15 12 172.227
    -5 -15 11 449.456
    -5 15 11 554.098
    -5 15 10 1563.04
    -5 -15 10 1325.11
    -5 15 9 4814.19
    5 -15 -9 5637.6
    -5 -15 8 174.317
    5 -15 -8 207.34
    -5 15 8 250.277
    -5 -15 7 648.546
    -5 15 7 604.099
    5 -15 -7 595.879
    -5 -15 6 9076.09
    5 -15 -6 9021.6
    -5 -15 5 5503.72
    5 -15 -5 6004.36
    5 -15 -4 2886.58
    5 -15 -3 652.279
    5 -15 -2 1930.9
    5 -15 -1 999.602
    5 -15 0 15888
    5 15 1 6814.41
    5 -15 1 6955.42
    -5 -15 -2 2600.23
    5 15 2 2620.3
    5 -15 2 2531.43
    5 -15 2 2643.39
    5 -15 3 685.648
    5 15 3 592.838
    5 15 4 23.0089
    5 -15 4 -20.2777
    5 -15 5 1228.08
    5 15 5 1230.27
    5 15 6 1771.86
    5 -15 6 1619.74
    5 -15 7 1212.7
    5 15 7 945.019
    5 -15 8 981.868
    5 -15 8 922.548
    5 15 8 906.569
    5 -15 9 13.1664
    5 -15 9 105.872
    5 15 9 -92.0775
    5 -15 10 103.731
    5 15 10 88.1647
    5 -15 11 332.149
    5 15 11 446.428
    -5 -17 13 975.5
    -5 17 13 1076.49
    -5 -17 12 606.996
    5 -17 -12 484.636
    -5 17 12 517.821
    5 -17 -11 -13.0892
    -5 -17 11 -21.5262
    -5 17 11 -6.90682
    -5 -17 10 19.6052
    -5 17 10 9.68844
    -5 -17 9 52.9378
    -5 -17 9 58.9092
    5 -17 -9 32.815
    -5 17 9 65.6358
    -5 -17 8 -12.7115
    5 -17 -8 89.4006
    -5 17 8 22.2184
    5 -17 -8 18.0687
    -5 -17 7 -4.07463
    5 -17 -7 47.4487
    -5 17 7 -40.4613
    -5 -17 6 612.914
    5 -17 -6 956.519
    -5 -17 5 1624.51
    5 -17 -5 1653.59
    -5 -17 4 4068.01
    5 -17 -4 4341.55
    -5 -17 3 1077.21
    5 -17 -3 1004.15
    -5 -17 2 20035.1
    5 -17 -2 19342
    -5 -17 1 1099.66
    5 -17 -1 997.348
    -5 -17 0 86.8677
    5 -17 0 210.961
    5 -17 1 11097.7
    -5 -17 -1 11292.6
    -5 -17 -2 249.052
    5 -17 2 255.151
    5 17 2 241.85
    -5 -17 -3 673.669
    5 17 3 827.677
    5 -17 3 743.127
    5 -17 4 213.516
    5 17 4 130.193
    5 -17 5 252.603
    5 17 5 242.868
    5 17 6 459.459
    5 -17 6 592.195
    5 -17 6 403.793
    5 17 7 167.392
    5 -17 7 136.967
    5 -17 8 89.5766
    5 17 8 51.3174
    5 17 9 744.604
    5 17 10 113.492
    -5 -19 11 180.999
    -5 -19 10 439.446
    -5 19 10 329.127
    5 -19 -9 991.406
    -5 -19 9 806.006
    -5 19 9 956.118
    -5 -19 8 42.681
    5 -19 -8 89.5863
    -5 -19 8 36.8436
    -5 -19 7 51.1171
    5 -19 -7 43.2388
    -5 -19 6 18.1717
    5 -19 -6 -3.3254
    5 -19 -5 142.499
    -5 -19 5 151.39
    -5 -19 4 824.29
    5 -19 -4 1009.8
    -5 -19 3 -100.044
    5 -19 -3 61.9228
    -5 -19 2 1587.92
    5 -19 -2 1622.43
    -5 -19 1 612.313
    5 -19 -1 776.425
    -5 -19 0 7672.64
    5 -19 0 7353.94
    -5 -19 -1 152.946
    5 -19 1 66.8083
    5 -19 2 145.355
    -5 -19 -2 215.601
    5 19 3 143.653
    -5 -19 -4 20.9424
    5 19 4 72.3325
    5 -19 4 93.6351
    5 -19 5 947.781
    -5 -19 -5 1012.89
    5 19 5 1147.53
    5 -19 5 984.743
    5 19 6 2894.23
    5 -19 6 2834.11
    5 -19 6 2713.92
    5 19 7 53.654
    5 19 8 2304.91
    -5 -21 9 155.33
    5 -21 -8 -13.9278
    -5 -21 8 -2.92261
    5 -21 -7 81.4188
    -5 -21 7 -3.41796
    5 -21 -6 20.0583
    -5 -21 6 159.253
    -5 -21 5 753.289
    -5 -21 5 732.047
    5 -21 -5 799.835
    -5 -21 4 96.568
    5 -21 -4 113.598
    -5 -21 4 76.6167
    5 -21 -4 136.734
    -5 -21 3 761.622
    -5 -21 3 749.574
    5 -21 -3 694.759
    -5 -21 2 465.295
    -5 -21 2 625.095
    5 -21 -2 589.711
    -5 -21 1 69.2119
    5 -21 -1 32.8085
    -5 -21 1 204.316
    -5 -21 0 159.545
    -5 -21 0 170.614
    5 -21 0 140.254
    5 -21 1 643.476
    -5 -21 -1 810.512
    -5 -21 -1 793.093
    5 -21 2 -39.64
    -5 -21 -2 15.8639
    -5 -21 -3 320.449
    5 -21 3 342.93
    -5 -21 -4 244.22
    5 -21 4 197.832
    5 -21 5 1902.44
    5 -23 -5 3151.44
    5 -23 -4 106.701
    -5 -23 3 -43.6856
    5 -23 -3 29.2891
    5 -23 -2 519.045
    -5 -23 2 577.177
    5 -23 -2 465.344
    5 -23 -1 1922.46
    -5 -23 1 1973.99
    5 -23 -1 1763.85
    5 -23 0 1386.9
    -5 -23 0 1284.47
    -5 -23 -1 1837.49
    5 -23 1 1727
    -5 -23 -2 1936.94
    5 -23 2 1683.64
    -6 0 18 458.439
    -6 0 17 -20.3379
    -6 0 16 784.568
    -6 0 16 936.31
    -6 0 15 26.7914
    -6 0 15 34.5551
    -6 0 14 5295.66
    -6 0 13 23.3306
    -6 0 12 1233.25
    -6 0 11 88.6449
    -6 0 10 4975.78
    -6 0 9 86.4184
    -6 0 8 68375.6
    -6 0 7 39.0631
    -6 0 6 6095.14
    6 0 -5 9.75503
    -6 0 5 13.6718
    -6 0 4 36461
    6 0 -4 36672.3
    6 0 -3 8.17298
    -6 0 3 35.058
    6 0 -2 164336
    6 0 -2 164892
    6 0 -1 116.501
    6 0 -1 57.4088
    6 0 -1 132.285
    6 0 -1 108.373
    6 0 0 999999
    6 0 0 975474
    6 0 1 20.051
    6 0 1 22.3801
    6 0 2 1695.38
    6 0 2 1644.11
    6 0 3 31.2184
    6 0 3 4.905
    6 0 4 15446.5
    6 0 4 10095.4
    6 0 5 -34.4639
    6 0 5 21.6885
    6 0 6 877.887
    6 0 7 12.9008
    6 0 8 12082.3
    6 0 8 12927.4
    6 0 9 -18.4845
    6 0 9 76.5424
    6 0 9 -28.4454
    6 0 10 6692.78
    6 0 10 6406.94
    6 0 11 28.9421
    6 0 11 4.7821
    6 0 11 50.8684
    6 0 12 83.0731
    6 0 12 84.2881
    6 0 12 -0.37433
    6 0 13 53.5288
    6 0 14 350.066
    6 0 15 60.5747
    -6 -2 18 110.038
    -6 2 18 43.3783
    -6 2 17 -13.652
    -6 2 17 -0.92762
    -6 -2 17 -73.6351
    -6 -2 16 85.9359
    -6 2 16 48.7778
    -6 2 16 16.1091
    -6 -2 15 -71.5123
    -6 2 15 -135.392
    -6 2 15 33.3943
    -6 2 14 8067.41
    -6 2 14 7160.21
    -6 2 13 763.11
    -6 2 13 898.139
    -6 2 12 1767.4
    -6 2 12 2271.21
    6 -2 -11 236.937
    -6 -2 11 39.4674
    -6 2 11 -3.0734
    -6 2 10 1332.67
    6 -2 -10 1279.47
    -6 -2 10 1257.17
    -6 -2 9 302.096
    -6 2 9 33.1777
    -6 -2 8 2778.59
    -6 2 8 2669.59
    -6 -2 7 54822
    -6 2 7 57159.2
    -6 2 6 41284.4
    -6 -2 6 41537.3
    -6 2 5 36490.8
    -6 -2 5 37506.1
    6 -2 -4 15842.4
    -6 -2 4 15838.2
    6 2 -3 164.603
    6 -2 -3 157.522
    -6 -2 3 148.103
    6 -2 -3 212.88
    6 2 -2 10043.8
    -6 -2 2 9757.42
    6 -2 -2 9823.15
    6 2 -2 10001.2
    6 -2 -2 9834.2
    6 2 -1 299403
    6 -2 -1 296864
    6 -2 0 53669.5
    6 2 0 52574.5
    6 -2 0 54223.2
    6 -2 0 52777.7
    6 2 0 54343.8
    6 2 0 53880.1
    -6 2 -1 16110.7
    6 -2 1 15814.7
    6 -2 1 16073.4
    -6 2 -2 11499.7
    6 -2 2 11554.4
    6 -2 2 11097.1
    6 2 2 11294.6
    6 -2 3 6007.96
    6 2 3 6249.3
    6 2 4 22751
    6 -2 4 22789.8
    6 2 5 20661.4
    6 -2 5 21145
    6 -2 6 19706.5
    6 -2 6 17041.6
    6 -2 7 54.0668
    6 -2 8 1841.01
    6 2 8 1916.2
    6 2 8 2063.55
    6 -2 8 2016.12
    6 2 8 2285.42
    6 -2 9 77.2582
    6 2 9 -34.472
    6 -2 9 44.2234
    6 2 9 30.6305
    6 -2 9 81.1399
    6 2 9 47.1919
    6 -2 10 2090.37
    6 -2 10 2361.39
    6 2 10 1966.47
    6 -2 10 2072.8
    6 2 10 2346.63
    6 -2 11 -10.0427
    6 2 11 134.714
    6 -2 11 15.3905
    6 2 11 76.9801
    6 -2 11 -26.4106
    6 -2 12 1751.22
    6 -2 12 2094.55
    6 -2 12 1815.31
    6 2 12 1742.7
    6 -2 13 1243.03
    6 -2 13 1141.53
    6 2 13 1257.01
    6 -2 14 33.5847
    6 2 14 17.6454
    6 2 15 577.206
    6 -2 15 547.953
    -6 -4 18 31.3708
    -6 4 18 111.485
    -6 4 18 60.2992
    -6 -4 17 124.122
    -6 4 17 200.232
    -6 4 17 153.09
    -6 -4 16 118.422
    -6 4 16 123.607
    -6 4 16 55.4213
    -6 -4 15 264.389
    -6 4 15 269.267
    -6 4 15 328.463
    -6 4 15 322.376
    -6 -4 14 276.798
    -6 4 14 215.916
    -6 4 14 174.889
    -6 4 13 2136.93
    -6 4 13 2094.32
    -6 4 12 241.499
    -6 4 12 185.223
    -6 4 11 773.347
    -6 4 11 541.408
    6 -4 -10 65.7344
    -6 -4 10 37.7216
    -6 -4 9 2866.59
    6 -4 -9 2587.03
    6 -4 -8 10350.5
    -6 -4 8 10776.6
    6 -4 -7 39661.9
    -6 -4 7 42231.3
    6 -4 -6 1340.15
    -6 -4 6 1423.48
    -6 -4 5 11087.9
    6 -4 -5 10656.7
    -6 -4 4 19368.6
    6 -4 -4 18257
    6 -4 -3 5334.37
    -6 -4 3 5153.87
    6 -4 -3 5016.35
    6 4 -2 11518
    -6 -4 2 11485.1
    6 -4 -2 11968.4
    6 -4 -2 11442.2
    -6 -4 1 11006.7
    6 4 -1 10741.8
    -6 -4 0 4011.23
    6 4 0 4087.78
    -6 -4 0 3746.66
    6 -4 0 4165.14
    6 -4 1 14512.1
    6 -4 1 14295.1
    -6 -4 -1 14608.8
    6 -4 1 14228.3
    6 -4 2 7377.04
    -6 -4 -2 7494.37
    6 -4 2 7152.64
    6 -4 3 2857.89
    6 -4 3 2559.68
    6 -4 4 107.551
    6 -4 4 107.995
    6 -4 5 960.694
    6 -4 5 917.774
    6 -4 6 4949.35
    6 -4 6 4497.52
    6 -4 7 5933.83
    6 -4 8 551.405
    6 4 8 700.288
    6 4 8 649.673
    6 4 8 539.031
    6 -4 9 332.444
    6 4 9 277.984
    6 4 9 91.6059
    6 -4 9 205.73
    6 4 9 189.736
    6 4 10 4772.45
    6 -4 10 4623.05
    6 4 10 4112.28
    6 -4 10 4578.1
    6 4 10 4743.02
    6 -4 10 4930.73
    6 -4 11 3571.61
    6 -4 11 3555.86
    6 -4 11 3825.12
    6 4 11 3426.99
    6 4 11 3801.15
    6 -4 12 1301.58
    6 -4 12 1548.26
    6 -4 12 1312
    6 4 12 1390.2
    6 -4 13 902.873
    6 -4 13 855.667
    6 4 13 875.554
    6 -4 14 265.469
    6 -4 14 290.909
    6 4 14 335.223
    -6 6 18 169.635
    -6 -6 17 490.584
    -6 6 17 468.979
    -6 6 17 409.746
    -6 -6 16 203.9
    -6 6 16 309.844
    -6 6 16 360.772
    -6 6 16 371.38
    -6 6 15 -20.9491
    -6 -6 15 46.5239
    -6 6 15 28.078
    -6 6 15 37.5239
    -6 -6 14 86.6754
    -6 6 14 11.1043
    -6 6 14 94.4792
    -6 6 14 0.38363
    -6 6 13 167.074
    -6 6 13 -39.7018
    -6 6 12 9484.16
    -6 6 12 8568.55
    -6 6 11 44325.8
    -6 6 11 43089.3
    6 -6 -10 1915.71
    -6 -6 10 1718.22
    -6 -6 9 18369
    6 -6 -9 18731.5
    -6 -6 8 716.029
    6 -6 -8 804.119
    -6 -6 7 8841.44
    6 -6 -7 9361.62
    -6 -6 6 3080.91
    6 -6 -6 3235.21
    -6 -6 5 11721.6
    6 -6 -5 11959.9
    -6 -6 4 70.1703
    6 -6 -4 146.232
    -6 -6 3 82545.4
    6 6 -3 80221.4
    -6 -6 2 7982.48
    6 6 -2 7806.14
    6 -6 -1 13319.4
    -6 -6 1 13649.7
    6 6 0 7114.49
    -6 -6 0 7335.27
    6 -6 0 7215.19
    6 -6 1 6572.29
    -6 -6 -1 6624.33
    6 -6 1 6708.03
    6 -6 2 6379.69
    6 -6 2 6075.98
    6 -6 3 51329.8
    6 -6 3 50167.1
    6 -6 4 275.37
    6 -6 4 232.536
    6 -6 5 2236.24
    6 -6 5 2498.71
    6 -6 6 84.8461
    6 -6 6 105.634
    6 -6 7 688.381
    6 6 7 629.745
    6 6 7 499.632
    6 -6 7 645.809
    6 -6 8 692.639
    6 6 8 599.009
    6 6 8 464.286
    6 6 8 454.506
    6 6 8 562.001
    6 6 9 3917.67
    6 6 9 4471.23
    6 6 9 3837.99
    6 6 9 4281.18
    6 -6 9 4036.81
    6 -6 9 4201.3
    6 6 10 1378.97
    6 6 10 1323.69
    6 -6 10 1245.08
    6 -6 10 1188.48
    6 -6 10 1427.96
    6 -6 11 242.618
    6 -6 11 118.799
    6 -6 11 103.601
    6 6 12 3508.86
    6 -6 12 3672.24
    6 -6 12 3348.85
    6 -6 12 3375.47
    6 -6 13 232.35
    6 6 13 265.398
    6 -6 13 336.383
    6 -6 14 1222.3
    6 -6 14 1084.05
    6 6 14 1131.8
    -6 8 17 81.5268
    -6 8 16 2.50114
    -6 8 16 73.8688
    -6 8 16 44.1586
    -6 8 15 -107.613
    -6 8 15 12.4022
    -6 8 15 58.9719
    -6 8 14 565.977
    -6 8 14 481.806
    -6 8 14 490.801
    -6 8 13 2241.13
    -6 8 13 2057.91
    -6 8 13 2224.9
    -6 -8 12 4012.99
    -6 8 12 3564.08
    -6 8 12 3785.42
    -6 8 11 9674.33
    -6 8 11 9805.55
    -6 -8 11 10533.1
    -6 8 10 30732
    -6 8 10 29812.9
    -6 -8 9 -26.0171
    6 -8 -9 43.6601
    6 -8 -8 12201.6
    -6 -8 8 11422.2
    6 -8 -7 2783.58
    -6 -8 7 3108.4
    6 -8 -6 3152.06
    -6 -8 6 3083.63
    -6 -8 5 19129.9
    -6 -8 4 83964
    6 8 -4 81969.1
    -6 -8 3 81.1402
    6 8 -3 13.0885
    6 -8 -2 548.082
    6 8 -2 570.458
    -6 -8 1 7317.24
    6 8 -1 7098.92
    6 -8 -1 6996.32
    6 -8 0 11649.6
    -6 -8 0 12037.6
    -6 -8 0 11419
    -6 -8 -1 130.76
    6 -8 1 117.08
    6 -8 1 141.738
    -6 -8 -2 37419.5
    6 -8 2 34445.9
    6 -8 3 1080.2
    6 -8 3 1056.06
    6 -8 4 57737.9
    6 -8 4 54671.2
    6 -8 5 5917.7
    6 -8 5 5711.86
    6 -8 6 4396.99
    6 -8 6 4688.67
    6 8 6 4438.2
    6 -8 6 4213.89
    6 8 6 4677.71
    6 -8 7 3.06054
    6 8 7 -21.2331
    6 8 7 277.566
    6 8 7 8.56287
    6 8 8 195.291
    6 -8 8 149.214
    6 8 8 198.914
    6 8 9 5415.89
    6 8 9 5452.84
    6 8 10 2803.85
    6 8 10 2805.11
    6 -8 10 2904.72
    6 -8 10 2452.8
    6 8 11 2229.22
    6 -8 11 1927.94
    6 8 11 2197.3
    6 -8 11 2302.75
    6 -8 12 53.3763
    6 8 12 67.7983
    6 -8 13 865.043
    6 -8 14 1717.58
    -6 10 17 23.0276
    -6 10 16 36.0259
    -6 10 16 61.8719
    -6 10 15 5.42401
    -6 10 15 53.0605
    -6 10 14 455.049
    -6 10 14 342.758
    -6 -10 13 639.876
    -6 10 13 546.268
    -6 10 13 553.435
    -6 -10 12 68.5553
    -6 10 12 -74.9901
    -6 10 12 -10.725
    -6 10 11 3966.1
    -6 10 11 3923.85
    -6 -10 11 4015.15
    -6 10 10 5974.37
    -6 10 10 6041.16
    -6 10 9 7821.41
    -6 10 9 7413.31
    -6 -10 8 376.355
    -6 10 8 336.784
    -6 -10 7 63.524
    -6 -10 6 2473.3
    -6 -10 5 399.292
    6 10 -5 487.324
    6 10 -4 5214.68
    -6 -10 4 5169.84
    6 10 -3 29849.2
    -6 -10 3 29670.7
    -6 -10 2 2029.07
    6 10 -2 2103.38
    6 -10 -2 1776.13
    -6 -10 1 18394.9
    6 10 -1 18664.9
    6 -10 0 4764.76
    -6 -10 0 4980.81
    6 -10 1 213.545
    6 -10 1 272.356
    -6 -10 -1 190.535
    6 -10 2 1516.55
    6 -10 3 574.749
    6 -10 3 537.18
    6 -10 4 3097.93
    6 -10 4 3321.4
    6 -10 5 3267.37
    6 10 5 3017.55
    6 10 5 3117.13
    6 10 6 16421.5
    6 10 6 16901.1
    6 -10 6 16649.1
    6 -10 7 5671.55
    6 10 7 5841.92
    6 10 7 5576.87
    6 -10 8 2233.77
    6 10 8 2794.76
    6 -10 9 1775.53
    6 10 9 1684.54
    6 -10 10 517.446
    6 10 10 561.418
    6 -10 11 92.6518
    6 10 11 78.3808
    6 -10 12 414.391
    6 10 12 243.18
    6 -10 13 102.789
    -6 12 16 124.803
    -6 12 16 33.4685
    -6 12 15 979.005
    -6 12 15 925.783
    -6 -12 14 17.3542
    -6 12 14 78.5837
    -6 12 14 63.6595
    -6 -12 13 56.4333
    -6 12 13 -22.9479
    -6 12 13 -22.8897
    -6 12 12 5768.49
    -6 12 12 6315.4
    -6 -12 12 6419.85
    -6 12 11 2222.2
    -6 12 11 2173.76
    -6 -12 11 2176.46
    -6 12 10 2367.28
    -6 12 10 2325.04
    -6 12 9 2513.06
    -6 12 9 2327.3
    6 -12 -8 1690.68
    -6 12 8 1390.33
    6 -12 -7 3820.59
    -6 12 7 3419.8
    6 -12 -6 1334.08
    -6 -12 6 1179.92
    -6 -12 5 2471.86
    6 -12 -5 2428.74
    6 -12 -4 -40.4896
    -6 -12 4 146.281
    6 -12 -3 711.142
    -6 -12 3 877.13
    6 -12 -2 15195.5
    6 -12 -1 3515.9
    6 -12 0 2806.79
    6 -12 0 2687.75
    6 -12 1 1061.08
    6 -12 1 1054.58
    -6 -12 -1 1192.17
    6 -12 2 135.168
    6 -12 3 23912.8
    6 12 3 23428.4
    6 -12 4 11201.1
    6 12 4 10729.9
    6 -12 5 541.173
    6 12 5 365.274
    6 12 6 7902.23
    6 -12 6 7349.93
    6 -12 7 4559.76
    6 -12 7 4422.27
    6 12 7 4886.33
    6 -12 8 345.644
    6 -12 8 195.126
    6 12 8 286.002
    6 -12 9 98.0701
    6 12 9 182.008
    6 12 10 120.719
    6 -12 10 66.014
    6 -12 11 816.537
    6 12 11 795.217
    6 -12 12 481.221
    6 12 12 438.178
    -6 14 15 779.659
    -6 14 14 274.196
    -6 14 14 191.28
    -6 -14 14 156.358
    -6 -14 13 241.779
    -6 14 13 136.353
    -6 14 13 150.211
    -6 -14 12 102.637
    -6 14 12 66.5887
    -6 14 12 9.474
    -6 14 11 207.244
    -6 14 11 -6.15009
    -6 -14 11 6.56616
    -6 14 10 1326.57
    -6 14 9 8.93024
    6 -14 -8 609.38
    -6 14 8 419.617
    6 -14 -7 5.76877
    -6 -14 7 121.487
    -6 14 7 139.506
    -6 14 6 8053.43
    6 -14 -6 8014.24
    6 -14 -5 -23.9092
    6 -14 -4 1530.27
    6 -14 -3 827.695
    6 -14 -2 1615.57
    6 -14 -1 21354.8
    6 14 0 12939.2
    6 -14 0 12452.4
    6 -14 1 9918.66
    6 14 1 9370.82
    6 14 2 3278.75
    6 -14 2 3702.1
    6 -14 3 6567.77
    6 14 3 6483.42
    6 -14 4 407.09
    6 14 4 354.833
    6 14 5 263.456
    6 -14 5 375.091
    6 -14 6 1924.56
    6 -14 6 2248.87
    6 14 6 2184.37
    6 -14 7 15.6937
    6 14 7 -19.2935
    6 -14 7 23.729
    6 -14 8 3556.4
    6 -14 8 3197.95
    6 14 8 3031.38
    6 -14 9 1118.16
    6 14 9 925.687
    6 -14 10 58.7318
    6 14 10 -21.8434
    6 14 11 239.95
    6 -14 11 202.95
    -6 16 14 47.6252
    -6 16 13 310.945
    6 -16 -13 277.307
    -6 -16 13 270.555
    -6 16 12 612.594
    -6 -16 12 644.387
    -6 -16 11 846.988
    -6 16 11 727.127
    -6 -16 10 292.958
    -6 16 10 434.181
    -6 -16 9 750.151
    6 -16 -9 689.76
    -6 16 9 615.145
    -6 -16 8 312.242
    6 -16 -8 405.434
    -6 16 8 322.046
    -6 -16 7 1786.54
    -6 16 7 1737.69
    6 -16 -7 1407.21
    -6 -16 6 11896.5
    6 -16 -6 11852.8
    -6 -16 5 1294.65
    6 -16 -5 1203.78
    -6 -16 4 2049.36
    6 -16 -4 2251.08
    6 -16 -3 13418.3
    6 -16 -2 13389.6
    6 -16 -1 475.145
    6 -16 0 3370.37
    6 16 0 3741.36
    -6 -16 -1 88.0059
    6 -16 1 252.417
    6 16 1 256.597
    -6 -16 -2 629.34
    6 -16 2 733.249
    6 16 2 712.229
    6 -16 3 24.8678
    6 16 3 26.8911
    6 16 4 13396.6
    6 -16 4 13664.9
    6 16 5 794.195
    6 -16 5 904.272
    6 -16 6 371.37
    6 16 6 298.048
    6 -16 6 373.339
    6 -16 7 -18.0039
    6 16 7 39.7407
    6 16 8 881.797
    6 16 9 148.424
    6 16 10 1143.56
    -6 -18 12 371.353
    -6 18 12 461.249
    -6 18 11 1769.37
    -6 -18 11 1654.91
    6 -18 -10 1232.41
    -6 -18 10 965.4
    -6 18 10 1060.86
    -6 -18 9 435.121
    6 -18 -9 562.305
    -6 18 9 528.408
    -6 -18 9 554.794
    -6 -18 8 227.27
    6 -18 -8 273.996
    -6 -18 7 238.849
    6 -18 -7 190.876
    -6 -18 6 113.742
    6 -18 -6 150.833
    -6 -18 5 4042.24
    6 -18 -5 4077.06
    -6 -18 4 27.9393
    6 -18 -4 29.7849
    6 -18 -3 2913.35
    -6 -18 3 2820.49
    -6 -18 2 -41.4959
    6 -18 -2 88.6394
    -6 -18 1 460.48
    6 -18 -1 493.265
    -6 -18 0 113.367
    6 -18 0 87.3555
    -6 -18 -1 45.3037
    6 -18 1 -20.0902
    6 18 1 29.4791
    -6 -18 -2 562.831
    6 -18 2 416.195
    6 18 2 456.625
    6 18 3 1147.12
    6 18 4 1290.91
    6 -18 4 1450.68
    6 -18 5 106.491
    -6 -18 -5 130.598
    6 18 5 313.533
    6 -18 5 183.372
    6 -18 6 322.217
    6 18 6 542.323
    6 -18 6 440.886
    6 18 7 186.986
    6 18 8 235.707
    6 18 9 39.1886
    -6 -20 10 303.253
    -6 -20 9 3.61274
    -6 -20 8 3102.06
    6 -20 -8 3232.44
    -6 -20 7 1569.35
    6 -20 -7 1569.36
    -6 -20 6 143.994
    6 -20 -6 218.548
    -6 -20 6 224.053
    -6 -20 5 1000.57
    6 -20 -5 1055.8
    6 -20 -5 1032
    -6 -20 4 1995.94
    6 -20 -4 2009.05
    6 -20 -4 1911.63
    -6 -20 3 43.7743
    6 -20 -3 61.8183
    6 -20 -2 9.51946
    -6 -20 2 0.62731
    -6 -20 1 391.706
    6 -20 -1 299.853
    -6 -20 0 282.411
    6 -20 0 254.57
    -6 -20 -1 22.3162
    6 -20 1 57.4433
    -6 -20 -2 109.901
    6 -20 2 227.513
    -6 -20 -3 1326.17
    6 20 3 1423.45
    6 -20 3 1266.6
    -6 -20 -4 23.0674
    6 20 4 48.6718
    6 -20 4 45.6839
    -6 -20 -5 112.447
    6 20 5 82.6024
    6 -20 5 180.895
    6 20 6 519.07
    -6 -22 7 97.9121
    6 -22 -6 62.8326
    -6 -22 6 40.0658
    -6 -22 5 1023.09
    6 -22 -5 1102.14
    -6 -22 4 -49.414
    -6 -22 4 10.3974
    6 -22 -4 27.1126
    6 -22 -4 -13.702
    -6 -22 3 83.244
    -6 -22 3 31.1322
    6 -22 -3 -20.6732
    6 -22 -3 -14.8805
    -6 -22 2 240.836
    6 -22 -2 359.828
    -6 -22 2 252.466
    6 -22 -2 281.977
    -6 -22 1 123.236
    6 -22 -1 162.129
    -6 -22 1 145.613
    6 -22 -1 173.173
    6 -22 0 405.534
    -6 -22 0 454.279
    6 -22 0 475.395
    -6 -22 -1 291.291
    6 -22 1 378.805
    -6 -22 -2 104.229
    6 -22 2 119.648
    -6 -22 -3 317.986
    6 -22 3 356.176
    -7 -1 18 -47.4587
    -7 1 18 -46.3437
    -7 -1 17 494.396
    -7 1 17 249.549
    -7 1 17 459.493
    -7 1 16 766.133
    -7 1 16 1014.47
    -7 -1 16 905.532
    -7 -1 15 892.952
    -7 1 15 650.058
    -7 -1 14 1243.78
    -7 1 14 1269.4
    -7 1 13 603.105
    -7 -1 13 679.022
    -7 1 13 591.296
    -7 1 12 1312.62
    -7 1 12 1383.05
    -7 -1 12 1310.39
    7 -1 -11 2623.67
    -7 -1 11 2735.65
    -7 1 11 2875.52
    -7 -1 10 14201.2
    -7 1 10 14224.6
    -7 -1 9 3495.87
    -7 1 9 3723.24
    -7 -1 8 32607.2
    -7 1 8 33641.5
    -7 -1 7 1111.28
    -7 1 7 962.998
    -7 -1 6 13173.8
    -7 1 6 13300.4
    -7 -1 5 11326.9
    -7 1 5 11480
    -7 -1 4 2376.14
    7 1 -4 2635.44
    7 -1 -3 2162.08
    7 1 -3 2191.77
    7 -1 -3 2060.12
    7 1 -3 2045.46
    -7 -1 3 2147.64
    7 1 -2 12963.3
    7 -1 -2 12319.4
    7 -1 -2 12988.6
    7 1 -2 13006.7
    7 1 -2 12459.9
    7 -1 -1 801021
    7 -1 -1 735048
    7 -1 -1 752207
    7 1 -1 756712
    7 -1 -1 785576
    7 1 -1 750012
    7 1 0 12904.2
    7 -1 0 12583.6
    7 1 0 13151
    7 -1 1 -8.91596
    7 1 1 64.5034
    7 -1 1 24.545
    7 -1 2 1364.76
    7 -1 2 1205.06
    7 1 2 1336.19
    7 -1 3 215.343
    7 1 3 285.625
    7 -1 4 2887.16
    7 1 4 2641.07
    7 -1 5 25380.6
    7 1 5 25452
    7 1 6 8155.78
    7 -1 6 8411.76
    7 -1 7 1874.61
    7 -1 8 3854.62
    7 1 8 4159.88
    7 -1 8 3719.94
    7 -1 8 3663.3
    7 1 8 3748.11
    7 1 8 3787.33
    7 1 9 1474.83
    7 -1 9 1737.3
    7 1 9 1945.9
    7 -1 9 1559.19
    7 -1 9 1651.37
    7 1 9 1633.53
    7 1 10 1346.31
    7 -1 10 1420.12
    7 -1 10 1470.34
    7 1 10 1583.65
    7 -1 10 1361.52
    7 1 10 1598.58
    7 1 11 1101.52
    7 -1 11 1335.02
    7 -1 11 1317.25
    7 -1 11 1162.74
    7 1 11 1137.66
    7 1 12 74.5676
    7 -1 12 65.0323
    7 -1 12 138.442
    7 -1 12 106.549
    7 1 12 145.652
    7 -1 13 262.343
    7 1 13 324.364
    7 -1 14 355.583
    7 1 14 384.181
    7 1 15 11.729
    -7 -3 18 -26.7471
    -7 3 18 -104.438
    -7 3 18 20.3903
    -7 -3 17 134.818
    -7 3 17 222.151
    -7 3 17 310.577
    -7 -3 16 585.793
    -7 3 16 490.457
    -7 3 16 628.675
    -7 -3 15 118.242
    -7 3 15 43.4877
    -7 3 15 77.3265
    -7 3 15 56.3803
    -7 3 14 194.256
    -7 3 14 265.546
    -7 3 13 1085.09
    -7 3 13 1023.26
    -7 3 12 4818.38
    -7 3 12 4535.99
    -7 3 11 1348.88
    -7 -3 11 1186.36
    7 -3 -10 277.295
    -7 -3 10 490.378
    7 -3 -9 -13.8308
    -7 -3 9 13.8866
    7 -3 -8 13984.3
    -7 -3 8 13306.4
    7 -3 -7 -28.4771
    -7 -3 7 120.134
    7 -3 -6 1305.81
    -7 -3 6 1246
    7 -3 -5 69.2754
    -7 -3 5 61.6101
    7 -3 -4 667.558
    -7 -3 4 635.622
    7 -3 -4 673.377
    -7 -3 3 8711.95
    7 -3 -3 8579.57
    7 3 -3 8895.54
    7 -3 -3 9000.9
    7 3 -2 61710.9
    7 3 -2 61441.4
    -7 -3 2 61129.4
    7 -3 -2 61624.9
    7 3 -1 1197.1
    7 3 -1 1150.72
    7 -3 0 925.121
    7 3 0 680.342
    7 3 0 891.643
    7 3 0 721.328
    7 3 1 71284.3
    7 -3 1 70664
    7 -3 1 71984.5
    7 3 2 36134.9
    7 -3 2 35508.6
    7 3 3 6277.83
    7 -3 3 6779.94
    7 3 4 20541.6
    7 -3 4 21510.2
    7 -3 5 17846
    7 -3 6 216.837
    7 3 7 4259.32
    7 -3 7 4457.33
    7 -3 8 -12.0806
    7 3 8 14.5041
    7 3 8 225.917
    7 -3 8 383.742
    7 3 8 -107.138
    7 -3 9 447.262
    7 3 9 290.077
    7 -3 9 451.683
    7 3 9 356.318
    7 -3 9 410.157
    7 3 10 1409.88
    7 -3 10 1411.4
    7 -3 10 1418.04
    7 -3 10 1402.04
    7 3 10 1527.93
    7 3 11 70.0973
    7 -3 11 69.4873
    7 -3 11 90.5072
    7 -3 11 102.712
    7 3 11 34.4033
    7 -3 12 268.808
    7 -3 12 259.849
    7 -3 12 190.177
    7 3 12 327.668
    7 -3 13 875.073
    7 -3 13 835.199
    7 3 13 915.947
    7 -3 14 10.9658
    7 -3 14 -20.3849
    7 3 14 -40.756
    -7 -5 18 290.774
    -7 5 18 263.583
    -7 5 18 318.113
    -7 5 17 725.331
    -7 -5 17 820.198
    -7 5 17 703.756
    -7 5 16 1716.85
    -7 5 16 1693.19
    -7 -5 16 1262.94
    -7 5 16 1460.01
    -7 5 15 1529.69
    -7 5 15 1628.85
    -7 -5 15 1555.89
    -7 5 15 1568.71
    -7 5 14 1931.57
    -7 5 14 1847.93
    -7 5 13 720.785
    -7 5 13 640.357
    -7 5 12 19636.4
    -7 5 12 18158.7
    -7 5 11 11930.7
    -7 5 11 10760.2
    7 -5 -10 1465.1
    -7 -5 10 1522.99
    -7 -5 9 842.791
    7 -5 -9 1029.11
    7 -5 -8 334.607
    -7 -5 8 72.065
    7 -5 -7 3805.27
    -7 -5 7 3895.78
    -7 -5 6 162.502
    7 -5 -6 141.823
    -7 -5 5 10648.4
    7 -5 -5 10310.5
    -7 -5 4 18028.1
    7 -5 -4 17922.9
    7 -5 -3 60264.9
    7 5 -3 60073
    -7 -5 2 92560
    7 5 -2 89592.4
    7 5 -1 14444.2
    7 -5 -1 14877.6
    -7 -5 0 37637.5
    7 5 0 37285.7
    7 -5 1 20557.2
    7 -5 1 21086.1
    7 -5 2 32050.5
    7 -5 2 31242.6
    7 -5 3 45.0597
    7 -5 3 82.6986
    7 -5 4 -4.13027
    7 -5 4 -11.3261
    7 -5 5 1176.31
    7 -5 5 1194.14
    7 -5 6 2119.27
    7 5 7 940.743
    7 5 7 841.169
    7 -5 7 895.646
    7 5 7 827.223
    7 5 8 679.076
    7 5 8 600.029
    7 -5 8 569.49
    7 5 8 677.86
    7 -5 9 913.45
    7 5 9 661.446
    7 -5 9 751.748
    7 -5 9 729.354
    7 5 9 754.508
    7 5 10 10994.3
    7 -5 10 11361.4
    7 -5 10 11097
    7 5 10 11872.7
    7 -5 10 12336.1
    7 -5 11 3621.16
    7 -5 11 3591.93
    7 -5 11 3205.15
    7 5 11 3266.31
    7 -5 12 126.284
    7 -5 12 42.5267
    7 -5 12 44.0369
    7 5 12 71.446
    7 -5 13 18.0882
    7 -5 13 19.2297
    7 5 13 -12.5023
    7 -5 14 40.9999
    7 -5 14 39.3437
    7 5 14 2.78585
    -7 7 18 20.9459
    -7 -7 17 -96.1316
    -7 7 17 -22.6948
    -7 7 17 6.21472
    -7 7 16 -13.1551
    -7 7 16 5.39416
    -7 7 16 -38.0934
    -7 -7 16 -82.2689
    -7 -7 15 123.471
    -7 7 15 194.163
    -7 7 15 257.639
    -7 7 15 146.043
    -7 -7 14 -107.313
    -7 7 14 1.62995
    -7 7 14 -10.4897
    -7 7 14 30.1443
    -7 7 13 2830.07
    -7 7 13 2590.35
    -7 7 12 206.702
    -7 7 12 173.458
    -7 7 11 9194.84
    -7 7 11 8498.83
    -7 7 10 1294.27
    -7 7 10 962.804
    -7 -7 9 5986.49
    7 -7 -9 5579.26
    -7 -7 8 2239.39
    7 -7 -8 2376.01
    -7 -7 7 3581.76
    7 -7 -7 3511.41
    -7 -7 6 1326.84
    7 -7 -6 1461.83
    7 -7 -5 15968.2
    -7 -7 5 16405.1
    -7 -7 4 1028.63
    7 7 -4 1065.38
    -7 -7 3 231.427
    7 7 -3 101.126
    7 7 -2 24553.8
    -7 -7 2 26093.6
    7 7 -1 15811.8
    -7 -7 1 16395
    7 -7 0 3915.4
    7 7 0 3863.96
    7 -7 1 374.981
    -7 -7 -1 313.811
    7 -7 1 385.234
    7 -7 2 279.288
    7 -7 2 303.442
    7 -7 3 37448.5
    7 -7 3 36155.8
    7 -7 4 16899.1
    7 -7 4 16453.5
    7 -7 5 277.541
    7 -7 5 212.706
    7 -7 6 105.321
    7 7 6 315.944
    7 -7 6 93.8963
    7 7 6 296.135
    7 7 6 254.036
    7 7 7 309.483
    7 7 7 165.319
    7 -7 7 177.961
    7 7 7 170.937
    7 -7 7 157.23
    7 7 7 78.805
    7 7 8 53.0667
    7 7 8 34.1818
    7 -7 8 0
    7 7 8 66.0048
    7 -7 9 -32.7743
    7 -7 9 56.3254
    7 -7 9 24.8411
    7 7 9 41.1321
    7 -7 10 17.7344
    7 -7 10 -9.04168
    7 7 10 93.8212
    7 -7 10 -5.55497
    7 7 10 41.201
    7 -7 11 2905.11
    7 -7 11 3101.08
    7 -7 11 2749.59
    7 7 11 3013.37
    7 -7 12 53.7647
    7 -7 12 19.8482
    7 7 12 20.9594
    7 7 13 1372.59
    7 -7 13 1632.51
    7 -7 13 1420.19
    7 -7 14 856.374
    -7 9 17 1277.25
    -7 9 16 34.3259
    -7 9 16 62.2792
    -7 9 15 54.4186
    -7 9 15 150.381
    -7 9 14 208.74
    -7 9 14 103.281
    -7 9 13 -32.7675
    -7 9 13 26.7904
    -7 -9 12 802.819
    -7 9 12 676.848
    -7 9 12 699.663
    -7 9 11 8443.53
    -7 9 11 8413.28
    -7 9 10 13246
    -7 9 10 13125.6
    -7 9 9 1078.96
    -7 9 9 1120.01
    -7 -9 8 430.827
    7 -9 -8 513.812
    -7 -9 7 3235.04
    -7 -9 6 4538.97
    -7 -9 5 11036.6
    7 9 -5 10217.5
    -7 -9 4 8541.13
    7 9 -4 7982.98
    -7 -9 3 4101.31
    7 9 -3 3850.48
    -7 -9 2 2130.41
    7 9 -2 2041.93
    7 -9 -2 1987.36
    7 9 -1 19456.4
    7 -9 -1 18145.6
    7 -9 0 414.867
    7 -9 1 60.582
    7 -9 1 7.76574
    7 -9 2 719.107
    7 -9 3 10091.3
    7 -9 3 10516
    7 -9 4 5126.82
    7 -9 4 5119.47
    7 -9 5 7574.71
    7 9 5 7643.6
    7 -9 6 3309.29
    7 9 6 3390.71
    7 -9 7 2608.07
    7 9 7 2472.67
    7 -9 8 1923.75
    7 9 8 1897.94
    7 -9 9 29829.4
    7 9 9 32268.4
    7 9 10 11826.5
    7 -9 10 10588.5
    7 -9 11 4528.44
    7 9 11 4765.18
    7 -9 12 472.292
    7 -9 13 588.251
    -7 11 16 6.6125
    -7 11 16 10.8102
    -7 11 15 20.3638
    -7 11 15 19.1575
    -7 11 14 506.012
    -7 11 14 413.195
    -7 11 13 1875
    -7 11 13 2063.27
    -7 -11 13 2260.94
    -7 11 12 -37.4312
    -7 -11 12 20.534
    -7 11 12 -43.719
    -7 11 11 2127.58
    -7 11 11 1716.73
    -7 -11 11 1945.03
    -7 11 10 11643.8
    -7 11 10 12228.6
    -7 11 9 10342.8
    -7 11 9 10473
    7 -11 -8 2614.74
    -7 11 8 2532.87
    -7 11 8 2485.19
    7 -11 -7 5879.24
    -7 11 7 5845.77
    -7 -11 7 6078.39
    -7 -11 6 411.568
    -7 -11 5 979.698
    -7 -11 4 1310.18
    7 -11 -4 1290.26
    7 -11 -3 250.873
    7 -11 -2 48.5619
    7 -11 -1 3569.69
    7 -11 0 583.681
    7 -11 0 703.02
    7 -11 1 4518.99
    7 -11 1 4601.08
    7 -11 2 12120.1
    7 11 3 1589.77
    7 -11 3 1887.58
    7 -11 4 722.381
    7 -11 4 355.821
    7 11 4 544.965
    7 -11 5 13502.3
    7 -11 5 13866.1
    7 -11 6 22932.3
    7 -11 6 24056.9
    7 11 6 22765.2
    7 -11 7 3395.47
    7 11 7 3395.71
    7 -11 7 2997.3
    7 -11 8 6320.85
    7 11 8 6554.93
    7 -11 9 422.705
    7 11 9 611.89
    7 11 10 1752.31
    7 -11 10 1762.71
    7 -11 11 29.3149
    7 11 11 38.712
    7 -11 12 306.228
    -7 13 15 1508.71
    -7 13 15 1508.02
    -7 -13 14 119.343
    -7 13 14 143.957
    -7 13 14 126.172
    -7 -13 13 788.171
    -7 13 13 953.731
    -7 13 13 676.771
    -7 -13 12 1274.73
    -7 13 12 1400.82
    -7 13 12 1209.08
    -7 -13 11 242.68
    -7 13 11 185.131
    -7 13 11 172.371
    -7 13 10 84.9487
    -7 13 10 120.234
    7 -13 -9 56.3838
    -7 13 9 112.976
    7 -13 -8 1997.37
    -7 13 8 1967.79
    7 -13 -7 350.894
    -7 13 7 483.402
    7 -13 -6 3913.56
    7 -13 -5 10615.4
    7 -13 -4 4129.44
    7 -13 -4 3911.01
    7 -13 -3 1251.11
    7 -13 -2 1342.04
    7 -13 -1 16570.1
    7 13 -1 17493.3
    7 -13 0 1278.47
    7 13 0 1214.96
    7 13 1 23789.8
    7 -13 1 25166.9
    7 13 2 26318.9
    7 13 3 24099.3
    7 -13 3 25551.9
    7 13 4 6770.36
    7 -13 4 6882.96
    7 -13 5 13490.3
    7 -13 5 12129
    7 -13 5 13111.7
    7 13 5 11393.8
    7 -13 6 -14.4317
    7 -13 6 23.6965
    7 13 6 84.842
    7 -13 7 1703.28
    7 13 7 1717.45
    7 -13 7 1889.99
    7 13 8 266.903
    7 -13 8 366.045
    7 -13 9 -6.65658
    7 13 9 -12.9192
    7 -13 10 174.494
    7 13 10 190.169
    7 -13 11 37.6173
    7 13 11 81.0647
    -7 15 14 13.0132
    -7 -15 13 396.221
    -7 15 13 336.298
    -7 15 12 1260.13
    -7 -15 12 1223.52
    -7 -15 11 350.751
    -7 15 11 238.722
    -7 15 10 24.8929
    -7 -15 9 2174.38
    -7 15 9 2080.06
    7 -15 -9 1950.14
    -7 -15 8 859.087
    7 -15 -8 758.067
    -7 15 8 833.935
    -7 -15 7 1879.08
    7 -15 -7 2065.75
    -7 15 7 2130.1
    7 -15 -6 132.656
    7 -15 -6 213.683
    7 -15 -5 1610.14
    7 -15 -5 1445.64
    7 -15 -4 254.861
    7 -15 -3 12009.8
    7 -15 -2 41680.4
    7 -15 -1 62395.3
    7 15 -1 69114.9
    7 15 0 3261.33
    7 -15 0 2917.2
    7 15 1 33172.3
    7 -15 1 33802.6
    7 -15 2 8984.83
    7 15 2 7799.22
    7 -15 3 3250.95
    7 15 3 3203.15
    7 -15 4 671.444
    7 15 4 525.292
    7 -15 5 589.973
    7 15 5 409.118
    7 -15 5 501.707
    7 -15 6 765.251
    7 15 6 837.146
    7 -15 7 39.6089
    7 -15 7 18.5329
    7 15 7 -50.2751
    7 -15 8 -87.9856
    7 15 8 0.56348
    7 -15 9 71.9801
    7 15 9 99.9346
    7 -15 10 92.7809
    7 15 10 52.012
    -7 17 13 1400.06
    7 -17 -12 2005.27
    -7 -17 12 2073.92
    -7 17 12 2133.15
    -7 -17 11 -41.4095
    7 -17 -11 -36.6371
    -7 17 11 -0.66889
    7 -17 -10 1382.66
    -7 -17 10 1308.04
    -7 17 10 1306.7
    -7 -17 9 634.012
    7 -17 -9 678.334
    7 -17 -9 625.631
    -7 17 9 680.785
    7 -17 -8 987.129
    -7 -17 8 838.125
    7 -17 -8 658.211
    -7 17 8 872.285
    -7 -17 7 1945.89
    7 -17 -7 2372.96
    7 -17 -7 2041.13
    -7 -17 6 3156.91
    7 -17 -6 3326.32
    7 -17 -6 3023.38
    -7 -17 5 2967.52
    7 -17 -5 2968.41
    -7 -17 4 5055.52
    7 -17 -4 4858.21
    -7 -17 3 1341.83
    7 -17 -3 1360.58
    -7 -17 2 1325.55
    7 -17 -2 1241.32
    -7 -17 1 843.418
    7 -17 -1 935.318
    -7 -17 0 668.041
    7 -17 0 636.048
    7 17 0 768.807
    -7 -17 -1 2399.36
    7 -17 1 2163.59
    7 17 1 2347.83
    -7 -17 -2 10725.8
    7 17 2 10473.9
    7 -17 2 11155.6
    7 17 3 3634.79
    7 -17 4 3092.56
    7 17 4 2838.42
    7 -17 4 2979.06
    7 -17 5 1731.13
    7 17 5 1557.13
    7 -17 5 1646.44
    7 17 6 4332.88
    7 17 7 1576.21
    7 17 8 154.091
    7 17 9 1534.52
    -7 -19 11 87.0058
    -7 -19 10 2585.2
    7 -19 -9 1296.36
    -7 -19 9 1130.54
    -7 -19 8 19.8532
    7 -19 -8 -2.28704
    -7 -19 7 1640.56
    7 -19 -7 1699.29
    -7 -19 6 27.5418
    7 -19 -6 81.769
    7 -19 -5 78.0527
    -7 -19 5 70.465
    7 -19 -5 139.569
    -7 -19 4 736.379
    7 -19 -4 788.624
    7 -19 -4 696.599
    -7 -19 3 269.577
    7 -19 -3 159.598
    -7 -19 2 279.895
    7 -19 -2 411.242
    -7 -19 1 795.618
    7 -19 -1 684.446
    -7 -19 0 115.587
    7 -19 0 235.604
    -7 -19 -1 187.722
    7 -19 1 113.329
    -7 -19 -2 11.3424
    7 19 2 -12.7475
    7 -19 2 -40.6231
    7 19 3 987.789
    7 -19 3 729.071
    -7 -19 -4 339.065
    7 19 4 134.955
    7 -19 4 285.055
    -7 -19 -5 243.168
    7 -19 5 269.222
    7 19 5 282.524
    7 19 6 5247.36
    7 19 7 886.144
    -7 -21 9 559.861
    -7 -21 8 -42.626
    7 -21 -7 300.233
    -7 -21 7 417.923
    -7 -21 6 109.612
    7 -21 -6 47.6531
    -7 -21 5 194.397
    7 -21 -5 322.048
    -7 -21 5 179.465
    7 -21 -5 240.669
    -7 -21 4 56.4596
    -7 -21 4 99.8606
    7 -21 -4 91.513
    7 -21 -4 42.7356
    -7 -21 3 707.073
    7 -21 -3 490.876
    7 -21 -3 527.353
    7 -21 -2 729.058
    -7 -21 2 999.757
    7 -21 -2 824.515
    -7 -21 1 588.495
    7 -21 -1 515.972
    7 -21 -1 446.167
    -7 -21 0 14.9503
    7 -21 0 30.6199
    7 -21 0 24.2588
    -7 -21 -1 1470.74
    -7 -21 -1 1384.01
    7 -21 1 1227.33
    7 -21 1 1379.53
    -7 -21 -2 1205.98
    7 -21 2 1095.08
    -7 -21 -3 979.099
    7 -21 3 989.141
    7 -21 4 1458.69
    -7 -23 2 72.2369
    -7 -23 1 72.335
    7 -23 -1 96.2077
    -7 -23 0 562.616
    -8 0 19 15.933
    -8 0 18 397.463
    -8 0 17 -50.8989
    -8 0 16 129.399
    -8 0 16 3.60111
    -8 0 15 8.33764
    -8 0 14 5909.86
    -8 0 13 -18.4575
    -8 0 13 -94.7575
    -8 0 12 437.017
    -8 0 12 524.516
    -8 0 11 2.72697
    -8 0 10 2266.71
    -8 0 9 104.733
    -8 0 8 106326
    -8 0 7 37.9028
    -8 0 6 33215
    8 0 -5 31.3732
    -8 0 5 37.2511
    8 0 -4 49306.1
    8 0 -4 49149.5
    8 0 -3 82.8786
    8 0 -3 -43.7173
    8 0 -2 226880
    8 0 -2 223508
    8 0 -2 209798
    8 0 -1 34.0076
    8 0 -1 29.4245
    8 0 -1 32.5486
    8 0 -1 70.6769
    8 0 0 30088
    8 0 1 -21.8699
    8 0 2 9341.46
    8 0 3 28.082
    8 0 4 12386.3
    8 0 5 -21.366
    8 0 6 360.363
    8 0 7 -19.2146
    8 0 7 0.32138
    8 0 8 21984.2
    8 0 8 20751.5
    8 0 8 20961.4
    8 0 9 -8.40594
    8 0 9 -142.576
    8 0 9 -21.1776
    8 0 10 36.7025
    8 0 10 125.357
    8 0 10 184.994
    8 0 11 55.5359
    8 0 11 -16.8478
    8 0 11 30.1264
    8 0 12 37.4448
    8 0 12 -14.1001
    8 0 13 -3.97431
    8 0 14 237.599
    -8 -2 18 -15.777
    -8 2 18 -21.9575
    -8 2 18 15.7214
    -8 -2 17 50.6605
    -8 2 17 66.803
    -8 2 17 38.642
    -8 -2 16 119.349
    -8 2 16 47.3582
    -8 2 16 -12.776
    -8 2 15 476.091
    -8 2 14 386.978
    -8 2 14 613.225
    -8 2 13 99.1597
    -8 2 13 83.0266
    -8 -2 13 9.4357
    -8 2 12 221.906
    -8 2 12 292.45
    -8 -2 12 475.006
    8 -2 -11 271.119
    -8 -2 11 266.031
    8 -2 -10 2479.43
    -8 -2 10 2616.57
    -8 2 9 1338.68
    -8 -2 9 1448.83
    8 -2 -9 1317.8
    -8 -2 8 2684
    -8 -2 7 65698.3
    8 -2 -6 19521.4
    -8 -2 6 19186.7
    8 -2 -5 7289.72
    -8 -2 5 7415.24
    8 2 -4 10321.9
    8 -2 -4 9776.83
    8 -2 -4 10151.9
    8 2 -4 9893.43
    -8 -2 4 9963.58
    8 2 -3 172.037
    8 -2 -3 152.851
    8 -2 -3 215.099
    8 2 -3 156.796
    -8 -2 3 350.551
    8 -2 -2 7208.42
    8 2 -2 7231.63
    8 -2 -2 7244.64
    8 2 -2 7339.95
    8 2 -1 3299.36
    8 -2 -1 3037.07
    8 2 -1 3111.3
    8 -2 0 9542.85
    8 2 0 9068.8
    8 -2 0 9026.56
    8 2 0 8949.07
    8 -2 1 67076.2
    8 2 1 69942
    8 -2 2 3635.9
    8 2 2 3615.97
    8 -2 3 425.959
    8 2 3 530.556
    8 2 4 22355.2
    8 -2 4 21737.6
    8 2 5 27731.7
    8 -2 5 26069.2
    8 -2 6 30508.3
    8 2 7 341.948
    8 -2 7 377.704
    8 -2 7 245.509
    8 2 7 367.089
    8 2 8 2489.07
    8 -2 8 2772.65
    8 2 8 2698.46
    8 2 9 73.037
    8 -2 9 123.536
    8 -2 9 32.8109
    8 -2 9 31.1826
    8 2 9 -27.4581
    8 -2 10 191.452
    8 -2 10 187.398
    8 2 10 359.441
    8 -2 10 262.188
    8 2 10 241.578
    8 -2 11 234.939
    8 2 11 116.932
    8 -2 11 278.947
    8 -2 11 101.287
    8 2 11 121.569
    8 -2 12 3213.28
    8 -2 12 3507.53
    8 2 12 3398.09
    8 -2 12 3607.19
    8 -2 13 163.249
    8 -2 13 168.569
    8 2 13 145.832
    8 -2 14 7.25608
    8 2 14 0
    -8 -4 18 49.6775
    -8 4 18 76.26
    -8 4 18 98.2903
    -8 4 17 3291.17
    -8 -4 17 3203
    -8 4 17 3372.71
    -8 -4 16 6.19526
    -8 4 16 29.8284
    -8 4 16 98.7761
    -8 4 15 1925.84
    -8 4 15 1920.36
    -8 4 14 95.3922
    -8 4 14 55.7484
    -8 4 13 1368.03
    -8 4 13 1348.5
    -8 4 12 1226.87
    -8 4 12 1393.75
    -8 4 11 523.86
    -8 4 11 598.242
    8 -4 -10 643.892
    -8 -4 10 840.393
    8 -4 -9 14331.9
    -8 -4 9 13973.5
    8 -4 -8 1221.24
    -8 -4 8 1180.53
    8 -4 -7 12422.5
    -8 -4 7 12312.4
    -8 -4 6 91.9276
    8 -4 -6 54.895
    -8 -4 5 2006.26
    8 -4 -5 1937.12
    8 -4 -5 1857.47
    8 -4 -4 34290
    -8 -4 4 33852
    8 4 -4 33536.9
    8 -4 -4 33114.5
    8 -4 -3 1191.67
    8 4 -3 1199.63
    -8 -4 3 1149.64
    8 -4 -3 1142.02
    8 4 -2 9470.42
    -8 -4 2 9821.11
    8 -4 -1 12921.2
    8 4 -1 12344.4
    8 4 0 147475
    8 4 0 146571
    8 -4 0 145781
    8 4 1 111767
    8 -4 1 115756
    8 -4 2 3297.81
    8 -4 2 3011.23
    8 -4 3 16492.2
    8 -4 3 14115.1
    8 -4 4 2163.34
    8 -4 5 9205.31
    8 -4 6 64.3121
    8 4 7 136.049
    8 -4 7 188.542
    8 -4 7 348.298
    8 4 7 404.178
    8 4 8 769.198
    8 -4 8 723.328
    8 -4 8 802.265
    8 4 8 683.824
    8 4 9 1234.54
    8 -4 9 1383.95
    8 -4 9 1276.12
    8 -4 9 1183.51
    8 4 9 1379.27
    8 4 10 78.1783
    8 -4 10 4.7085
    8 -4 10 84.2917
    8 -4 10 24.7444
    8 4 10 -30.4479
    8 -4 11 384.967
    8 -4 11 342.526
    8 -4 11 272.149
    8 4 11 299.91
    8 -4 12 240.778
    8 4 12 160.137
    8 -4 12 406.039
    8 -4 12 227.431
    8 -4 13 1273.24
    8 -4 13 1208.21
    8 4 13 1190.44
    8 -4 14 401.328
    8 4 14 436.616
    -8 6 18 14.1001
    -8 -6 17 131.482
    -8 6 17 20.8322
    -8 -6 16 618.115
    -8 6 16 617.063
    -8 6 16 569.673
    -8 6 16 710.661
    -8 -6 15 201.686
    -8 6 15 274.296
    -8 6 15 162.507
    -8 6 15 242.292
    -8 6 14 -24.0815
    -8 6 14 -47.1819
    -8 6 13 1120.85
    -8 6 13 962.785
    -8 6 12 1379.16
    -8 6 12 1346.14
    -8 6 11 6721.59
    -8 6 11 6071.66
    -8 6 10 4974.15
    -8 -6 10 5185.33
    -8 -6 9 1215.35
    8 -6 -9 1316.18
    8 -6 -8 434.244
    -8 -6 8 436.788
    -8 -6 7 6900.58
    8 -6 -7 6829.68
    -8 -6 6 204.141
    8 -6 -6 -24.6811
    8 -6 -5 6713.46
    8 6 -5 6953
    8 -6 -4 63533.4
    -8 -6 4 64739.6
    8 6 -4 63258.8
    -8 -6 3 70922.1
    8 6 -3 67295.8
    -8 -6 2 71.7603
    8 6 -2 -6.98921
    8 6 -1 40854.7
    8 -6 -1 43618.6
    8 -6 0 129026
    8 6 0 123728
    8 -6 1 19416.4
    8 -6 1 19966.9
    8 -6 2 693.434
    8 -6 2 728.84
    8 -6 3 10163.4
    8 -6 3 8820.72
    8 -6 4 2181.33
    8 -6 5 457.224
    8 6 6 2370.4
    8 6 6 2048.38
    8 -6 6 1979.92
    8 6 6 2125.9
    8 -6 6 2382.62
    8 -6 7 585.888
    8 6 7 584.867
    8 6 7 728.683
    8 -6 7 677.998
    8 6 7 761.453
    8 6 8 569.971
    8 -6 8 520.928
    8 6 8 599.135
    8 -6 8 567.198
    8 6 8 626.038
    8 6 9 509.051
    8 -6 9 306.023
    8 -6 9 287.682
    8 -6 9 526.07
    8 6 9 258.19
    8 -6 10 3533.09
    8 -6 10 3114.39
    8 -6 10 3125.01
    8 6 10 2953.12
    8 6 11 4125.15
    8 -6 11 4185.54
    8 -6 11 3845.32
    8 -6 11 4216.7
    8 -6 12 301.908
    8 -6 12 203.385
    8 -6 12 264.713
    8 6 12 256.001
    8 -6 13 324.51
    8 -6 13 444.063
    8 6 13 381.264
    -8 8 18 192.599
    -8 8 17 78.4593
    -8 8 16 517.936
    -8 8 16 387.761
    -8 8 16 377.522
    -8 8 15 1196.41
    -8 8 15 1251.52
    -8 8 15 1502.96
    -8 8 14 1047.09
    -8 8 14 998.433
    -8 8 14 1119.55
    -8 8 13 3172.01
    -8 8 13 3253.6
    -8 8 12 5420.43
    -8 8 12 5457.91
    -8 8 11 11472.9
    -8 8 11 11536.9
    -8 8 10 18474.6
    -8 8 10 17572.1
    -8 8 9 664.565
    -8 -8 9 687.993
    8 -8 -8 14681
    -8 -8 8 14227.3
    8 -8 -7 19249.4
    -8 -8 7 18582.6
    8 -8 -6 22605.9
    8 8 -6 21900.2
    -8 -8 5 27651.3
    8 8 -5 26202
    8 8 -4 12366.6
    -8 -8 4 13395.4
    8 8 -3 71219.7
    8 8 -2 6097
    8 -8 -2 6609
    8 8 -1 1478.69
    8 -8 -1 1358.08
    8 -8 0 2715.65
    8 -8 0 2656.31
    8 -8 1 1791.84
    8 -8 1 1553.62
    8 -8 2 18042.2
    8 -8 2 18283.1
    8 -8 3 5167.64
    8 -8 3 4915.26
    8 -8 4 14976
    8 -8 5 -99.0394
    8 -8 5 -2.9961
    8 8 5 184.848
    8 -8 6 178.751
    8 8 6 67.028
    8 -8 6 104.054
    8 8 6 121.169
    8 8 7 5546.49
    8 8 7 5119.59
    8 -8 8 651.797
    8 8 8 1006.03
    8 8 8 798.956
    8 -8 9 261.635
    8 -8 9 264.106
    8 8 9 269.401
    8 -8 9 426.8
    8 8 9 203.2
    8 -8 10 1183.6
    8 8 10 1493.2
    8 8 10 1408.89
    8 -8 10 1249.38
    8 -8 10 1480.24
    8 -8 11 51.3378
    8 -8 11 0.2357
    8 8 11 95.5127
    8 -8 12 554.762
    8 -8 13 571.299
    -8 10 17 516.333
    -8 10 16 210.698
    -8 10 16 239.222
    -8 10 15 51.6153
    -8 10 15 -1.37939
    -8 10 14 224.082
    -8 10 14 370.073
    -8 10 13 1233.42
    -8 10 13 1056.09
    -8 -10 12 1353.82
    -8 10 12 1220.9
    -8 10 12 1183.12
    -8 10 11 10785.5
    -8 10 11 11348.8
    -8 10 10 16408.6
    -8 10 10 17463.7
    -8 10 9 116.967
    -8 10 9 260.29
    -8 10 8 2471.45
    8 -10 -8 2605.96
    -8 -10 7 2787.11
    8 10 -7 2535.5
    -8 -10 6 705.592
    8 10 -6 672.708
    8 10 -5 22374.4
    8 10 -4 6278.3
    8 -10 -4 6161.86
    8 -10 -3 8722
    8 10 -3 9691.68
    8 10 -2 1350.82
    8 -10 -2 1406.04
    8 -10 -1 4444.75
    8 10 -1 4488.05
    8 -10 0 -6.16695
    8 -10 0 111.87
    8 -10 1 1421.26
    8 -10 2 6539.26
    8 -10 2 6783.6
    8 -10 3 3234.09
    8 10 3 3060.46
    8 -10 4 10713.7
    8 -10 4 10122.8
    8 -10 4 10677.6
    8 10 4 9998.72
    8 -10 5 250.629
    8 10 5 133.659
    8 -10 5 206.124
    8 -10 6 15534
    8 -10 6 15754.1
    8 10 6 16359.1
    8 -10 7 2297.9
    8 10 7 2399.35
    8 -10 8 4583.41
    8 10 8 4577.68
    8 -10 9 5931.35
    8 10 9 6290.48
    8 -10 10 4197.22
    8 10 10 4257.71
    8 -10 11 10.0572
    8 10 11 32.0839
    8 -10 12 -26.1057
    -8 12 16 761.227
    -8 12 15 41.2946
    -8 12 15 30.2412
    -8 12 14 276.137
    -8 12 14 410.54
    -8 12 13 118.17
    -8 12 13 121.647
    -8 -12 13 258.022
    -8 -12 12 60.5582
    -8 12 12 33.6662
    -8 12 12 152.531
    -8 12 11 1487.47
    -8 12 11 1877.4
    -8 12 10 -56.2832
    -8 12 10 91.1076
    -8 12 9 632.976
    -8 12 9 907.404
    8 -12 -9 648.151
    8 -12 -8 2887.73
    -8 12 8 2719.36
    8 -12 -7 13.7931
    -8 12 7 113.462
    8 -12 -6 11513.4
    8 -12 -5 12148.4
    8 -12 -4 2497.14
    8 -12 -4 2161.31
    8 -12 -3 1513.12
    8 -12 -2 2005.71
    8 -12 -1 3173.29
    8 -12 0 3558.35
    8 12 0 3333.94
    8 12 1 31503.5
    8 12 2 8256.98
    8 12 3 11231.1
    8 -12 3 12583.8
    8 -12 4 49.1434
    8 -12 4 42.6408
    8 -12 4 94.2643
    8 12 4 120.759
    8 -12 5 9661.17
    8 -12 5 9903.31
    8 -12 5 10386.9
    8 -12 6 11558.5
    8 -12 6 11049.8
    8 -12 7 1850.83
    8 12 7 1596.58
    8 -12 8 1399.94
    8 12 8 1401.1
    8 -12 9 1981.75
    8 12 9 2046.67
    8 12 10 2023.06
    8 -12 10 1885.83
    8 -12 11 44.6233
    8 12 11 52.7835
    8 -14 -15 326.251
    -8 14 15 319.401
    -8 14 14 3.29571
    -8 14 14 41.356
    -8 -14 13 66.709
    -8 14 13 68.5401
    -8 14 13 33.4818
    -8 -14 12 -1.64839
    -8 14 12 -19.5945
    -8 14 12 78.67
    -8 -14 11 181.11
    -8 14 11 235.561
    -8 14 11 241.257
    -8 14 10 28.8527
    -8 -14 9 7041.74
    8 -14 -9 6898.03
    -8 14 8 4423.54
    8 -14 -8 4841.7
    8 -14 -7 599.699
    -8 14 7 573.21
    8 -14 -6 1363.12
    8 -14 -6 1322.41
    8 -14 -5 9584.19
    8 -14 -5 9155.7
    8 -14 -4 15372.9
    8 -14 -4 14964.7
    8 -14 -3 5776.68
    8 -14 -3 5257.56
    8 -14 -2 1896.99
    8 14 -2 1877.67
    8 -14 -1 77570.5
    8 14 -1 78495.1
    8 14 0 56356.8
    8 -14 0 57886
    8 -14 1 6091.92
    8 14 1 5629.8
    8 14 2 3564.16
    8 -14 3 16148.1
    8 14 3 14481.6
    8 -14 4 235.483
    8 -14 4 531.043
    8 14 4 312.392
    8 -14 5 258.456
    8 14 5 172.401
    8 -14 5 174.92
    8 -14 6 155.681
    8 -14 6 26.1807
    8 14 6 9.83685
    8 -14 7 53.3922
    8 14 7 118.821
    8 -14 8 146.905
    8 14 8 179.537
    8 -14 9 37.4925
    8 14 9 70.9965
    8 -14 10 -20.2789
    8 14 10 -4.91528
    8 -16 -14 61.3177
    -8 16 14 71.8758
    -8 16 13 341.702
    -8 -16 13 336.784
    8 -16 -13 337.827
    8 -16 -12 10.4487
    -8 -16 12 73.3087
    -8 16 12 43.833
    8 -16 -11 921.378
    -8 -16 11 969.634
    -8 16 11 1071.95
    8 -16 -10 152.848
    -8 16 10 58.7026
    8 -16 -10 -13.329
    -8 -16 9 4.199
    8 -16 -9 -19.7619
    -8 16 9 157.89
    8 -16 -9 24.8165
    -8 -16 8 -28.5386
    8 -16 -8 -64.2772
    8 -16 -8 44.1295
    -8 16 8 -16.4078
    -8 -16 7 5226.17
    8 -16 -7 5787.66
    8 -16 -7 5333.64
    8 -16 -6 12733.4
    8 -16 -6 12273.8
    8 -16 -5 2861.15
    8 -16 -5 2690.45
    8 -16 -4 1477.02
    8 -16 -3 14859.6
    8 -16 -2 2594.76
    8 -16 -1 5905.23
    8 16 -1 5945.04
    8 -16 0 -16.6193
    8 16 0 -36.9937
    8 -16 1 19820
    8 16 1 20409.6
    -8 -16 -2 25913.7
    8 16 2 24418
    8 16 3 2936.89
    8 -16 3 2760.37
    8 -16 4 5552.45
    8 16 4 5012.64
    8 -16 4 5181.74
    8 -16 5 132.276
    8 16 5 306.595
    8 -16 5 231.485
    8 16 6 125.011
    8 16 7 438.118
    8 16 8 66.9649
    8 16 9 37.1079
    -8 -18 12 330.058
    8 -18 -11 211.641
    -8 -18 11 179.787
    -8 18 11 256.819
    8 -18 -10 1201.22
    -8 -18 10 1068.18
    -8 18 10 1104.72
    -8 -18 9 2273.21
    8 -18 -9 2260.93
    8 -18 -9 2024.32
    -8 -18 8 2468.7
    8 -18 -8 2627.03
    8 -18 -8 2484.29
    -8 -18 7 56.4595
    8 -18 -7 45.511
    -8 -18 6 4643.66
    8 -18 -6 4788.18
    -8 -18 5 1865.77
    8 -18 -5 1833.77
    8 -18 -5 1903.76
    -8 -18 4 1878.06
    8 -18 -4 1830.77
    8 -18 -4 2018.86
    -8 -18 3 69.8054
    8 -18 -3 71.25
    -8 -18 2 383.506
    8 -18 -2 380.238
    -8 -18 1 97.6227
    8 -18 -1 -67.9024
    -8 -18 0 1121.39
    8 18 0 1200.77
    8 -18 0 1133.54
    -8 -18 -1 675.426
    8 -18 1 638.038
    8 18 1 512.869
    -8 -18 -2 1114.63
    8 18 2 1363.42
    8 -18 2 1059.26
    8 18 3 1112.52
    8 -18 3 899.047
    8 18 4 1275.81
    8 -18 4 1291.03
    8 18 5 229.86
    8 -18 5 215.685
    8 18 6 3508.58
    8 18 7 1939.07
    8 18 8 85.2284
    -8 -20 10 654.066
    -8 -20 9 10.9333
    -8 -20 8 92.542
    8 -20 -8 142.323
    -8 -20 8 224.242
    -8 -20 7 134.419
    8 -20 -7 175.453
    -8 -20 6 114.228
    8 -20 -6 210.071
    -8 -20 5 1371.53
    8 -20 -5 1532.49
    8 -20 -5 1391.61
    -8 -20 4 59.0417
    8 -20 -4 101.18
    8 -20 -4 56.1028
    -8 -20 3 280.515
    8 -20 -3 228.777
    8 -20 -3 233.873
    -8 -20 2 -29.6862
    8 -20 -2 -39.5418
    8 -20 -2 -24.3032
    -8 -20 1 376.599
    8 -20 -1 371.358
    8 -20 -1 283.327
    -8 -20 0 360.632
    8 -20 0 383.735
    8 -20 0 363.609
    -8 -20 -1 101.373
    8 -20 1 49.5404
    8 -20 1 145.482
    8 20 2 26.9173
    8 -20 2 69.247
    8 20 3 1204.24
    -8 -20 -3 1091.17
    8 -20 3 1023.01
    -8 -20 -4 1096.87
    8 20 4 1171.34
    8 -20 4 988.851
    8 20 5 40.1546
    -8 -22 6 1919.37
    -8 -22 5 238.719
    8 -22 -5 243.292
    -8 -22 4 436.483
    8 -22 -4 411
    -8 -22 4 369.565
    8 -22 -4 326.974
    -8 -22 3 5.53424
    -8 -22 3 77.3714
    8 -22 -3 -22.8801
    8 -22 -3 57
    -8 -22 2 348.751
    -8 -22 2 321.357
    8 -22 -2 376.095
    8 -22 -2 366.62
    -8 -22 1 99.2125
    -8 -22 1 101.727
    8 -22 -1 43.7579
    -8 -22 0 136.881
    8 -22 0 170.264
    -8 -22 -1 627.116
    8 -22 1 558.886
    8 -22 2 546.462
    -9 -1 19 43.9695
    -9 1 19 23.5158
    -9 -1 18 144.107
    -9 1 18 63.5105
    -9 -1 17 137.937
    -9 1 17 133.468
    -9 1 17 110.351
    -9 1 16 164.816
    -9 -1 16 84.5455
    -9 -1 15 195.582
    -9 1 15 111.468
    -9 -1 14 1020.57
    -9 1 14 814.988
    -9 1 13 704.63
    -9 -1 13 836.351
    -9 1 13 741.777
    -9 1 12 4558.55
    -9 -1 12 4331.68
    -9 1 12 4215.01
    -9 1 11 1531.12
    -9 -1 11 1385.48
    -9 1 10 761.578
    -9 -1 10 654.763
    -9 1 9 20609.4
    -9 -1 9 21018.9
    -9 1 8 34612.3
    -9 -1 8 34130.8
    -9 1 7 53756.1
    -9 -1 7 54692.8
    -9 -1 6 381.203
    9 -1 -6 456.822
    9 -1 -5 1056.51
    9 1 -5 993.745
    9 -1 -5 1054.99
    9 1 -5 1153.49
    -9 -1 5 1095.43
    9 -1 -4 4218.72
    9 -1 -4 4432.47
    9 -1 -4 4113.08
    9 1 -4 4154.25
    9 1 -4 4378.43
    9 -1 -3 18827.2
    9 1 -3 18118
    9 -1 -3 18093.8
    9 -1 -3 19135
    9 1 -3 19408.7
    9 -1 -2 18.8789
    9 1 -2 41.7326
    9 -1 -2 87.1769
    9 1 -2 82.5577
    9 -1 -1 59902.7
    9 1 -1 57736.7
    9 -1 -1 58708.7
    9 1 -1 60908.7
    9 -1 0 57097.7
    9 1 0 58080.7
    9 -1 1 1021.87
    9 1 1 1203.45
    9 -1 2 2273.23
    9 1 2 2077.97
    9 -1 3 3041.25
    9 1 3 2847.8
    9 -1 4 334.653
    9 1 4 440.238
    9 -1 5 138.861
    9 1 5 190.729
    9 -1 6 2121.61
    9 1 6 1915.19
    9 1 7 4461.72
    9 1 7 4452.34
    9 -1 7 4215.52
    9 -1 7 4845.4
    9 1 7 4408.24
    9 1 8 259.757
    9 1 8 184.932
    9 -1 8 253.347
    9 -1 8 190.598
    9 -1 8 208.502
    9 1 8 513.972
    9 1 9 1301.67
    9 -1 9 1318.95
    9 1 9 1508.19
    9 -1 9 1480.07
    9 -1 9 1348.56
    9 1 9 1241.04
    9 1 10 192.611
    9 -1 10 317.92
    9 1 10 161.05
    9 -1 10 166.91
    9 -1 10 226.674
    9 1 10 182.531
    9 -1 11 590.755
    9 1 11 529.722
    9 -1 11 559.5
    9 -1 11 625.897
    9 1 11 770.304
    9 -1 12 142.672
    9 -1 12 157.553
    9 -1 12 117.017
    9 1 12 109.924
    9 -1 13 65.4637
    9 1 13 34.8948
    9 -1 14 -28.0492
    9 1 14 -1.31997
    -9 -3 18 221.504
    -9 3 18 172.536
    -9 3 18 166.354
    -9 -3 17 116.046
    -9 3 17 33.3698
    -9 3 17 85.2443
    -9 -3 16 319.823
    -9 3 16 359.856
    -9 3 16 256.423
    -9 3 15 854.627
    -9 3 14 4145.21
    -9 3 14 3528.45
    -9 3 13 8685.6
    -9 3 13 8120.89
    -9 3 12 2770.55
    -9 3 12 2937.15
    -9 3 11 689.532
    -9 3 11 551.252
    9 -3 -10 608.646
    -9 -3 10 224.009
    9 -3 -9 21667.4
    -9 -3 9 20630.7
    9 -3 -8 28.1658
    -9 -3 8 -12.873
    9 -3 -7 7891.32
    -9 -3 7 7903.48
    9 -3 -6 1065.17
    9 -3 -6 943.292
    -9 -3 6 1198.87
    9 -3 -5 38331.4
    9 3 -5 38160.4
    -9 -3 5 39248
    9 3 -4 47524.4
    9 -3 -4 48589.6
    9 -3 -4 48073.2
    9 3 -3 19341.3
    9 -3 -3 19284.7
    9 3 -3 18135
    9 -3 -3 19090.2
    -9 -3 3 17561.4
    9 3 -2 8294.67
    9 -3 -2 8352.9
    9 3 -2 8160.14
    9 -3 -2 8438.98
    9 -3 -1 30345.5
    9 3 -1 30191.8
    9 -3 0 16813.7
    9 3 0 17121.7
    9 3 1 10782.6
    9 -3 1 10708.3
    9 3 2 791.58
    9 -3 2 1848.31
    9 3 3 7679.11
    9 -3 3 7610.92
    9 3 4 11232.7
    9 -3 4 11137.9
    9 -3 5 5476.51
    9 3 6 1551.87
    9 -3 6 1411.12
    9 -3 6 1348.31
    9 3 6 1264.72
    9 -3 7 2685.22
    9 -3 7 2400.46
    9 3 7 2715.88
    9 3 7 2714.12
    9 -3 8 1407.05
    9 3 8 889.369
    9 -3 8 1175.28
    9 3 8 1211.5
    9 3 9 682.171
    9 -3 9 765.58
    9 -3 9 671.501
    9 -3 9 697.235
    9 3 9 637.249
    9 3 10 597.067
    9 -3 10 537.789
    9 -3 10 651.275
    9 -3 10 477.802
    9 3 10 554.962
    9 -3 11 171.473
    9 3 11 97.1905
    9 -3 11 169.888
    9 -3 11 137.475
    9 3 11 146.774
    9 -3 12 483.27
    9 -3 12 594.399
    9 -3 12 608.323
    9 3 12 542.903
    9 -3 13 364.122
    9 -3 13 297.681
    9 3 13 366.537
    -9 -5 18 54.5879
    -9 5 18 104.256
    -9 5 18 86.352
    -9 -5 17 97.794
    -9 5 17 -2.07761
    -9 5 17 73.4557
    -9 5 16 1303.11
    -9 -5 16 1155.72
    -9 5 16 1085.78
    -9 5 15 378.339
    -9 5 15 406.144
    -9 5 14 5608.84
    -9 5 14 5349.89
    -9 5 13 5763.94
    -9 5 13 6660.4
    -9 5 12 7910.16
    -9 5 12 7636.43
    -9 5 11 5376.83
    -9 5 11 5275.85
    9 -5 -10 157.222
    -9 -5 10 193.272
    9 -5 -9 5609.46
    -9 -5 9 5386.22
    9 -5 -8 3742.68
    -9 -5 8 4294.36
    -9 -5 7 15976.7
    9 -5 -7 16191.7
    -9 -5 6 6766.21
    9 -5 -6 6524.55
    -9 -5 5 25160
    9 -5 -5 24545.4
    9 -5 -4 30396.3
    9 5 -4 30544.6
    9 5 -3 12634.2
    9 5 -2 22765.4
    9 5 -1 9057.98
    9 -5 -1 9960.35
    9 -5 0 88194.8
    9 -5 0 80323
    9 -5 1 139.465
    9 -5 1 276.817
    9 -5 2 209.604
    9 -5 3 598.994
    9 -5 4 543.972
    9 -5 5 1668.59
    9 5 6 659.066
    9 -5 6 616.462
    9 5 6 609.497
    9 -5 6 505.739
    9 5 6 460.457
    9 5 7 1528.48
    9 -5 7 1617.98
    9 -5 7 1706.84
    9 5 7 1678.93
    9 -5 8 126.245
    9 -5 8 106.486
    9 5 8 34.5962
    9 5 8 210.406
    9 -5 9 2272.44
    9 5 9 2439.58
    9 -5 9 2195.72
    9 -5 9 2039.21
    9 5 9 2503.25
    9 5 10 179.21
    9 -5 10 98.0927
    9 -5 10 111.939
    9 -5 10 103.635
    9 5 10 69.9832
    9 5 11 1581.66
    9 -5 11 1804.94
    9 -5 11 1724.9
    9 -5 11 1480.1
    9 -5 12 17.5911
    9 -5 12 67.0819
    9 -5 12 -21.9589
    9 5 12 -19.4245
    9 -5 13 392.12
    9 -5 13 440.682
    9 5 13 366.743
    -9 7 18 -4.52411
    -9 7 17 1261.32
    -9 -7 17 1139.84
    -9 7 17 1062.1
    -9 7 16 1885.95
    -9 7 16 1585.18
    -9 -7 16 1724.41
    -9 7 16 1741.76
    -9 7 15 1069.76
    -9 7 15 964.135
    -9 -7 15 1166.84
    -9 7 15 1112.2
    -9 7 14 104.869
    -9 7 14 114.18
    -9 7 13 1587.38
    -9 7 13 1510.94
    -9 7 12 10379.4
    -9 7 12 10485.7
    -9 7 11 9947.94
    -9 7 11 10555.3
    -9 7 10 3183.35
    -9 7 10 3097.16
    -9 -7 9 1478.27
    9 -7 -9 1334.35
    -9 -7 8 3303.27
    9 -7 -8 3124.68
    -9 -7 7 3067.48
    9 -7 -7 3015.81
    9 -7 -6 21824.9
    -9 -7 6 22353.9
    9 -7 -5 12940.9
    9 7 -5 13442.5
    9 7 -4 5019.16
    9 7 -3 18252.6
    9 -7 -2 42122.4
    9 7 -2 40100.5
    9 7 -1 45763.9
    9 -7 -1 50679
    9 -7 0 12565.9
    9 -7 1 457.061
    9 -7 1 506.614
    9 -7 2 18.2349
    9 -7 2 17.7786
    9 -7 3 52480.5
    9 -7 4 22902.2
    9 7 5 9202.62
    9 -7 5 8823.62
    9 7 5 8718.92
    9 -7 6 237.583
    9 7 6 188.401
    9 7 6 224.767
    9 -7 6 240.766
    9 7 6 385.348
    9 7 7 1285.44
    9 -7 7 1161.46
    9 7 7 1475.81
    9 -7 7 1382.36
    9 7 7 1395.5
    9 -7 8 545.631
    9 7 8 650.046
    9 7 8 820.329
    9 -7 8 727.71
    9 7 8 631.123
    9 -7 9 92.3322
    9 7 9 130.442
    9 -7 9 15.9537
    9 -7 9 54.043
    9 7 9 111.369
    9 -7 10 614.664
    9 -7 10 852.165
    9 7 10 777.828
    9 -7 10 659.588
    9 -7 11 16.5264
    9 -7 11 32.0752
    9 -7 11 4.79431
    9 7 11 -4.62559
    9 -7 12 71.9608
    9 -7 12 1.66118
    9 7 12 49.577
    9 -7 13 -40.7689
    -9 9 17 316.774
    -9 9 16 31.8008
    -9 9 16 65.272
    -9 9 15 62.6672
    -9 9 15 37.8609
    -9 9 14 1547.42
    -9 9 14 1708.25
    -9 9 13 5313.65
    -9 9 13 6064.9
    -9 9 12 186.224
    -9 9 12 21.7348
    -9 9 11 9681.27
    -9 9 11 9575.92
    -9 9 10 7627.33
    -9 9 10 7721.03
    -9 9 9 3617.43
    -9 9 9 3155.35
    9 9 -8 326.695
    9 9 -7 11066.1
    9 9 -6 3179.92
    9 9 -5 -55.9889
    9 9 -4 26982.1
    9 -9 -3 18035.5
    9 9 -3 18379.7
    9 9 -2 292.724
    9 -9 -2 338.27
    9 9 -1 317.287
    9 -9 -1 377.849
    9 -9 0 1457.39
    9 -9 1 5248.48
    9 -9 1 4889.28
    9 -9 2 26753
    9 -9 2 26733.6
    9 9 3 397.144
    9 -9 4 -16.9965
    9 -9 4 37.6382
    9 9 4 -18.5484
    9 -9 5 203.52
    9 -9 5 239.973
    9 9 5 251.93
    9 -9 6 108.224
    9 9 6 121.779
    9 9 7 353.602
    9 -9 7 357.007
    9 -9 8 170.416
    9 9 8 255.769
    9 -9 9 570.507
    9 -9 9 690.889
    9 9 9 609.644
    9 9 10 5929.76
    9 -9 10 5040.55
    9 -9 11 30.2545
    9 -9 12 152.051
    -9 11 16 735.393
    -9 11 16 676.5
    -9 11 15 353.024
    -9 11 15 283.764
    -9 11 14 2018.31
    -9 11 14 2013.2
    -9 11 13 1104.78
    -9 11 13 934.272
    -9 -11 12 74.265
    -9 11 12 86.3273
    -9 11 12 68.6
    -9 11 11 52.7681
    -9 11 11 153.161
    -9 11 10 8158.03
    -9 11 10 8818.75
    9 -11 -9 22175
    -9 11 9 23026.9
    -9 11 8 17719.5
    9 -11 -8 17706.8
    9 -11 -7 3756.21
    -9 11 7 3843.9
    9 -11 -6 3600.95
    9 -11 -5 28021
    9 11 -5 28259.8
    9 -11 -5 29120.7
    9 11 -4 3829.55
    9 -11 -4 3451.9
    9 -11 -3 2069.58
    9 -11 -2 10744.3
    9 -11 -1 4137.6
    9 -11 -1 4551.98
    9 -11 0 6448.08
    9 -11 1 336.767
    9 11 1 291.872
    9 -11 2 717.202
    9 11 2 1227.49
    9 -11 3 261.992
    9 -11 3 269.427
    9 -11 3 156.913
    9 -11 3 196.329
    9 11 3 253.806
    9 -11 4 4151.11
    9 -11 4 3816.79
    9 -11 4 3731.48
    9 11 4 3611.43
    9 -11 5 6085.64
    9 -11 5 5883.03
    9 11 5 5774.23
    9 -11 6 2943.28
    9 11 6 2808.4
    9 11 7 237.831
    9 -11 7 151.771
    9 -11 8 134.413
    9 11 8 96.0139
    9 -11 9 1906.12
    9 11 9 2098.76
    9 -11 10 108.337
    9 11 10 9.66094
    9 -11 11 235.393
    9 -13 -16 77.6247
    -9 13 15 1032.44
    -9 13 15 1136.8
    -9 13 14 118.844
    -9 13 14 91.0663
    -9 -13 13 234.603
    -9 13 13 142.245
    -9 13 13 119.534
    -9 -13 12 531.7
    -9 13 12 531.471
    -9 13 12 748.621
    -9 13 11 1442.98
    -9 13 11 1549.49
    9 -13 -10 2838.02
    -9 13 10 2607.67
    -9 13 10 2964.8
    9 -13 -9 767.444
    -9 13 9 893.262
    9 -13 -8 981.054
    -9 13 8 1139.35
    9 -13 -7 5162.23
    -9 13 7 5523.39
    9 -13 -6 14869.5
    9 -13 -6 14899
    9 -13 -5 78845.9
    9 -13 -5 79503.5
    9 -13 -4 6550.03
    9 -13 -4 6789.42
    9 -13 -3 7272.89
    9 -13 -3 7351.35
    9 13 -3 7640.05
    9 -13 -2 2595.79
    9 -13 -2 2576.46
    9 13 -2 2668.2
    9 -13 -1 8206.2
    9 -13 -1 8345.34
    9 13 -1 8114.74
    9 -13 0 1695.18
    9 -13 0 1858.32
    9 13 0 1785.85
    9 -13 1 42500.9
    9 13 1 37358
    9 13 2 5088
    9 -13 3 1377.85
    9 13 3 1024
    9 -13 3 1347.33
    9 -13 4 919.099
    9 13 4 948.681
    9 -13 4 1179.06
    9 -13 5 3452.03
    9 -13 5 3754.56
    9 13 5 3468.22
    9 -13 5 3982.06
    9 -13 6 184.28
    9 13 6 199.766
    9 -13 7 2542.55
    9 13 7 2372.98
    9 -13 8 1799.85
    9 13 8 1844.74
    9 -13 9 271.608
    9 13 9 332.641
    9 -13 10 5.71662
    9 13 10 31.4066
    -9 15 14 48.7074
    9 -15 -14 48.5221
    -9 15 13 346.13
    9 -15 -13 281.868
    -9 -15 13 352.16
    -9 -15 12 2404.83
    -9 15 12 2389.16
    -9 -15 11 450.005
    -9 15 11 646.625
    -9 15 10 908.411
    9 -15 -10 817.735
    -9 -15 9 281.174
    9 -15 -9 277.681
    9 -15 -9 285.883
    -9 15 9 220.46
    -9 -15 8 301.213
    9 -15 -8 263.713
    -9 15 8 363.463
    9 -15 -8 231.014
    9 -15 -7 250.568
    9 -15 -7 236.686
    9 -15 -6 9630.56
    9 -15 -6 10470.7
    9 -15 -6 9673.09
    9 -15 -5 2587.34
    9 -15 -5 2354.7
    9 -15 -4 363.434
    9 -15 -4 395.669
    9 -15 -3 42613.6
    9 -15 -3 41377
    9 -15 -2 6364.96
    9 15 -2 7536.39
    9 -15 -1 47900.8
    9 15 -1 49900.3
    9 -15 0 3336.62
    9 15 0 3312.2
    9 -15 1 4361.91
    9 15 1 3921.74
    9 -15 2 256.908
    9 15 2 163.209
    9 -15 3 7857.71
    9 15 3 7635.14
    9 -15 4 708.753
    9 -15 4 611.881
    9 15 4 708.844
    9 -15 5 977.102
    9 15 5 653.733
    9 15 6 234.875
    9 15 7 335.454
    9 -15 8 768.49
    9 15 8 796.48
    9 15 9 175.479
    9 -17 -13 100.681
    9 -17 -12 7.74867
    -9 -17 12 89.7634
    -9 17 12 29.9106
    9 -17 -11 242.066
    -9 -17 11 148.076
    -9 17 11 224.186
    9 -17 -10 54.0514
    -9 17 10 36.4813
    -9 -17 9 87.0481
    9 -17 -9 121.293
    9 -17 -9 104.443
    -9 -17 8 226.651
    9 -17 -8 232.91
    9 -17 -8 122.686
    -9 -17 7 2879.62
    9 -17 -7 3040.79
    9 -17 -7 2597.2
    -9 -17 6 3094.15
    9 -17 -6 3532.75
    9 -17 -6 3255.93
    9 -17 -6 3598.47
    -9 -17 5 8484.48
    9 -17 -5 9455.39
    9 -17 -5 8924.84
    9 -17 -5 9076.7
    9 -17 -4 346.827
    9 -17 -4 370.171
    9 -17 -3 3152.73
    9 -17 -3 3381.95
    9 -17 -2 4836.38
    9 -17 -1 21.5744
    9 17 -1 14.8311
    -9 -17 0 147.988
    9 -17 0 62.8415
    9 -17 0 11.957
    9 17 0 28.7925
    9 -17 1 167.202
    -9 -17 -1 149.179
    9 -17 1 175.665
    9 17 1 236.612
    -9 -17 -2 12465.5
    9 17 2 11895.3
    9 -17 3 1766.99
    9 17 3 1784.57
    9 17 4 154.404
    9 -17 4 228.408
    9 17 5 161.514
    9 -17 5 109.794
    9 17 6 3541.15
    9 17 7 1102.19
    9 17 8 105.17
    -9 -19 11 71.6238
    -9 -19 10 4075.85
    -9 -19 9 81.8322
    -9 -19 9 49.461
    -9 -19 8 843.333
    9 -19 -8 819.266
    -9 -19 7 4.43991
    9 -19 -7 14.7916
    -9 -19 6 818.547
    9 -19 -6 859.257
    9 -19 -6 780.488
    -9 -19 5 360.433
    9 -19 -5 279.784
    9 -19 -5 288.915
    -9 -19 4 11.4601
    9 -19 -4 58.4734
    9 -19 -4 129.026
    -9 -19 3 313.945
    9 -19 -3 306.661
    9 -19 -3 290.041
    -9 -19 2 60.1
    9 -19 -2 30.4648
    9 -19 -2 61.931
    -9 -19 1 459.256
    9 -19 -1 547.704
    9 -19 -1 475.082
    -9 -19 0 469.549
    9 -19 0 301.391
    9 -19 0 402.234
    -9 -19 -1 228.239
    9 19 1 340.958
    9 -19 1 153.981
    9 19 2 98.3762
    9 -19 2 38.8313
    9 -19 3 2.15901
    9 19 3 -8.55881
    -9 -19 -4 128.026
    9 19 4 46.7982
    9 -19 4 119.896
    9 19 5 1169.74
    9 19 6 121.112
    -9 -21 8 140.194
    -9 -21 7 2339.36
    -9 -21 6 544.93
    -9 -21 6 490.834
    -9 -21 5 5167.48
    9 -21 -5 4791.89
    9 -21 -5 5068.18
    -9 -21 4 109.702
    9 -21 -4 30.3178
    9 -21 -4 74.3227
    -9 -21 3 -7.36729
    9 -21 -3 7.81092
    9 -21 -3 -3.03681
    -9 -21 2 89.691
    9 -21 -2 111.536
    9 -21 -2 81.3361
    -9 -21 1 777.368
    9 -21 -1 627.753
    -9 -21 0 27.7269
    9 -21 0 21.0601
    -9 -21 -1 534.737
    9 -21 1 574.551
    -9 -21 -2 723.92
    9 -21 2 752.166
    -10 0 19 33.4784
    -10 0 18 128.719
    -10 0 17 9.00282
    -10 0 17 36.4458
    -10 0 16 89.454
    -10 0 15 -4.87438
    -10 0 14 -47.0716
    -10 0 13 -48.739
    -10 0 12 12241.7
    -10 0 11 73.5213
    -10 0 11 16.2804
    -10 0 10 3870.9
    -10 0 9 -44.9547
    -10 0 8 20896.1
    -10 0 7 41.9594
    10 0 -6 370.553
    10 0 -5 8.66184
    10 0 -5 -23.9837
    10 0 -4 44934.9
    10 0 -4 43825.8
    10 0 -3 20.2644
    10 0 -3 12.5161
    10 0 -3 -4.17017
    10 0 -2 842.965
    10 0 -2 820.209
    10 0 -1 498.364
    10 0 -1 28.0643
    10 0 0 254349
    10 0 1 12.9274
    10 0 2 14047.7
    10 0 3 1.81976
    10 0 4 1344.18
    10 0 5 177.763
    10 0 6 1051.56
    10 0 6 943.11
    10 0 7 30.2708
    10 0 7 -42.1382
    10 0 8 -1.82702
    10 0 8 191.057
    10 0 8 62.5814
    10 0 9 -3.77558
    10 0 9 13.8951
    10 0 9 -85.9811
    10 0 10 94.0266
    10 0 10 104.907
    10 0 10 165.818
    10 0 11 12.3307
    10 0 11 -46.9523
    10 0 11 83.102
    10 0 12 185.948
    10 0 13 -2.17829
    -10 -2 19 -0.36889
    -10 2 19 -22.0689
    -10 -2 18 277.145
    -10 2 18 281.265
    -10 2 18 309.105
    -10 -2 17 58.2928
    -10 2 17 30.4816
    -10 2 17 27.3043
    -10 2 16 1467.02
    -10 2 15 761.559
    -10 -2 15 1044.21
    -10 -2 14 8187.37
    -10 2 14 7067.17
    -10 2 13 9.09016
    -10 2 13 23.7702
    -10 -2 13 57.9951
    -10 2 12 162.698
    -10 2 12 305.254
    -10 -2 12 291.485
    -10 -2 11 138.259
    -10 2 11 -26.7281
    10 -2 -10 9634.89
    -10 -2 10 9937.02
    10 -2 -9 3182.99
    -10 -2 9 3476.25
    10 -2 -8 2116.05
    -10 -2 8 2246.48
    10 -2 -7 4078.02
    -10 -2 7 3911.16
    10 -2 -6 5756.98
    10 -2 -6 5705.53
    10 2 -6 5511.08
    10 -2 -6 5944.6
    -10 -2 6 5933.51
    10 -2 -5 27140.4
    10 -2 -5 27531.4
    10 2 -5 27054.9
    10 -2 -5 28332.1
    -10 -2 5 28469.3
    10 -2 -4 5437.98
    10 2 -4 5614.94
    10 -2 -4 5999.52
    10 -2 -4 5994.36
    10 2 -4 5952.67
    10 -2 -3 1053.23
    10 2 -3 914.084
    10 -2 -3 1066.45
    10 -2 -3 1280.06
    10 2 -3 1077.01
    10 -2 -2 75260
    10 2 -2 73509.3
    10 -2 -2 74949.8
    10 2 -2 74294.6
    10 2 -1 44697.4
    10 -2 -1 43480.4
    10 2 -1 44028.9
    10 -2 0 101.125
    10 2 0 19.7661
    10 -2 1 1191.17
    10 2 1 1308.98
    10 -2 2 697.785
    10 2 2 588.78
    10 2 3 2066.02
    10 -2 3 2169.51
    10 -2 4 -8.48084
    10 2 4 59.3289
    10 -2 5 334.286
    10 -2 5 278.86
    10 -2 6 442.318
    10 -2 6 455.587
    10 2 6 516.983
    10 2 6 424.162
    10 2 7 2906.4
    10 2 7 2907.3
    10 -2 7 2926.05
    10 -2 7 3001.68
    10 2 7 3044.46
    10 2 8 260.509
    10 2 8 80.0485
    10 -2 8 229.571
    10 -2 8 263.942
    10 -2 8 295.858
    10 2 8 234.335
    10 -2 9 146.081
    10 2 9 134.837
    10 -2 9 168.789
    10 -2 9 136.853
    10 2 9 204.143
    10 2 9 112.002
    10 -2 10 -25.0932
    10 -2 10 2.44386
    10 2 10 51.2438
    10 -2 10 -3.53543
    10 2 10 135.729
    10 -2 11 51.02
    10 2 11 103.155
    10 -2 11 74.9989
    10 -2 11 141.96
    10 2 11 72.1465
    10 -2 12 726.487
    10 -2 12 629.787
    10 2 12 646.041
    10 -2 13 75.2062
    10 2 13 40.71
    -10 -4 18 135.263
    -10 4 18 120.29
    -10 4 18 184.654
    -10 4 17 681.282
    -10 4 17 949.015
    -10 -4 17 850.418
    -10 -4 16 508.789
    -10 4 16 609.66
    -10 4 15 1924.31
    -10 4 15 1827.31
    -10 4 14 103.301
    -10 4 14 73.6587
    -10 4 13 681.183
    -10 4 13 905.443
    -10 4 12 69.9108
    -10 4 12 -14.8252
    -10 4 11 4718.61
    -10 4 11 4925.49
    10 -4 -10 411.765
    -10 -4 10 409.991
    10 -4 -9 113.843
    -10 -4 9 110.728
    10 -4 -8 3035.64
    -10 -4 8 3138.61
    10 -4 -7 11277.2
    -10 -4 7 10917.6
    10 -4 -6 15712.6
    10 4 -6 14388.5
    10 -4 -6 14819.4
    -10 -4 6 15641.2
    10 -4 -5 92286.6
    10 -4 -5 92242.6
    10 -4 -4 29322.5
    10 -4 -4 28635.3
    10 -4 -3 33275.6
    10 4 -3 29641.6
    10 4 -2 9270.2
    10 -4 -2 9709.8
    10 4 -1 10594.6
    10 -4 -1 10824.1
    10 4 0 35640.7
    10 -4 0 35091.5
    10 4 1 5844.78
    10 -4 1 5656.83
    10 -4 2 23.5873
    10 -4 3 4689.66
    10 -4 4 217.744
    10 4 5 88.2388
    10 -4 5 -10.2382
    10 -4 5 69.5678
    10 4 5 81.506
    10 -4 6 1093.2
    10 4 6 1240.22
    10 -4 6 1212.98
    10 4 6 1345.13
    10 4 7 291.058
    10 -4 7 210.23
    10 -4 7 376.77
    10 4 7 283.525
    10 4 8 223.993
    10 -4 8 252.025
    10 -4 8 195.341
    10 4 8 188.281
    10 -4 9 276.85
    10 -4 9 256.161
    10 4 9 181.442
    10 -4 9 261.852
    10 4 9 188.675
    10 4 10 3891.17
    10 -4 10 3825.23
    10 -4 10 3718.71
    10 -4 10 3674.02
    10 4 10 3689.35
    10 -4 11 1471.58
    10 -4 11 1592.28
    10 4 11 1457.68
    10 -4 11 1765.06
    10 -4 12 308.045
    10 -4 12 245.834
    10 4 12 252.859
    -10 6 18 -51.4144
    -10 6 18 72.353
    -10 -6 17 605.319
    -10 6 17 649.164
    -10 6 17 657.487
    -10 6 16 1188.84
    -10 -6 16 1300.41
    -10 6 16 1164.38
    -10 6 15 -18.9667
    -10 6 15 19.7966
    -10 6 14 167.133
    -10 6 14 104.403
    -10 6 13 161.675
    -10 6 13 236.193
    -10 6 12 12734.6
    -10 6 12 13802.6
    -10 6 11 4570.65
    -10 6 11 4487.62
    -10 6 10 737.392
    -10 6 10 668.386
    -10 -6 9 1248.57
    10 -6 -9 1589.06
    -10 -6 8 3878.05
    10 -6 -8 3686.98
    10 6 -7 4819.35
    10 -6 -7 4915.82
    10 6 -6 699.096
    10 -6 -6 794.016
    10 -6 -5 2336.19
    10 6 -5 2344.25
    10 6 -4 79759.6
    10 6 -3 50.434
    10 6 -2 3216.73
    10 -6 -2 3325.09
    10 6 -1 17121.6
    10 -6 -1 17182.7
    10 -6 0 5251.22
    10 -6 0 5918.42
    10 -6 1 6441.48
    10 -6 2 6967.36
    10 -6 3 40417.5
    10 -6 4 93.5294
    10 6 5 186.95
    10 -6 5 60.2613
    10 6 5 174.622
    10 -6 5 32.3509
    10 6 5 72.5739
    10 6 6 97.0815
    10 -6 6 83.4241
    10 6 6 131.693
    10 -6 6 43.8368
    10 6 6 112.498
    10 6 7 2075.05
    10 -6 7 2232.47
    10 6 7 2598.17
    10 -6 7 2205.3
    10 6 7 2145.94
    10 6 8 965.839
    10 -6 8 903.94
    10 -6 8 988.734
    10 6 8 840.82
    10 6 9 9.47559
    10 -6 9 30.2023
    10 -6 9 -14.712
    10 -6 9 35.5753
    10 6 9 39.29
    10 -6 10 436.49
    10 -6 10 389.473
    10 -6 10 443.659
    10 6 10 422.589
    10 -6 11 912.013
    10 -6 11 1018.8
    10 -6 11 983.1
    10 6 11 874.87
    10 -6 12 70.1118
    10 -6 12 21.1027
    10 6 12 89.6762
    -10 8 18 2166.61
    -10 8 17 809.724
    -10 8 16 183.373
    -10 8 16 223.513
    -10 8 15 189.506
    -10 8 15 176.072
    -10 8 15 148.324
    -10 8 14 6484.16
    -10 8 14 6313.74
    -10 8 13 2634.8
    -10 8 13 2477.64
    -10 8 12 9040.62
    -10 8 12 8603.42
    -10 8 11 62333.7
    -10 8 11 63273.6
    -10 8 10 1603.85
    -10 8 10 1392.38
    -10 8 9 1636.64
    -10 8 9 1571.27
    10 -8 -8 6603.99
    10 8 -8 6060.11
    10 -8 -7 10096.2
    10 8 -7 10007.2
    10 8 -6 424.655
    10 8 -5 53603.1
    10 8 -4 2568.75
    10 8 -3 9595.36
    10 -8 -3 9628.52
    10 8 -2 4321.38
    10 -8 -2 4663.65
    10 -8 -1 286.722
    10 8 -1 225.197
    10 -8 0 2661.35
    10 -8 0 2664.41
    10 -8 1 8455.12
    10 -8 2 455.963
    10 -8 3 1022.91
    10 -8 3 1090.18
    10 8 3 1092.45
    10 -8 4 65.0509
    10 8 4 893.652
    10 -8 5 2409.34
    10 8 5 2390.03
    10 8 6 237.452
    10 -8 6 1.12297
    10 8 6 -14.5187
    10 8 7 369.251
    10 -8 7 320.832
    10 8 7 320.24
    10 -8 7 270.577
    10 8 7 268.91
    10 -8 8 2208.85
    10 8 8 2064.97
    10 -8 8 2228.49
    10 8 8 2238.2
    10 -8 9 132.086
    10 -8 9 101.569
    10 8 9 45.0913
    10 -8 9 223.252
    10 8 9 80.3391
    10 -8 10 51.2179
    10 -8 10 79.2961
    10 8 10 -65.5158
    10 -8 11 76.5927
    10 -8 12 -20.5272
    10 -10 -17 46.3444
    -10 10 17 49.6207
    -10 10 16 563.19
    -10 10 15 376.235
    -10 10 15 404.556
    -10 10 14 6111.53
    -10 10 14 6261.38
    -10 10 13 2225.3
    -10 10 13 2442.09
    -10 10 12 134.218
    -10 10 12 140.059
    -10 10 11 489.573
    -10 10 11 311.304
    -10 10 10 77253.2
    -10 10 10 83713.7
    10 -10 -9 53047.3
    -10 10 9 51540.4
    -10 10 8 8919.23
    10 -10 -8 8530.71
    10 -10 -7 614.057
    -10 10 7 674.193
    10 -10 -6 315.919
    10 10 -6 293.653
    10 10 -5 237.088
    10 -10 -4 1331.46
    10 10 -4 1219.38
    10 10 -3 1208.54
    10 -10 -3 1203.9
    10 10 -2 7522.64
    10 -10 -1 1605.94
    10 -10 0 390.852
    10 -10 0 588.543
    10 -10 1 231.339
    10 10 1 87.772
    10 -10 2 49.5229
    10 -10 2 85.9751
    10 10 2 38.8245
    10 -10 3 1543.44
    10 -10 3 1611.91
    10 -10 3 1495.61
    10 10 3 1459.82
    10 -10 3 1491.8
    10 -10 4 7.6746
    10 -10 4 2.07992
    10 10 4 15.2485
    10 -10 5 7.88423
    10 10 5 26.018
    10 -10 6 472.251
    10 10 6 542.816
    10 -10 7 85.6062
    10 10 7 25.657
    10 -10 8 2918.37
    10 -10 8 2596.28
    10 10 8 2796.63
    10 -10 9 7614.26
    10 10 9 8062.45
    10 -10 10 1154.49
    10 10 10 1351.69
    10 -10 11 0.74372
    10 -12 -16 593.685
    -10 12 16 528.517
    -10 12 15 811.127
    -10 12 15 818.832
    -10 12 14 90.7956
    -10 12 14 120.462
    -10 12 13 330.079
    -10 12 13 361.188
    -10 -12 12 1708.87
    -10 12 12 1724.71
    -10 12 12 1680.36
    -10 12 11 -13.8209
    -10 12 11 79.1363
    -10 12 10 3486.21
    -10 12 10 3012.64
    10 -12 -10 3176.83
    10 -12 -9 3990.69
    -10 12 9 3949.14
    10 -12 -8 5315.98
    -10 12 8 5207.47
    10 -12 -7 16055.6
    -10 12 7 17693.5
    10 -12 -6 25505.3
    10 -12 -6 26549.3
    10 -12 -5 33429.6
    10 -12 -5 33456.6
    10 -12 -5 34804.9
    10 -12 -4 8317.74
    10 -12 -4 9026.85
    10 -12 -4 8521.76
    10 12 -3 5163.37
    10 -12 -3 5174.29
    10 -12 -3 5227.05
    10 -12 -2 87.1598
    10 -12 -2 216.388
    10 12 -2 128.494
    10 -12 -1 4388.14
    10 -12 -1 4576.12
    10 12 -1 4354.28
    10 -12 0 2046.87
    10 12 0 2260.2
    10 -12 0 2482.37
    10 -12 1 2558.05
    10 12 1 2704.77
    10 -12 1 2972.33
    10 -12 2 7782.44
    10 12 2 7223.04
    10 -12 2 7876.92
    10 -12 3 8.98462
    10 -12 3 44.9771
    10 12 3 117.163
    10 -12 4 126.009
    10 -12 4 199.287
    10 12 4 58.8744
    10 -12 5 2404.01
    10 12 5 1852.91
    10 -12 6 -52.2476
    10 12 6 -2.79764
    10 -12 7 658.999
    10 12 7 579.071
    10 -12 8 1709.67
    10 12 8 1855.95
    10 12 9 71.4246
    10 -12 9 37.8085
    10 -12 10 21.5338
    10 12 10 -5.18293
    10 -14 -15 1150.69
    10 -14 -14 322.378
    -10 14 14 344.903
    -10 14 14 300.108
    -10 -14 13 630.456
    -10 14 13 451.756
    -10 14 13 552.959
    -10 -14 12 99.2415
    -10 14 12 109.086
    -10 14 12 226.57
    -10 14 11 43.3488
    -10 -14 10 209.993
    -10 14 10 196.861
    -10 14 9 1525.52
    10 -14 -9 1622.01
    10 -14 -8 525.697
    10 -14 -8 363.995
    -10 14 8 419.291
    10 -14 -7 366.539
    10 -14 -7 302.563
    10 -14 -6 9485.34
    10 -14 -6 9744.69
    10 -14 -5 4148.61
    10 -14 -5 3886.92
    10 -14 -5 4057.78
    10 -14 -4 1551.63
    10 -14 -4 1701.64
    10 -14 -4 1342.9
    10 -14 -3 15492.4
    10 -14 -3 15291.1
    10 -14 -2 25064.2
    10 -14 -2 24378
    10 14 -2 25305.2
    10 -14 -1 11418.7
    10 -14 -1 11083.3
    10 -14 0 38198.7
    10 14 0 35907.3
    10 -14 0 39170.9
    10 -14 0 34087.7
    10 -14 1 1077.91
    10 14 1 1028.76
    10 -14 1 903.916
    10 -14 2 816.24
    10 14 2 862.674
    10 14 3 1206.42
    10 -14 3 1145.62
    10 -14 4 135.624
    10 14 4 190.121
    10 -14 5 5.46917
    10 14 5 17.629
    10 -14 6 239.731
    10 14 6 332.412
    10 -14 7 84.9856
    10 14 7 107.715
    10 -14 8 38.2521
    10 14 8 51.6151
    10 -14 9 297.289
    10 14 9 315.359
    10 -16 -14 19.4899
    10 -16 -13 985.987
    -10 -16 13 735.927
    -10 -16 12 -93.0617
    10 -16 -12 -2.23608
    -10 16 12 27.7655
    10 -16 -11 1464.07
    -10 -16 11 1448.12
    -10 16 11 1468.43
    -10 -16 10 3.40492
    -10 16 10 -17.0879
    10 -16 -10 79.9159
    10 -16 -9 49.5863
    -10 -16 9 67.151
    10 -16 -9 109.35
    -10 -16 8 2283.89
    10 -16 -8 2014.45
    10 -16 -8 2156.34
    10 -16 -7 8029.25
    10 -16 -7 7804.46
    10 -16 -6 527.759
    10 -16 -6 658.498
    10 -16 -6 778.395
    10 -16 -5 1407.47
    10 -16 -5 1477.75
    10 -16 -5 1650.82
    10 -16 -4 4499.65
    10 -16 -4 4123.75
    10 -16 -4 4313.6
    10 -16 -3 25521.5
    10 -16 -3 25041.1
    10 -16 -2 7054.32
    10 16 -2 7854.78
    10 -16 -2 7315.08
    10 -16 -1 3152.39
    10 16 -1 3392.09
    10 -16 -1 2897.97
    10 -16 0 296.837
    10 -16 0 262.379
    10 16 0 280.994
    10 -16 1 16795.6
    10 16 1 18018.1
    10 16 2 16447.5
    10 -16 2 16385.8
    10 16 3 1535.81
    10 -16 3 1597.65
    10 -16 4 67.513
    10 16 4 6.19107
    10 16 5 1896.13
    10 -16 5 1953.74
    10 16 6 273.625
    10 16 7 753.354
    10 16 8 272.62
    10 -18 -11 572.439
    -10 -18 11 638.324
    10 -18 -10 9557.09
    -10 -18 10 8716.07
    -10 -18 9 8.21066
    10 -18 -9 -3.63221
    10 -18 -8 554.455
    -10 -18 8 550.086
    10 -18 -8 419.184
    -10 -18 7 1853.58
    10 -18 -7 1873.27
    10 -18 -7 1885.68
    -10 -18 6 3234.8
    10 -18 -6 3503.99
    10 -18 -6 3378.09
    10 -18 -6 3750.63
    -10 -18 5 927.28
    10 -18 -5 699.143
    10 -18 -5 745.829
    -10 -18 4 105.438
    10 -18 -4 30.2035
    10 -18 -4 108.835
    -10 -18 3 3081.41
    10 -18 -3 2935.3
    10 -18 -3 3062.42
    -10 -18 2 766.817
    10 -18 -2 802.447
    10 -18 -2 771.072
    -10 -18 1 1378.47
    10 -18 -1 1183.21
    10 18 -1 1432.32
    10 -18 -1 1235.19
    -10 -18 0 190.18
    10 -18 0 182.776
    10 -18 0 83.569
    10 18 0 123.525
    -10 -18 -1 177.806
    10 18 1 211.448
    10 -18 1 171.092
    10 18 2 222.917
    10 -18 2 157.133
    10 18 3 274.688
    10 -18 3 223.378
    10 18 4 1288.21
    10 -18 4 1340.81
    10 18 5 -13.0426
    10 18 6 1827.11
    -10 -20 9 26.0455
    -10 -20 8 585.948
    -10 -20 7 114.259
    -10 -20 6 300.464
    10 -20 -6 298.391
    -10 -20 5 1039.8
    10 -20 -5 909.13
    10 -20 -5 934.348
    -10 -20 4 725.999
    10 -20 -4 829.488
    10 -20 -4 801.949
    10 -20 -3 58.8299
    -10 -20 3 25.6633
    10 -20 -3 40.021
    -10 -20 2 72.8219
    10 -20 -2 113.837
    10 -20 -2 51.7526
    -10 -20 1 32.6794
    10 -20 -1 28.5618
    -10 -20 0 290.693
    10 -20 0 335.327
    10 -20 1 29.9513
    -10 -20 -2 -49.1359
    10 20 2 48.507
    10 -20 2 0
    10 20 3 -22.0315
    10 -20 3 -12.1773
    -10 -22 5 135.63
    -10 -22 4 247.705
    -10 -22 3 981.711
    -10 -22 3 1133.41
    -10 -22 2 111.689
    10 -22 -2 167.536
    -10 -22 1 31.7021
    10 -22 -1 8.07895
    -11 -1 19 -46.9427
    -11 1 19 21.4037
    -11 -1 18 53.9769
    -11 1 18 60.6472
    -11 1 18 142.986
    -11 1 17 991.091
    -11 -1 17 1029.13
    -11 1 17 989.551
    -11 -1 16 48.8528
    -11 1 16 58.8343
    -11 -1 15 1953.47
    -11 1 15 1582.73
    -11 -1 14 1083.44
    -11 1 14 817.871
    -11 1 13 6258.81
    -11 -1 13 6666.93
    -11 1 12 14460
    -11 -1 12 14759.7
    -11 1 11 1322.46
    -11 -1 11 1184.56
    11 -1 -10 17184.3
    -11 -1 10 16892
    11 -1 -9 5498.97
    -11 -1 9 5904.41
    -11 -1 8 3956.63
    11 -1 -8 3817.04
    -11 -1 7 27454.5
    11 -1 -7 27150.8
    11 -1 -7 26017.3
    11 1 -7 26056.6
    11 -1 -6 1192.66
    11 -1 -6 1139.39
    11 1 -6 987.924
    11 -1 -5 232.931
    11 -1 -5 306.774
    11 1 -5 253.331
    11 -1 -5 432.089
    11 -1 -4 7947.11
    11 1 -4 8380.06
    11 -1 -4 9066.41
    11 -1 -4 8585.43
    11 1 -4 8707.49
    11 -1 -3 875.201
    11 1 -3 839.723
    11 -1 -3 856.731
    11 1 -3 818.65
    11 -1 -2 7441.31
    11 1 -2 7741.65
    11 -1 -2 7434.33
    11 1 -2 7724.96
    11 -1 -1 60065.6
    11 1 -1 59914.5
    11 -1 0 38389.3
    11 1 0 39077.8
    11 -1 1 4670.76
    11 1 1 4774.44
    11 -1 2 104.833
    11 1 2 -46.8866
    11 -1 3 3574.64
    11 1 3 3739.36
    11 -1 4 29.9466
    11 1 4 84.2754
    11 1 5 543.129
    11 -1 5 759.439
    11 -1 5 671.085
    11 1 5 860.534
    11 1 6 2158.06
    11 -1 6 2353.62
    11 -1 6 2181.18
    11 1 6 2349.36
    11 1 7 1467.58
    11 -1 7 1610.12
    11 1 7 1701.7
    11 -1 7 1441.3
    11 1 7 1587.47
    11 1 8 16.356
    11 -1 8 -28.2124
    11 1 8 69.0186
    11 -1 8 -26.6159
    11 -1 8 27.8723
    11 1 8 6.63484
    11 1 9 84.31
    11 -1 9 46.5184
    11 1 9 36.5179
    11 -1 9 41.3784
    11 -1 9 41.246
    11 1 9 42.4139
    11 1 10 -66.7876
    11 1 10 8.31122
    11 -1 10 -17.1534
    11 -1 10 -41.9808
    11 -1 10 -27.2741
    11 1 10 -26.2126
    11 -1 11 248.1
    11 -1 11 293.307
    11 1 11 154.175
    11 -1 11 138.298
    11 1 11 196.583
    11 -1 12 3.42059
    11 1 12 23.9267
    -11 3 18 912.815
    -11 -3 18 800.35
    -11 3 18 861.189
    -11 -3 17 243.916
    -11 3 17 235.954
    -11 3 17 298.288
    -11 3 16 564.248
    -11 3 15 394.914
    -11 3 14 3958.18
    -11 3 13 815.101
    -11 3 13 692.505
    -11 -3 13 1003.8
    -11 3 12 503.729
    -11 3 12 209.961
    -11 -3 12 382.637
    -11 3 11 195.236
    -11 3 11 215.003
    -11 -3 11 174.729
    11 -3 -10 -8.72543
    -11 -3 10 -50.1659
    11 -3 -9 12524.7
    -11 -3 9 13083.5
    11 -3 -8 854.115
    11 -3 -8 956.07
    -11 -3 8 986.321
    11 -3 -7 494.94
    11 -3 -7 343.499
    11 3 -7 388.429
    11 -3 -6 1081.84
    11 -3 -6 1037.89
    11 3 -6 1096.56
    11 -3 -6 1201.82
    11 -3 -5 27412.5
    11 3 -5 27432.1
    11 -3 -5 28388.8
    11 -3 -4 97.0882
    11 -3 -4 268.525
    11 -3 -4 131.092
    11 3 -4 109.273
    11 3 -3 1750.57
    11 -3 -3 1690.9
    11 3 -3 1841.21
    11 -3 -3 1925.99
    11 3 -2 13303.3
    11 3 -2 13145.9
    11 -3 -2 12749.3
    11 -3 -1 17.3984
    11 3 -1 -43.9548
    11 3 -1 49.2592
    11 3 0 6627.9
    11 -3 0 6936.37
    11 -3 1 399.477
    11 3 1 373.867
    11 3 2 2744.19
    11 -3 2 2690.45
    11 -3 3 291.881
    11 3 3 251.423
    11 -3 4 80.5214
    11 -3 4 65.4836
    11 3 5 656.031
    11 -3 5 785.568
    11 -3 5 831.347
    11 3 5 746.829
    11 3 6 10181.3
    11 -3 6 10042.8
    11 -3 6 10069.5
    11 3 6 10747.3
    11 3 7 322.055
    11 3 7 277.465
    11 -3 7 342.129
    11 -3 7 278.604
    11 3 7 171.577
    11 3 8 455.354
    11 -3 8 526.035
    11 -3 8 463.285
    11 -3 8 398.068
    11 3 8 364.618
    11 3 9 258.852
    11 -3 9 184.143
    11 -3 9 226.836
    11 -3 9 222.244
    11 3 9 227.539
    11 -3 10 38.6978
    11 3 10 59.6988
    11 -3 10 5.74534
    11 -3 10 39.1175
    11 3 10 80.7557
    11 -3 11 169.709
    11 -3 11 107.025
    11 -3 11 136.381
    11 3 11 77.9549
    11 -3 12 294.998
    11 -3 12 384.948
    11 3 12 359.996
    -11 5 18 1172.53
    -11 -5 18 1133.77
    -11 5 18 1075.01
    -11 -5 17 70.5475
    -11 5 17 43.7184
    -11 5 17 9.74332
    -11 -5 16 363.707
    -11 5 16 443.528
    -11 5 15 1238.03
    -11 5 14 4551.05
    -11 5 14 4911
    -11 5 13 6505.5
    -11 5 13 6416.84
    -11 5 12 928.531
    -11 5 12 802.668
    -11 5 11 1187.71
    -11 5 11 984.865
    -11 5 10 399.654
    -11 5 10 595.529
    11 -5 -9 12027.8
    11 5 -8 2072.06
    11 -5 -8 2341.4
    11 5 -7 1601.3
    11 -5 -7 1797.75
    11 5 -6 2880.17
    11 -5 -6 2336.07
    11 -5 -5 1094.93
    11 5 -5 1076.68
    11 -5 -4 5360.03
    11 5 -4 4420.41
    11 -5 -3 83.2765
    11 5 -3 18.5071
    11 5 -2 26881.2
    11 -5 -2 27337.4
    11 5 -1 1149.4
    11 -5 -1 1135.21
    11 -5 0 4701.74
    11 -5 1 68.9289
    11 -5 2 1900.34
    11 -5 3 43.9815
    11 5 4 3019.3
    11 -5 4 2966.03
    11 5 4 3432.48
    11 -5 4 3101.83
    11 5 4 3235.1
    11 5 5 -13.0726
    11 -5 5 43.288
    11 5 5 67.1076
    11 -5 5 96.9964
    11 5 5 55.8566
    11 5 6 316.65
    11 -5 6 260.335
    11 -5 6 277.744
    11 5 6 271.543
    11 5 7 62.2369
    11 -5 7 26.5405
    11 -5 7 60.3303
    11 5 7 -4.77516
    11 5 8 430.688
    11 -5 8 388.573
    11 -5 8 417.491
    11 -5 8 414.835
    11 5 8 515.2
    11 5 9 3399.3
    11 -5 9 2982.78
    11 -5 9 3244.65
    11 -5 9 3561.76
    11 5 9 3589.76
    11 -5 10 2411.91
    11 -5 10 2189.37
    11 5 10 2378.18
    11 -5 10 2557.25
    11 -5 11 129.34
    11 -5 11 173.519
    11 -5 11 143.672
    11 5 11 196.473
    11 -5 12 221.223
    -11 7 18 897.316
    -11 7 17 2516.87
    -11 -7 17 2204.54
    -11 7 17 2356.24
    -11 7 16 2475.05
    -11 -7 16 2710.75
    -11 7 16 2601.67
    -11 7 15 80.1056
    -11 7 15 11.2951
    -11 7 14 2215.41
    -11 7 14 2077.1
    -11 7 13 4459.66
    -11 7 13 4129.62
    -11 7 12 5284.01
    -11 7 12 4580.88
    -11 7 11 7466.97
    -11 7 11 7554.25
    -11 7 10 1462.38
    -11 7 10 1928.64
    -11 7 9 1160.36
    -11 7 9 1254.83
    11 -7 -8 3832.17
    11 7 -8 3606.25
    11 -7 -7 1919.82
    11 7 -7 2045.38
    11 7 -6 -10.1135
    11 7 -5 23835
    11 7 -4 417.868
    11 -7 -3 12209.5
    11 7 -3 11533.6
    11 7 -2 2006.63
    11 -7 -2 1760.69
    11 -7 -1 7408.91
    11 -7 0 453.545
    11 -7 1 5478.97
    11 -7 2 1917.07
    11 -7 3 1757.24
    11 -7 3 1891.11
    11 7 3 1483.87
    11 -7 4 1516.95
    11 7 4 1312.73
    11 -7 4 1663.59
    11 7 4 1316.33
    11 7 5 483.464
    11 -7 5 341.232
    11 7 5 501.487
    11 -7 5 402.228
    11 7 5 165.375
    11 -7 6 91.0422
    11 7 6 159.462
    11 -7 6 126.229
    11 7 6 105.217
    11 7 6 206.248
    11 -7 7 -26.3069
    11 7 7 5.52979
    11 7 7 -27.6369
    11 -7 7 -44.1549
    11 7 7 -24.8669
    11 7 8 21.5811
    11 -7 8 134.453
    11 -7 8 70.1726
    11 -7 8 79.1417
    11 7 8 61.986
    11 -7 9 357.752
    11 -7 9 291.506
    11 -7 9 312.016
    11 7 9 326.284
    11 -7 10 666.608
    11 -7 10 561.662
    11 -7 10 674.493
    11 7 10 682.711
    11 -7 11 875.337
    11 -7 11 1035.62
    11 -7 12 101.284
    11 -9 -17 417.273
    -11 9 17 451.014
    -11 9 16 140.848
    -11 9 15 935.458
    -11 9 15 1031.51
    -11 9 14 3695.9
    -11 9 14 3972.98
    -11 9 13 10145.9
    -11 9 13 10014.7
    -11 9 12 6072.77
    -11 9 12 6674.94
    -11 9 11 9566.47
    -11 9 11 10171.7
    -11 9 10 17184.8
    -11 9 10 17637
    11 -9 -9 4341.38
    -11 9 9 4196.57
    -11 9 9 4363.17
    11 -9 -8 822.126
    -11 9 8 1005.71
    -11 9 8 816.885
    11 -9 -7 13482.4
    11 9 -6 1020.09
    11 9 -5 6378.89
    11 -9 -4 3958.43
    11 9 -4 3822.94
    11 9 -3 13710.6
    11 9 -2 354.058
    11 -9 -1 6118.39
    11 -9 0 3896.77
    11 -9 1 707.387
    11 -9 1 652.887
    11 9 1 639.251
    11 -9 2 2937.89
    11 -9 2 2934.47
    11 9 2 2826.28
    11 -9 2 3242.85
    11 -9 3 405.807
    11 -9 3 319.387
    11 -9 3 398.156
    11 9 3 344.078
    11 -9 4 4053.8
    11 9 4 4058.65
    11 -9 5 72.5814
    11 9 5 79.9884
    11 -9 6 311.306
    11 9 6 326.251
    11 -9 7 518.003
    11 9 7 577.266
    11 -9 8 1432.13
    11 9 8 1701.21
    11 -9 8 1633.37
    11 -9 9 992.393
    11 -9 9 953.086
    11 9 9 1065.63
    11 -9 10 43.4515
    11 -9 11 43.9662
    11 -11 -16 809.293
    -11 11 16 953.517
    -11 11 15 519.802
    -11 11 15 481.862
    -11 11 14 300.487
    -11 11 14 267.387
    -11 11 13 6603.89
    -11 11 13 6648.55
    -11 11 12 1121.98
    -11 11 12 1170.79
    -11 11 11 3785.3
    -11 11 11 3876.3
    -11 11 10 955.649
    -11 11 10 871.01
    -11 11 9 8745.01
    -11 11 9 8889.52
    11 -11 -9 8699.28
    11 -11 -8 89.1543
    -11 11 8 242.204
    11 -11 -7 8484.38
    -11 11 7 8858.69
    11 -11 -6 4123.69
    11 -11 -6 4522.02
    11 -11 -6 4269.84
    11 -11 -5 16312.1
    11 -11 -5 16350.7
    11 -11 -5 16701.2
    11 -11 -4 2837.98
    11 -11 -4 2901.21
    11 -11 -4 2630.44
    11 -11 -3 72.0066
    11 -11 -3 43.6668
    11 -11 -3 116.727
    11 -11 -2 188.076
    11 -11 -2 287.197
    11 -11 -2 194.128
    11 -11 -1 456.634
    11 -11 -1 487.698
    11 -11 -1 605.139
    11 11 -1 500.243
    11 -11 0 789.8
    11 -11 0 956.854
    11 11 0 974.826
    11 -11 0 945.545
    11 -11 1 1276.55
    11 11 1 1307.31
    11 -11 1 1305.3
    11 -11 2 3339.07
    11 11 2 3534.32
    11 -11 3 1770.79
    11 11 3 1571.89
    11 -11 3 1708.41
    11 -11 4 18.8299
    11 -11 4 -9.71384
    11 11 4 5.93982
    11 -11 5 254.671
    11 11 5 105.589
    11 -11 6 655.83
    11 11 6 522.402
    11 -11 7 468.009
    11 11 7 532.571
    11 -11 8 57.1047
    11 11 8 191.324
    11 -11 9 155.269
    11 11 9 77.5771
    11 -11 10 433.497
    11 -13 -16 835.651
    11 -13 -15 38.4941
    -11 13 15 7.91507
    11 -13 -14 769.967
    -11 13 14 840.958
    -11 13 14 826.01
    -11 13 13 14.8193
    -11 13 13 30.4407
    -11 13 12 964.064
    -11 13 12 1119.7
    -11 -13 12 876.804
    -11 13 11 502.835
    -11 13 11 520.09
    -11 13 10 14.21
    -11 13 9 820.966
    11 -13 -9 831.217
    11 -13 -8 427.341
    -11 13 8 536.867
    11 -13 -8 439.491
    11 -13 -7 7359.65
    11 -13 -7 7597.11
    11 -13 -6 2292.26
    11 -13 -6 2381.95
    11 -13 -6 2460.96
    11 -13 -5 3188.9
    11 -13 -5 3446.45
    11 -13 -5 2951.92
    11 -13 -4 949.378
    11 -13 -4 873.507
    11 -13 -4 936.46
    11 13 -4 991.288
    11 -13 -3 7111.93
    11 13 -3 7533.27
    11 -13 -3 7292.74
    11 -13 -3 7268.47
    11 -13 -2 8859.12
    11 -13 -2 8806.3
    11 13 -2 8868.24
    11 -13 -2 8229.65
    11 -13 -1 5293.27
    11 -13 -1 5135.67
    11 13 -1 4863.71
    11 -13 0 1694.61
    11 -13 0 1660.09
    11 13 0 1524.39
    11 -13 0 1643.4
    11 -13 1 816.035
    11 -13 1 966.172
    11 -13 1 916.831
    11 13 1 824.511
    11 -13 2 1340.03
    11 13 2 1219.28
    11 -13 2 1357.09
    11 -13 3 60.9426
    11 13 3 102.456
    11 -13 4 49.7449
    11 -13 4 137.722
    11 13 4 103.11
    11 -13 5 1127.28
    11 13 5 923.19
    11 -13 6 232.192
    11 13 6 243.339
    11 -13 7 -2.93251
    11 13 7 22.8983
    11 -13 8 1754.26
    11 13 8 1618.27
    11 -13 9 56.8896
    11 13 9 17.9446
    11 -15 -14 42.8942
    11 -15 -13 127.726
    -11 15 13 141.883
    11 -15 -12 91.4293
    -11 -15 12 4.52613
    -11 15 12 127.547
    11 -15 -11 337.106
    -11 15 11 473.03
    -11 -15 10 349.175
    11 -15 -10 324.974
    -11 15 10 344.161
    -11 -15 9 11995.2
    11 -15 -9 11026.2
    11 -15 -9 11220.9
    -11 15 9 12554.5
    11 -15 -8 166.027
    11 -15 -8 309.774
    11 -15 -7 1050.8
    11 -15 -7 1112.54
    11 -15 -7 1220.59
    11 -15 -6 6902.41
    11 -15 -6 6755.48
    11 -15 -6 7478.41
    11 -15 -5 -56.5495
    11 -15 -5 12.0863
    11 -15 -5 9.87761
    11 -15 -4 71.5971
    11 -15 -4 57.5361
    11 -15 -4 159.708
    11 15 -4 131.726
    11 -15 -3 671.265
    11 -15 -3 601.155
    11 -15 -3 568.927
    11 15 -3 774.191
    11 -15 -2 2313.98
    11 -15 -2 2238.39
    11 15 -2 2664.44
    11 -15 -2 2225.11
    11 -15 -1 128.967
    11 -15 -1 306.418
    11 -15 -1 296.776
    11 15 -1 359.479
    11 -15 0 13924.2
    11 15 0 13825
    11 -15 0 14541.2
    11 15 1 13756.9
    11 -15 1 13513
    11 15 2 1750.74
    11 -15 2 1651.62
    11 -15 3 176.989
    11 15 3 355.613
    11 -15 4 100.29
    11 15 4 9.18741
    11 15 5 52.0762
    11 15 6 403.848
    11 15 7 151.109
    11 15 8 2.16817
    11 -17 -12 601.134
    -11 -17 12 639.566
    -11 -17 11 -7.92056
    11 -17 -11 -42.2254
    -11 -17 10 114.911
    11 -17 -10 76.7232
    -11 -17 9 616.135
    11 -17 -9 442.588
    -11 -17 8 1206.94
    11 -17 -8 1139.92
    11 -17 -8 1243.72
    -11 -17 7 600.301
    11 -17 -7 591.027
    11 -17 -7 742.456
    11 -17 -7 654.838
    11 -17 -6 1398.19
    11 -17 -6 1432.47
    11 -17 -6 1454.02
    11 -17 -5 2981.27
    11 -17 -5 2699.94
    11 -17 -5 2795.5
    11 -17 -4 7800.25
    11 -17 -4 7389.8
    11 -17 -4 7087.07
    11 -17 -3 192.883
    11 -17 -3 209.541
    11 -17 -2 7608.45
    11 -17 -2 7334.88
    11 -17 -1 295.482
    11 -17 -1 288.035
    11 17 -1 241.648
    -11 -17 0 2154.27
    11 17 0 2244.76
    11 -17 0 1961.85
    -11 -17 -1 904.264
    11 17 1 846.976
    11 -17 1 787.023
    11 -17 2 92.3181
    11 17 2 121.601
    11 -17 3 177.775
    11 17 3 273.308
    11 17 4 348.698
    11 -17 4 222.978
    11 17 5 2125.48
    11 17 6 179.57
    -11 -19 10 1786.02
    -11 -19 9 1142.85
    -11 -19 8 38.8318
    -11 -19 7 410.611
    -11 -19 6 76.1648
    11 -19 -6 187.777
    11 -19 -6 134.145
    11 -19 -5 394.284
    -11 -19 5 434.396
    11 -19 -5 370.333
    -11 -19 4 103.004
    11 -19 -4 112.219
    11 -19 -4 126.643
    -11 -19 3 888.932
    11 -19 -3 998.489
    11 -19 -3 900.323
    -11 -19 2 182.298
    11 -19 -2 143.122
    -11 -19 1 70.2682
    11 -19 -1 -36.1489
    -11 -19 0 74.6735
    11 19 0 125.61
    11 -19 0 136.173
    -11 -19 -1 118.491
    11 19 1 -11.7813
    11 -19 1 19.7602
    11 19 2 579.741
    11 -19 2 520.099
    -11 -19 -3 101.354
    11 19 3 34.6433
    11 -19 3 23.6999
    11 19 4 238.47
    -11 -21 7 1969.95
    -11 -21 6 15.5654
    -11 -21 5 1325.1
    -11 -21 4 186.191
    11 -21 -4 134.835
    -11 -21 3 18.8762
    11 -21 -3 11.2288
    -11 -21 2 579.112
    11 -21 -2 664.557
    -11 -21 1 48.6531
    11 -21 -1 26.94
    -11 -21 0 27.2347
    11 -21 0 22.4263
    11 -21 1 161.586
    -12 0 19 17.2476
    -12 0 18 194.151
    -12 0 17 -11.8021
    -12 0 16 694.464
    -12 0 15 102.421
    -12 0 14 1769.98
    -12 0 13 43.8778
    -12 0 12 4248.3
    -12 0 11 15.188
    12 0 -10 413.099
    12 0 -9 -15.7658
    12 0 -8 70144
    12 0 -7 36.3534
    12 0 -6 8985.05
    12 0 -6 8606.6
    12 0 -5 26.0545
    12 0 -5 0.71545
    12 0 -4 3542.98
    12 0 -4 3703.35
    12 0 -3 49.8546
    12 0 -3 45.1549
    12 0 -2 29983.7
    12 0 -2 30004.1
    12 0 -1 16.4358
    12 0 0 26501.7
    12 0 1 -10.2189
    12 0 2 3653.32
    12 0 3 54.0542
    12 0 4 47.6649
    12 0 4 -10.5995
    12 0 5 5.30127
    12 0 5 14.9114
    12 0 6 1886.81
    12 0 6 1813.71
    12 0 7 -5.73451
    12 0 7 -17.4334
    12 0 7 -10.9696
    12 0 8 87.5421
    12 0 8 113.241
    12 0 8 114.89
    12 0 9 -78.8069
    12 0 9 39.0647
    12 0 9 -34.3781
    12 0 10 48.4984
    12 0 10 11.1498
    12 0 10 29.3273
    12 0 11 -50.667
    12 0 11 48.6768
    12 0 12 71.3266
    -12 -2 19 -16.3555
    -12 2 19 18.7069
    -12 2 18 872.219
    -12 -2 18 934.759
    -12 2 18 911.659
    -12 -2 17 78.5478
    -12 2 17 99.2531
    -12 2 16 3527.26
    -12 -2 15 2248.22
    -12 2 15 1938.51
    -12 2 14 5206.44
    -12 -2 14 5705.96
    -12 2 13 398.972
    -12 -2 13 391.162
    -12 2 12 186.824
    -12 -2 12 311.718
    -12 2 11 543.963
    -12 2 11 593.129
    -12 -2 11 632.274
    -12 2 10 1261.33
    12 -2 -10 1407.87
    -12 2 10 1327.19
    12 -2 -10 1273.46
    12 -2 -9 2126.35
    12 -2 -9 2232.19
    12 2 -9 2104.39
    12 -2 -8 1039.71
    12 -2 -8 1108.55
    12 2 -8 1090.89
    12 -2 -7 2102.72
    12 -2 -7 2098.41
    12 2 -7 2102.26
    12 -2 -6 9439.04
    12 -2 -6 9378.97
    12 2 -6 9308.23
    12 -2 -5 8370.26
    12 2 -5 8366.79
    12 -2 -5 8967.59
    12 -2 -4 1028.65
    12 2 -4 1137.57
    12 -2 -4 1139.32
    12 2 -4 1172.82
    12 -2 -3 42.0668
    12 2 -3 15.4657
    12 -2 -3 26.3926
    12 2 -3 -26.4637
    12 2 -2 80.4525
    12 2 -2 93.4466
    12 -2 -1 116841
    12 2 -1 118810
    12 -2 0 39039.5
    12 2 0 39340.1
    12 -2 1 1808.56
    12 2 1 1740.35
    12 2 2 2028.69
    12 -2 2 2258.87
    12 -2 3 246.858
    12 2 3 296.739
    12 2 4 1400.59
    12 -2 4 1305.19
    12 -2 4 1316.58
    12 2 4 1479.59
    12 -2 5 1329.76
    12 2 5 1548.77
    12 -2 5 1435.15
    12 2 5 1594.48
    12 2 6 201.61
    12 2 6 114.391
    12 -2 6 147.75
    12 -2 6 125.466
    12 2 6 63.1855
    12 2 7 120.397
    12 -2 7 48.4985
    12 2 7 82.1049
    12 -2 7 154.201
    12 2 7 69.3443
    12 2 8 5.13862
    12 -2 8 8.51375
    12 2 8 18.4007
    12 -2 8 95.0971
    12 -2 8 36.9264
    12 2 8 53.0428
    12 2 9 62.5937
    12 -2 9 21.7149
    12 -2 9 -31.0355
    12 -2 9 33.6657
    12 2 9 37.4645
    12 2 10 591.378
    12 -2 10 527.74
    12 -2 10 559.858
    12 -2 10 524.761
    12 2 10 404.068
    12 -2 11 32.3901
    12 -2 11 19.5927
    12 -2 11 76.2738
    12 2 11 55.8048
    -12 -4 18 133.019
    -12 4 18 67.5879
    -12 4 18 29.5667
    -12 4 17 1290.34
    -12 -4 17 1386.03
    -12 4 17 1338.47
    -12 4 16 495.526
    -12 4 15 -1.0321
    -12 4 14 12.0937
    -12 4 13 692.645
    -12 4 13 793.62
    -12 4 12 2757.55
    -12 4 12 2457.43
    -12 4 11 1379.29
    -12 4 11 1165.1
    -12 -4 11 1308.56
    -12 4 10 170.262
    -12 4 10 181.46
    12 4 -9 4876.31
    12 -4 -9 5149.01
    12 -4 -8 1138.52
    12 4 -8 910.505
    12 -4 -7 319.07
    12 4 -7 362.623
    12 -4 -6 4164.15
    12 4 -6 4100.05
    12 -4 -6 4202.77
    12 -4 -5 13335
    12 -4 -5 13318.8
    12 -4 -5 13099.3
    12 -4 -4 4248.48
    12 -4 -4 4033.9
    12 4 -3 4636.72
    12 -4 -3 4733.48
    12 -4 -2 -18.2391
    12 4 -2 59.6434
    12 -4 -1 4807.15
    12 -4 0 229.211
    12 -4 1 7559.76
    12 -4 2 1227.6
    12 -4 3 285.606
    12 -4 3 97.0941
    12 4 3 112.721
    12 4 4 119.526
    12 -4 4 49.3319
    12 -4 4 161.176
    12 4 4 102.024
    12 4 5 193.93
    12 4 5 162.515
    12 -4 5 208.39
    12 -4 5 214.663
    12 4 5 154.562
    12 4 6 -80.8772
    12 -4 6 32.7208
    12 -4 6 3.37808
    12 4 6 -22.149
    12 4 7 2280.11
    12 -4 7 2561.18
    12 -4 7 2643.87
    12 4 7 2320.04
    12 4 8 137.839
    12 -4 8 124.259
    12 -4 8 38.3502
    12 -4 8 64.9896
    12 4 8 73.6497
    12 -4 9 41.1922
    12 -4 9 15.467
    12 4 9 39.4063
    12 -4 9 11.1509
    12 4 9 21.9528
    12 -4 10 920.822
    12 -4 10 735.441
    12 -4 10 924.864
    12 4 10 745.751
    12 -4 11 1022.88
    12 -4 11 1026.85
    12 -4 11 1085.25
    12 4 11 1173.03
    -12 6 18 1773.13
    -12 6 17 1245.19
    -12 -6 17 1311.57
    -12 6 17 1486.43
    -12 -6 16 -21.6521
    -12 6 16 -76.9964
    -12 6 15 260.751
    -12 6 14 1048.9
    -12 6 14 899.965
    -12 6 13 781.812
    -12 6 13 872.394
    -12 6 12 7941.03
    -12 6 12 7922.81
    -12 6 11 11499.5
    -12 6 11 11458.2
    -12 6 10 1620.16
    -12 6 10 1842.52
    -12 6 9 1905.23
    -12 6 9 1923.6
    12 6 -8 2662.81
    12 -6 -8 2625.2
    12 -6 -7 5151.56
    12 6 -7 4938.27
    12 -6 -6 81.5354
    12 6 -6 -20.437
    12 6 -5 20.3788
    12 6 -4 3059.36
    12 -6 -4 3283.31
    12 6 -3 23995.3
    12 -6 -3 24449.4
    12 6 -2 4703.25
    12 -6 -2 5101.65
    12 -6 -1 6321.05
    12 -6 0 40.1781
    12 -6 1 1750.68
    12 -6 2 101.036
    12 -6 2 187.16
    12 6 2 145.661
    12 -6 3 7081.67
    12 6 3 7051.02
    12 -6 3 7066.86
    12 6 3 6863.75
    12 6 4 1229.55
    12 -6 4 1240.81
    12 6 4 1185.96
    12 -6 4 1148.3
    12 6 4 1048.44
    12 6 5 116.075
    12 -6 5 251.078
    12 6 5 105.859
    12 -6 5 155.13
    12 6 5 287.295
    12 6 6 43.5113
    12 -6 6 -0.77558
    12 6 6 -76.0323
    12 -6 6 93.2757
    12 6 6 -7.07571
    12 6 7 1627.72
    12 -6 7 1884.33
    12 -6 7 1616.3
    12 6 7 1638.64
    12 6 8 282.454
    12 -6 8 392.817
    12 -6 8 376.152
    12 -6 8 408.819
    12 6 8 353.801
    12 -6 9 1030.33
    12 -6 9 889.973
    12 -6 9 1077.5
    12 6 9 1172.79
    12 -6 10 2450.48
    12 -6 10 2557.85
    12 -6 10 2426.08
    12 6 10 2381.81
    12 -6 11 328.285
    -12 8 18 591.565
    12 -8 -17 547.904
    -12 8 17 602.581
    -12 8 16 881.39
    -12 8 16 911.567
    -12 8 15 2188.46
    -12 8 14 6513.85
    -12 8 14 6397.13
    -12 8 13 129.116
    -12 8 13 124.101
    -12 8 12 7806.82
    -12 8 12 7265.42
    -12 8 11 1140.98
    -12 8 11 1054.97
    -12 8 10 20370.5
    -12 8 10 20398.1
    -12 8 9 396.595
    -12 8 9 194.872
    -12 8 8 1359.37
    -12 8 8 1117.4
    12 -8 -7 1062.79
    12 8 -6 10667.4
    12 8 -5 659.641
    12 8 -4 34.9035
    12 8 -3 6425.99
    12 -8 -2 70.1111
    12 8 -2 155.324
    12 -8 -1 931.587
    12 -8 0 -52.7375
    12 -8 0 5.86078
    12 -8 1 76.9018
    12 -8 1 -1.63996
    12 -8 1 26.7904
    12 8 1 23.1946
    12 -8 2 325.552
    12 -8 2 332.443
    12 -8 2 398.508
    12 8 2 474.571
    12 -8 3 328.27
    12 -8 3 337.772
    12 8 3 356.602
    12 -8 4 646.821
    12 8 4 638.981
    12 -8 5 239.748
    12 8 5 193.796
    12 -8 6 -45.1351
    12 8 6 -9.35362
    12 8 6 40.9562
    12 -8 6 14.7691
    12 8 6 61.7372
    12 -8 7 103.402
    12 8 7 154.241
    12 -8 7 135.806
    12 8 7 218.99
    12 -8 8 1036.75
    12 -8 8 1024.81
    12 -8 8 1192.54
    12 8 8 1120.44
    12 -8 9 -8.93142
    12 -8 9 30.3686
    12 -8 10 835.39
    12 -8 10 840.347
    12 -8 11 25.1483
    12 -10 -17 1995.44
    -12 10 17 2370.12
    12 -10 -16 108.738
    -12 10 16 116.168
    -12 10 15 4.047
    -12 10 14 2587.03
    -12 10 14 2742.44
    -12 10 13 72.0074
    -12 10 13 -4.54409
    -12 10 12 2971.91
    -12 10 12 3398.53
    -12 10 11 13.7439
    -12 10 11 64.8614
    -12 10 10 14171
    -12 10 10 14923.2
    -12 10 9 6383.81
    -12 10 9 6532.03
    12 -10 -8 1052.78
    -12 10 8 1067.74
    -12 10 8 1388.51
    12 -10 -7 7531.27
    12 -10 -7 7842.43
    -12 10 7 8091.5
    12 -10 -7 8337.64
    12 -10 -6 1747.46
    12 -10 -6 1923.94
    12 -10 -6 1822.45
    12 -10 -5 3777.26
    12 -10 -5 3763.96
    12 -10 -5 3887.37
    12 -10 -4 614.572
    12 -10 -4 422.542
    12 -10 -4 485.777
    12 -10 -3 379.919
    12 -10 -3 432.163
    12 -10 -3 366.283
    12 -10 -2 279.657
    12 -10 -2 193.536
    12 -10 -2 134.028
    12 -10 -1 1388.41
    12 -10 -1 1535.6
    12 -10 -1 1140.21
    12 -10 0 3725.01
    12 10 0 3710.18
    12 -10 0 3947.43
    12 -10 1 1128.15
    12 -10 1 1580.43
    12 10 1 1156.97
    12 -10 1 1333.57
    12 -10 2 7.80819
    12 -10 2 104.148
    12 -10 2 69.3368
    12 10 2 3.6228
    12 -10 3 374.346
    12 -10 3 238.531
    12 10 3 165.428
    12 -10 4 1518.31
    12 10 4 1375.69
    12 -10 4 1803.75
    12 -10 5 634.574
    12 10 5 558.783
    12 -10 6 50.4041
    12 10 6 -3.33281
    12 -10 7 204.13
    12 10 7 311.673
    12 -10 8 93.4536
    12 -10 8 176.569
    12 10 8 87.6952
    12 -10 9 453.269
    12 -10 10 50.8385
    12 -12 -16 337.89
    -12 12 16 409.879
    12 -12 -15 804.684
    -12 12 15 1023.49
    12 -12 -14 109.769
    -12 12 14 64.3287
    -12 12 14 55.3321
    -12 12 13 874.177
    -12 12 13 951.318
    -12 12 12 3310.72
    -12 12 12 3830.23
    -12 12 11 314.355
    -12 12 11 442.313
    -12 12 10 2425.41
    -12 12 10 2708.81
    12 -12 -9 265.802
    -12 12 9 372.06
    12 -12 -8 -47.7241
    12 -12 -8 40.4521
    -12 12 8 -165.299
    12 -12 -7 7453.55
    12 -12 -7 7767.58
    12 -12 -7 8253.17
    12 -12 -6 797.387
    12 -12 -6 883.171
    12 -12 -6 750.585
    12 -12 -5 1281.2
    12 -12 -5 1118.76
    12 -12 -5 1138.39
    12 -12 -4 397.799
    12 -12 -4 385.106
    12 -12 -4 355.067
    12 12 -3 -52.0905
    12 -12 -3 -57.7507
    12 -12 -3 60.268
    12 -12 -3 -24.9921
    12 -12 -2 406.096
    12 -12 -2 301.327
    12 -12 -2 401.616
    12 12 -2 376.332
    12 -12 -1 309.324
    12 -12 -1 203.428
    12 -12 -1 172.305
    12 12 -1 213.695
    12 -12 0 2324.58
    12 12 0 2331.84
    12 -12 0 2440.02
    12 -12 1 1706.58
    12 12 1 1942.97
    12 -12 1 1825.42
    12 -12 2 383.168
    12 -12 2 407.933
    12 12 2 487.161
    12 -12 3 665.503
    12 -12 3 636.802
    12 12 3 575.81
    12 -12 4 -94.7602
    12 -12 4 -55.6081
    12 12 4 5.3669
    12 -12 5 263.833
    12 12 5 268.113
    12 -12 6 283.866
    12 12 6 253.896
    12 -12 7 799.153
    12 12 7 792.78
    12 -12 8 1713.37
    12 12 8 1785.39
    12 -12 9 1300.73
    12 -14 -15 871.788
    12 -14 -14 332.94
    12 -14 -13 825.227
    12 -14 -12 213.779
    -12 -14 12 157.686
    -12 14 12 202.714
    12 -14 -11 215.449
    -12 14 11 198.673
    12 -14 -10 1391.24
    -12 14 10 1273.85
    12 -14 -9 1326.44
    -12 14 9 1276.57
    12 -14 -8 3770.81
    12 -14 -8 3992.46
    12 -14 -7 2323.8
    12 -14 -7 2316.61
    12 -14 -7 2423.04
    12 -14 -6 961.952
    12 -14 -6 796.842
    12 -14 -6 738.308
    12 -14 -5 513.888
    12 -14 -5 479.829
    12 -14 -5 624.822
    12 14 -5 555.688
    12 -14 -4 1056.31
    12 -14 -4 776.412
    12 -14 -4 1007.34
    12 14 -4 815.063
    12 -14 -3 559.36
    12 -14 -3 437.427
    12 -14 -3 474.894
    12 14 -3 686.712
    12 -14 -2 -107.84
    12 -14 -2 -38.6274
    12 -14 -2 168.497
    12 14 -2 -47.7335
    12 -14 -1 1133.62
    12 -14 -1 967.613
    12 -14 -1 746.321
    12 14 -1 927.589
    12 -14 0 1279.32
    12 14 0 1181.14
    12 -14 0 954.036
    12 -14 1 2557.39
    12 14 1 2562.87
    12 -14 1 2625.12
    12 14 2 1077.47
    12 -14 2 781.993
    12 -14 3 220.877
    12 14 3 292.031
    12 -14 4 273.499
    12 14 4 223.534
    12 14 5 107.822
    12 -14 6 -37.6069
    12 14 6 7.93947
    12 -14 7 369.627
    12 14 7 393.38
    12 14 8 459.556
    12 -16 -13 7.89183
    12 -16 -12 44.5885
    -12 -16 12 52.2581
    12 -16 -11 312.43
    -12 -16 11 333.475
    -12 -16 10 46.4684
    12 -16 -10 8.55344
    -12 -16 9 976.445
    12 -16 -9 708.463
    12 -16 -8 2079.09
    12 -16 -7 1519.04
    12 -16 -7 1437.12
    12 -16 -7 1482.91
    12 -16 -6 3895.82
    12 -16 -6 3739.87
    12 -16 -6 4281.1
    12 -16 -5 2177.09
    12 -16 -5 1729.81
    12 -16 -5 1938.26
    12 -16 -4 1211.47
    12 -16 -4 1269.47
    12 16 -4 1509.68
    12 -16 -4 1279.37
    12 -16 -3 1360.36
    12 -16 -3 1384.02
    12 16 -3 1621.14
    12 -16 -3 1232
    12 -16 -2 7656.2
    12 -16 -2 6924.03
    12 16 -2 7865.41
    12 -16 -2 6952.59
    12 -16 -1 1634.14
    12 16 -1 1550.35
    12 -16 -1 1522.97
    12 -16 0 880.163
    12 16 0 864.315
    12 16 1 1412.17
    12 -16 1 1289.7
    12 -16 2 654.572
    12 16 2 663.096
    12 -16 3 196.901
    12 16 3 170.927
    12 16 4 -40.7527
    12 16 5 85.9196
    12 16 6 312.243
    12 -18 -11 231.292
    -12 -18 11 234.78
    -12 -18 10 2981.81
    12 -18 -10 2992.86
    -12 -18 9 187.08
    12 -18 -9 236.999
    12 -18 -8 668.49
    -12 -18 8 589.269
    -12 -18 7 875.888
    12 -18 -7 966.986
    -12 -18 6 -57.3376
    12 -18 -6 3.95868
    12 -18 -6 37.604
    12 -18 -5 115.921
    -12 -18 5 123.75
    12 -18 -5 77.1344
    12 -18 -5 154.707
    -12 -18 4 65.4583
    12 -18 -4 56.9535
    12 -18 -4 59.6551
    -12 -18 3 5017.83
    12 -18 -3 4853.55
    -12 -18 2 1017.34
    12 18 -2 1049.3
    12 -18 -2 955.084
    -12 -18 1 788.472
    12 -18 -1 768.177
    12 18 -1 678.918
    -12 -18 0 138.12
    12 -18 0 99.5937
    12 18 0 150.239
    12 -18 1 -18.4034
    12 18 1 110.976
    12 -18 2 15.8915
    12 18 2 27.5253
    12 18 3 312.274
    12 18 4 138.957
    12 18 5 203.381
    -12 -20 8 156.831
    -12 -20 7 219.056
    -12 -20 6 7.9914
    -12 -20 5 21.0973
    12 -20 -5 29.5794
    -12 -20 4 11.1255
    12 -20 -4 89.419
    -12 -20 3 483.127
    12 -20 -3 431.765
    -12 -20 2 37.7078
    12 -20 -2 64.0946
    -12 -20 1 46.8078
    12 -20 -1 20.5761
    12 -20 0 53.6456
    12 -20 1 105.682
    -13 -1 19 25.2154
    -13 1 19 0.12212
    -13 -1 18 205.131
    -13 1 18 197.87
    -13 1 18 242.98
    -13 -1 17 236.358
    -13 1 17 190.004
    -13 -1 16 34.1476
    -13 1 16 -36.924
    -13 -1 15 1144.29
    -13 1 15 961.99
    -13 1 14 6632.83
    -13 -1 14 6646.87
    -13 1 13 386.537
    -13 -1 13 324.657
    -13 1 12 378.694
    -13 -1 12 372.128
    -13 1 11 429.356
    -13 -1 11 453.888
    -13 1 10 7112.8
    -13 -1 10 7255.48
    13 -1 -9 6917.19
    13 -1 -9 7319.11
    13 1 -9 7228.48
    13 -1 -8 18834.9
    13 -1 -8 18596.3
    13 1 -8 18775
    13 -1 -7 439.587
    13 1 -7 379.783
    13 -1 -6 7725.11
    13 1 -6 7856.11
    13 -1 -5 11121.8
    13 1 -5 10715.4
    13 -1 -4 3184.12
    13 1 -4 3221.87
    13 -1 -4 3148.98
    13 -1 -3 3394.84
    13 1 -3 3017.2
    13 -1 -3 3190.62
    13 1 -3 3276.85
    13 -1 -2 40395.1
    13 1 -2 41821.9
    13 -1 -1 57509.5
    13 1 -1 57810.6
    13 -1 0 47.1015
    13 1 0 -5.74146
    13 -1 1 1884.85
    13 1 1 2041.38
    13 -1 2 1325
    13 -1 2 1076.02
    13 1 2 990.178
    13 -1 3 1926.41
    13 1 3 2008.38
    13 -1 3 1977.58
    13 1 3 1803.2
    13 1 4 180.399
    13 -1 4 96.3972
    13 -1 4 126.992
    13 1 4 171.269
    13 1 5 1173.93
    13 -1 5 1143.42
    13 -1 5 1200.82
    13 1 5 1237.23
    13 1 6 98.3037
    13 1 6 17.221
    13 -1 6 -52.6621
    13 -1 6 -20.3641
    13 1 6 79.7553
    13 1 7 56.9414
    13 -1 7 89.4914
    13 1 7 45.158
    13 -1 7 168.657
    13 -1 7 84.3975
    13 1 7 167.554
    13 1 8 785.137
    13 -1 8 765.206
    13 1 8 902.631
    13 -1 8 830.655
    13 -1 8 692.833
    13 1 8 749.86
    13 1 9 178.841
    13 -1 9 143.773
    13 1 9 46.4822
    13 -1 9 107.176
    13 -1 9 147
    13 1 9 104.508
    13 1 10 -53.6037
    13 -1 10 51.92
    13 -1 10 -44.4565
    13 -1 10 75.699
    13 1 10 42.1046
    13 -1 11 75.6005
    13 1 11 52.3596
    -13 -3 18 157.14
    -13 3 18 173.748
    -13 3 18 135.73
    -13 3 17 135.245
    -13 3 16 289.737
    -13 3 15 169.89
    -13 3 14 3.99573
    -13 -3 14 55.0344
    -13 3 13 -54.7634
    -13 -3 13 72.982
    -13 3 12 1928.9
    -13 -3 12 2193.86
    -13 3 11 172.778
    -13 -3 11 328.375
    -13 3 10 168.494
    -13 -3 10 271.77
    13 -3 -9 327.199
    13 3 -9 389.366
    -13 3 9 270.728
    13 3 -8 12243.8
    13 -3 -8 12476.4
    13 -3 -7 2993.29
    13 3 -7 2531.59
    13 -3 -7 2656.86
    13 -3 -6 1640.95
    13 3 -6 1621.11
    13 -3 -5 4286.68
    13 3 -5 4012.49
    13 -3 -5 4334.7
    13 -3 -4 912.608
    13 3 -4 751.398
    13 -3 -4 968.819
    13 -3 -3 26.5421
    13 3 -3 21.3484
    13 3 -2 2023.6
    13 3 -2 1865.78
    13 -3 -2 1795.86
    13 3 -1 3569.62
    13 -3 -1 3369.14
    13 -3 0 -13.3382
    13 3 0 -28.2427
    13 3 1 1947.85
    13 -3 1 2166.06
    13 -3 2 324.159
    13 -3 2 258.384
    13 3 2 388.48
    13 3 3 190.187
    13 -3 3 47.9474
    13 -3 3 246.557
    13 3 3 234.624
    13 3 4 175.979
    13 -3 4 265.122
    13 -3 4 156.884
    13 3 4 215.632
    13 3 5 725.083
    13 3 5 620.382
    13 -3 5 699.715
    13 -3 5 726.425
    13 3 5 694.504
    13 3 6 2850
    13 -3 6 2830.56
    13 -3 6 2991.24
    13 3 6 2618.16
    13 3 6 2928.46
    13 3 7 47.2447
    13 3 7 160.011
    13 -3 7 10.6468
    13 -3 7 77.498
    13 3 7 126.41
    13 3 8 88.8522
    13 -3 8 37.7597
    13 -3 8 -24.6904
    13 -3 8 64.5732
    13 3 8 -4.5636
    13 3 9 2415.58
    13 -3 9 2149.69
    13 -3 9 2467.46
    13 -3 9 2260.99
    13 3 9 2334.74
    13 -3 10 210.619
    13 -3 10 298.964
    13 -3 10 284.803
    13 3 10 230.697
    13 -3 11 105.661
    -13 -5 18 384.691
    -13 5 18 466.296
    -13 5 18 476.717
    -13 -5 17 48.0578
    -13 5 17 66.6163
    -13 5 17 20.4651
    -13 5 16 681.001
    -13 5 15 513.059
    -13 5 14 237.175
    -13 5 13 30.2276
    -13 5 12 2756.34
    -13 5 12 2565.08
    -13 5 11 2881.61
    -13 5 11 3291.37
    -13 5 10 3877.24
    -13 5 10 4002.35
    -13 5 9 1469.74
    -13 5 9 1352.95
    13 -5 -8 258.124
    13 5 -8 312.981
    13 -5 -7 187.47
    13 5 -7 155.637
    13 5 -6 183.089
    13 -5 -5 406.011
    13 5 -5 299.427
    13 5 -4 7378.33
    13 -5 -4 7382.98
    13 5 -3 19278.1
    13 -5 -3 18990.3
    13 -5 -2 121.59
    13 5 -2 25.3665
    13 -5 -1 457.987
    13 -5 0 2989.46
    13 -5 1 258.799
    13 -5 1 355.552
    13 -5 2 -0.98342
    13 5 2 170.152
    13 -5 2 30.0123
    13 -5 2 -10.3378
    13 5 2 -18.8454
    13 5 2 19.4349
    13 5 3 183.897
    13 5 3 167.741
    13 -5 3 420.197
    13 -5 3 172.319
    13 5 3 272.616
    13 5 3 130.301
    13 5 4 27.0658
    13 -5 4 39.216
    13 5 4 204.176
    13 -5 4 0.36851
    13 5 4 71.5613
    13 5 5 68.6339
    13 -5 5 123.154
    13 -5 5 81.1031
    13 5 5 57.3114
    13 5 6 313.8
    13 -5 6 335.604
    13 -5 6 387.599
    13 5 6 448.524
    13 5 7 842.093
    13 -5 7 740.582
    13 5 7 846.709
    13 -5 7 849.936
    13 -5 8 310.089
    13 -5 8 271.138
    13 5 8 289.156
    13 -5 8 307.108
    13 5 8 340.574
    13 -5 9 264.099
    13 -5 9 209.722
    13 -5 9 161.851
    13 5 9 165.269
    13 -5 10 184.528
    13 -5 10 170.659
    13 -5 11 248.362
    -13 7 18 1128.56
    -13 7 17 193.382
    13 -7 -17 80.5008
    -13 7 17 103.253
    -13 -7 16 604.953
    -13 7 16 643.599
    -13 7 16 721.108
    -13 7 15 1323.23
    -13 7 14 2529.09
    -13 7 13 9214.21
    -13 7 13 8586.08
    -13 7 12 5024.8
    -13 7 12 4895.51
    -13 7 11 1282.35
    -13 7 11 1463.18
    -13 7 10 288.905
    -13 7 10 131.806
    -13 7 9 816.933
    -13 7 9 856.517
    -13 7 8 219.101
    -13 7 8 202.268
    13 -7 -7 1665.97
    13 7 -6 14.9062
    13 7 -5 4729.74
    13 -7 -5 5418.74
    13 -7 -4 670.732
    13 7 -4 21.5497
    13 7 -3 2187.87
    13 -7 -3 2200.71
    13 -7 -2 3652.98
    13 -7 -1 62.5226
    13 -7 -1 12.6486
    13 -7 0 997.95
    13 -7 0 1213.73
    13 -7 0 1033.23
    13 -7 1 5522.38
    13 -7 1 6046.05
    13 -7 1 6038.45
    13 7 1 5848.9
    13 -7 2 1.36969
    13 -7 2 2.51093
    13 -7 2 11.5855
    13 7 2 13.0784
    13 -7 3 8591.11
    13 7 3 8939.83
    13 7 3 8947.57
    13 -7 4 65.4864
    13 7 4 197.354
    13 -7 4 256.068
    13 7 4 41.5512
    13 -7 5 235.257
    13 7 5 279.667
    13 7 5 342.195
    13 -7 5 529.23
    13 7 5 284.855
    13 7 6 22.7542
    13 -7 6 -45.1507
    13 7 6 -105.253
    13 -7 6 62.1104
    13 7 6 -60.1436
    13 7 7 -35.2316
    13 -7 7 14.3871
    13 -7 7 -33.1994
    13 7 7 -15.9496
    13 -7 8 14.359
    13 -7 8 -1.8849
    13 -7 9 95.7886
    13 -7 9 140.83
    13 -7 10 251.318
    13 -7 10 258.915
    13 -9 -17 294.784
    -13 9 17 425.142
    13 -9 -16 110.736
    -13 9 16 153.148
    -13 9 15 1378.99
    -13 9 14 1090.76
    -13 9 13 173.004
    -13 9 13 97.5573
    -13 9 12 4035.35
    -13 9 12 4316.48
    -13 9 11 19202.7
    -13 9 11 20442.4
    -13 9 10 18023.9
    -13 9 10 18585.3
    -13 9 9 310.515
    -13 9 9 228.676
    13 -9 -8 1067.78
    -13 9 8 795.031
    -13 9 8 1078.94
    13 -9 -7 127.454
    -13 9 7 71.2512
    -13 9 7 183.856
    13 -9 -7 59.0182
    13 -9 -6 1424.77
    13 -9 -6 1695.79
    13 -9 -6 1467.82
    13 -9 -5 30488.8
    13 -9 -5 30672.5
    13 -9 -5 30975.4
    13 -9 -4 4009.48
    13 9 -4 4207.62
    13 -9 -4 4212.33
    13 -9 -4 3991.39
    13 -9 -3 1186.49
    13 -9 -3 1176.09
    13 -9 -2 3145.21
    13 -9 -2 2915.6
    13 -9 -1 406.712
    13 -9 -1 522.262
    13 -9 0 1060.83
    13 -9 0 1185.47
    13 -9 0 813.875
    13 9 0 868.119
    13 -9 1 3593.73
    13 9 1 3806.83
    13 -9 1 4083.23
    13 -9 2 558.079
    13 -9 2 657.592
    13 9 2 503.491
    13 -9 3 238.353
    13 -9 3 203.7
    13 9 3 107.733
    13 -9 4 2127.79
    13 9 4 2255.9
    13 -9 5 -6.11547
    13 9 5 68.6809
    13 -9 6 -12.6311
    13 9 6 69.9312
    13 -9 7 66.6203
    13 9 7 65.132
    13 -9 8 159.824
    13 -9 8 127.032
    13 -9 9 131.874
    13 -9 9 99.5133
    13 -9 10 348.842
    13 -11 -16 88.4374
    -13 11 16 112.283
    13 -11 -15 8.49464
    -13 11 15 -32.2355
    13 -11 -14 -15.0465
    -13 11 14 34.4201
    -13 11 13 5131.88
    -13 11 13 5464.85
    -13 11 12 -14.0417
    -13 11 12 28.9942
    -13 11 11 1739.57
    -13 11 11 1658.98
    13 -11 -10 36.4544
    -13 11 10 42.8573
    -13 11 10 84.2366
    13 -11 -9 1830.77
    -13 11 9 1624.28
    -13 11 9 1809.78
    13 -11 -8 875.86
    -13 11 8 940.723
    13 -11 -7 62.5084
    13 -11 -7 -71.9912
    13 -11 -7 -15.7446
    13 -11 -6 79.6508
    13 -11 -6 57.9623
    13 -11 -6 223.305
    13 -11 -5 -56.495
    13 -11 -5 29.4972
    13 -11 -5 51.1602
    13 -11 -4 4723.44
    13 -11 -4 4937.84
    13 -11 -4 4745.84
    13 -11 -3 1574.32
    13 -11 -3 1606.77
    13 -11 -3 1746.28
    13 11 -2 878.461
    13 -11 -2 695.375
    13 -11 -2 733.106
    13 -11 -1 2655.81
    13 11 -1 2750.54
    13 -11 -1 2819.78
    13 -11 0 617.839
    13 -11 0 667.715
    13 11 0 655.317
    13 -11 1 136.816
    13 -11 1 133.052
    13 11 1 123.745
    13 -11 2 938.246
    13 -11 2 829.157
    13 11 2 936.403
    13 -11 3 825.534
    13 -11 3 987.181
    13 11 3 993.046
    13 -11 4 -69.3643
    13 11 4 38.3546
    13 -11 5 330.244
    13 11 5 310.883
    13 -11 6 -19.6988
    13 11 6 6.62287
    13 -11 7 60.6992
    13 -11 7 113.139
    13 11 7 35.291
    13 -11 8 431.078
    13 11 8 433.711
    13 -11 9 590.197
    13 -13 -15 185.993
    13 -13 -14 782.59
    -13 13 14 688.215
    13 -13 -13 250.738
    -13 13 13 384.908
    13 -13 -12 399.837
    -13 13 12 412.582
    -13 13 12 459.567
    13 -13 -11 230.628
    -13 13 11 180.427
    13 -13 -10 531.132
    -13 13 10 600.445
    13 -13 -9 971.864
    -13 13 9 1001.85
    13 -13 -8 2290.91
    13 -13 -7 151.53
    13 -13 -7 184.316
    13 -13 -7 166.07
    13 13 -6 120.378
    13 -13 -6 275.372
    13 -13 -6 188.64
    13 -13 -6 212.803
    13 -13 -5 677.417
    13 -13 -5 866.477
    13 -13 -5 868.108
    13 13 -5 790.851
    13 -13 -4 1861.95
    13 -13 -4 1874.65
    13 13 -4 1808.09
    13 -13 -4 1827.76
    13 -13 -3 258.906
    13 -13 -3 237.868
    13 -13 -3 291.441
    13 13 -3 190.973
    13 -13 -2 256.002
    13 -13 -2 344.908
    13 13 -2 255.142
    13 -13 -1 1257.73
    13 -13 -1 1167.69
    13 13 -1 1020.41
    13 -13 0 5897.72
    13 13 0 5852.5
    13 -13 0 5758.63
    13 -13 1 2328.16
    13 13 1 2161.23
    13 -13 1 2466.01
    13 -13 2 531.093
    13 13 2 515.176
    13 -13 3 -16.9272
    13 13 3 -41.3193
    13 -13 4 -92.5328
    13 13 4 30.2221
    13 -13 5 823.649
    13 13 5 550.748
    13 -13 6 -5.0658
    13 13 6 -8.63052
    13 -13 7 185.962
    13 13 7 178.306
    13 -15 -14 21.8453
    13 -15 -13 1251.45
    13 -15 -12 1236.73
    13 -15 -11 89.2083
    -13 -15 10 109.408
    13 -15 -10 114.724
    13 -15 -9 3856.96
    13 -15 -8 37.1817
    13 -15 -7 50.7388
    13 -15 -7 -28.8507
    13 -15 -6 -80.2042
    13 -15 -6 46.5841
    13 -15 -6 16.2393
    13 -15 -5 492.118
    13 -15 -5 373.417
    13 -15 -5 450.067
    13 15 -5 318.348
    13 -15 -4 115.578
    13 -15 -4 106.646
    13 -15 -4 221.017
    13 15 -4 250.71
    13 -15 -3 827.843
    13 15 -3 957.186
    13 -15 -3 982.784
    13 -15 -2 1705.37
    13 15 -2 1567
    13 -15 -2 1657.22
    13 -15 -1 -11.2961
    13 -15 -1 93.5336
    13 15 -1 57.4274
    13 -15 0 134.876
    13 -15 0 65.6526
    13 15 0 93.9485
    13 15 1 2684.46
    13 -15 1 2595.17
    13 15 2 1409.6
    13 -15 2 1591.31
    13 -15 3 -11.6102
    13 15 3 -1.73596
    13 15 4 -7.23548
    13 15 5 382.654
    13 15 6 92.5058
    13 -17 -12 329.726
    13 -17 -11 49.9778
    -13 -17 11 24.5478
    -13 -17 10 -19.6772
    13 -17 -10 43.2331
    -13 -17 9 36.3478
    13 -17 -9 148.964
    -13 -17 8 568.986
    13 -17 -8 554.994
    -13 -17 7 53.219
    13 -17 -7 58.6255
    13 -17 -7 146.334
    13 -17 -6 827.896
    13 -17 -6 820.768
    13 -17 -5 38.7177
    13 -17 -5 18.7836
    13 -17 -4 3841.55
    13 -17 -4 3577.32
    13 -17 -3 587.674
    13 -17 -3 522.708
    13 17 -3 648.379
    13 -17 -2 87.3378
    13 -17 -2 76.4812
    13 17 -2 122.278
    13 -17 -1 101.309
    13 17 -1 62.6265
    -13 -17 0 29.6142
    13 -17 0 30.7953
    13 17 0 -41.1734
    13 -17 1 307.811
    13 17 1 293.26
    13 -17 2 95.73
    13 17 2 40.9205
    13 17 3 10.2541
    13 17 4 -11.7644
    13 17 5 22.5344
    -13 -19 9 243.893
    -13 -19 9 303.137
    -13 -19 8 107.258
    -13 -19 7 75.1968
    -13 -19 6 919.33
    -13 -19 5 126.947
    13 -19 -5 54.418
    -13 -19 4 296.929
    13 -19 -4 155.375
    -13 -19 3 53.4272
    13 -19 -3 79.3201
    -13 -19 2 102.177
    13 -19 -2 65.9021
    -13 -19 1 -36.2028
    13 -19 -1 12.8998
    13 19 -1 22.1707
    -13 -19 0 529.588
    13 19 0 656.236
    13 -19 0 566.671
    13 19 1 2.5458
    13 19 2 -47.4512
    -14 0 18 292.292
    -14 0 17 -13.4635
    -14 0 16 35.9728
    -14 0 15 36.1453
    -14 0 14 74.8908
    -14 0 13 19.4056
    -14 0 12 836.495
    -14 0 11 -62.8329
    -14 0 10 74.4729
    14 0 -9 -38.0254
    14 0 -9 -112.305
    14 0 -8 3251.05
    14 0 -7 -38.0582
    14 0 -6 3941.34
    14 0 -5 -5.71432
    14 0 -4 378.994
    14 0 -3 36.2348
    14 0 -3 53.3311
    14 0 -2 54813.5
    14 0 -1 -14.6289
    14 0 0 12925.1
    14 0 1 6.87144
    14 0 1 69.7566
    14 0 2 -15.0754
    14 0 2 99.471
    14 0 3 -67.0108
    14 0 3 51.2852
    14 0 4 2763.69
    14 0 4 2972.93
    14 0 5 -55.0989
    14 0 5 20.1002
    14 0 6 -19.1749
    14 0 6 36.7891
    14 0 6 61.0378
    14 0 7 -53.5797
    14 0 7 88.3228
    14 0 7 48.0409
    14 0 8 359.899
    14 0 8 497.451
    14 0 8 481.575
    14 0 9 52.4954
    14 0 9 -42.1472
    14 0 9 -6.81551
    14 0 10 246.5
    -14 -2 18 324.63
    -14 2 18 326.353
    -14 2 18 368.299
    -14 2 17 38.5208
    -14 -2 16 207.868
    -14 2 16 115.863
    -14 -2 15 2025.53
    -14 2 15 2062.81
    -14 2 14 646.533
    -14 -2 14 610.06
    -14 2 13 109.239
    -14 -2 13 52.1669
    -14 2 12 1522.62
    -14 -2 12 1037.11
    -14 2 11 153.603
    -14 -2 11 245.548
    -14 2 10 181.35
    -14 -2 10 166.048
    -14 2 9 12665.6
    14 -2 -8 -25.9804
    14 2 -8 53.6044
    14 -2 -7 12.7516
    14 2 -7 33.9302
    14 -2 -6 797.554
    14 2 -6 537.661
    14 -2 -5 17.1241
    14 2 -5 9.16393
    14 -2 -4 4356.57
    14 2 -4 4089.14
    14 -2 -4 4335.25
    14 2 -3 1687.26
    14 -2 -3 1713.81
    14 -2 -2 10569.8
    14 2 -2 10841.7
    14 2 -1 1240.87
    14 -2 -1 1460.37
    14 -2 0 767.496
    14 2 0 666.967
    14 -2 1 2841.71
    14 -2 1 2922.79
    14 2 1 2884.69
    14 2 1 2747.78
    14 2 2 28.9923
    14 -2 2 41.0755
    14 -2 2 51.6779
    14 2 2 146.693
    14 2 3 4763.39
    14 -2 3 4425.74
    14 -2 3 4959.61
    14 2 3 4586.62
    14 2 4 291.648
    14 -2 4 142.213
    14 -2 4 444.454
    14 2 4 221.25
    14 2 5 182.382
    14 -2 5 146.505
    14 -2 5 150.57
    14 2 5 170.09
    14 2 6 82.4126
    14 2 6 51.0386
    14 -2 6 127.938
    14 -2 6 46.9715
    14 2 6 116.51
    14 -2 7 442.199
    14 2 7 347.721
    14 -2 7 468.017
    14 2 7 485.629
    14 -2 7 428.836
    14 2 7 514.562
    14 2 8 142.321
    14 -2 8 144.185
    14 2 8 122.086
    14 -2 8 165.066
    14 -2 8 134.839
    14 2 8 158.857
    14 -2 9 -16.3856
    14 2 9 118.114
    14 -2 9 13.5425
    14 -2 9 72.2323
    14 2 9 113.177
    14 -2 10 507.405
    14 -2 10 461.916
    -14 -4 18 84.8869
    -14 4 18 55.5723
    -14 4 18 -8.68631
    -14 4 17 1939.62
    -14 4 16 -1.42158
    -14 4 15 2552.78
    -14 4 14 -3.88052
    -14 4 13 49.5244
    -14 -4 13 118.468
    -14 4 12 1769.22
    -14 -4 12 2122.09
    -14 4 11 454.294
    -14 -4 11 418.986
    -14 4 10 759.135
    -14 -4 10 934.188
    14 -4 -9 69.1615
    -14 4 9 77.1902
    14 4 -8 333.388
    -14 4 8 271.092
    14 4 -7 1011.06
    14 4 -6 1569.09
    14 4 -5 63.0246
    14 4 -4 1650.6
    14 -4 -4 1756.59
    14 4 -3 2180.66
    14 -4 -3 1949.97
    14 -4 -2 730.206
    14 -4 -1 5493.35
    14 -4 0 1322.86
    14 -4 0 1623.64
    14 -4 1 2260.83
    14 4 1 2066.59
    14 -4 1 2053.53
    14 -4 1 2503.81
    14 4 1 2206.94
    14 -4 2 1310.08
    14 4 2 1257.61
    14 4 2 1380.06
    14 -4 2 1289.27
    14 4 2 1423.72
    14 4 3 507.288
    14 -4 3 350.271
    14 -4 3 453.822
    14 4 3 567.358
    14 4 3 399.926
    14 4 4 363.2
    14 4 4 390.166
    14 -4 4 444.083
    14 -4 4 635.705
    14 4 4 649.119
    14 4 5 2524.47
    14 4 5 2842.45
    14 -4 5 2516.17
    14 -4 5 2797.8
    14 4 5 2322.06
    14 4 6 1383.49
    14 4 6 1662.93
    14 -4 6 1361.09
    14 -4 6 1415.49
    14 4 6 1460.95
    14 4 7 736.625
    14 -4 7 902.312
    14 -4 7 885.123
    14 -4 7 1091.57
    14 4 7 1038.47
    14 4 8 151.588
    14 -4 8 125.448
    14 -4 8 124.045
    14 -4 8 129.234
    14 4 8 119.673
    14 -4 9 111.684
    14 -4 9 126.483
    14 -4 10 641.336
    14 -4 10 706.979
    -14 6 18 1525.2
    -14 -6 17 37.4272
    -14 6 17 51.3083
    -14 6 17 -13.6944
    14 -6 -16 471.646
    -14 6 16 456.212
    -14 6 15 22.7655
    -14 6 14 165.726
    -14 6 13 3881.54
    -14 6 12 81.867
    -14 6 11 497.434
    -14 6 10 3387.75
    14 -6 -9 503.804
    -14 6 9 290.104
    14 -6 -8 492.882
    -14 6 8 524.02
    14 -6 -7 4675.81
    14 6 -7 4386.07
    -14 6 7 4817.2
    14 6 -6 2218.83
    14 -6 -6 2507.67
    14 6 -5 5106.41
    14 6 -4 10178.4
    14 -6 -4 11470.7
    14 -6 -3 442.004
    14 6 -3 288.987
    14 -6 -2 1005.3
    14 -6 -2 1008.36
    14 -6 -2 1011.32
    14 -6 -1 1704.22
    14 6 -1 1686.95
    14 -6 -1 1735.33
    14 -6 -1 1650.92
    14 -6 0 90.644
    14 6 0 109.756
    14 -6 0 62.7083
    14 -6 0 105.136
    14 -6 1 405.887
    14 6 1 352.914
    14 -6 1 317.961
    14 6 1 523.44
    14 -6 2 1730.65
    14 6 2 1913.05
    14 6 2 2086.67
    14 -6 3 434.32
    14 -6 3 531.283
    14 6 3 515.435
    14 6 3 580.765
    14 6 4 994.833
    14 -6 4 1024.04
    14 -6 4 990.486
    14 6 4 1000.6
    14 6 4 964.345
    14 6 5 1621.75
    14 -6 5 1315.06
    14 6 5 1637.89
    14 -6 5 1492.98
    14 6 5 1457.93
    14 6 6 26.6714
    14 -6 6 30.1606
    14 -6 6 -87.3291
    14 6 6 -37.6315
    14 -6 7 -7.11628
    14 -6 7 143.686
    14 6 7 -106.498
    14 6 7 -3.95276
    14 -6 8 2499.9
    14 -6 8 2668.75
    14 -6 9 1333.18
    14 -6 9 1353.86
    14 -6 10 2809.9
    14 -6 10 3110.95
    14 -8 -17 -0.75226
    -14 8 17 -23.905
    14 -8 -16 622.817
    -14 8 16 531.076
    14 -8 -15 1241.2
    -14 8 15 1162.52
    -14 8 14 7.19281
    -14 8 13 734.731
    -14 8 12 30.78
    -14 8 12 16.1773
    -14 8 11 21095.3
    -14 8 11 22053.5
    14 -8 -10 4984.97
    -14 8 10 4602.51
    -14 8 10 4428.9
    14 -8 -9 981.295
    -14 8 9 1002.83
    -14 8 9 997.254
    14 -8 -8 100.279
    -14 8 8 58.067
    14 -8 -7 3697.47
    -14 8 7 4164
    14 -8 -7 3802.21
    14 -8 -6 11.15
    14 -8 -6 -25.7659
    14 -8 -5 5607.32
    14 8 -5 5755.8
    14 -8 -5 5933.99
    14 -8 -4 1320.37
    14 8 -4 1807.23
    14 -8 -4 1615.03
    14 -8 -3 8152.06
    14 8 -3 8313.48
    14 -8 -3 7970.44
    14 8 -2 7358.65
    14 -8 -2 6984.94
    14 -8 -1 1201
    14 8 -1 1345.89
    14 -8 -1 1476.2
    14 -8 -1 1228.58
    14 -8 0 411.283
    14 -8 0 284.743
    14 -8 0 218.607
    14 8 0 380.527
    14 -8 1 647.493
    14 -8 1 806.222
    14 -8 1 675.586
    14 8 1 622.813
    14 -8 2 2.602
    14 8 2 2.16354
    14 -8 3 37.1914
    14 8 3 32.6265
    14 -8 4 17.8818
    14 8 4 -8.80184
    14 -8 5 59.1397
    14 8 5 51.4329
    14 -8 6 220.983
    14 8 6 198.056
    14 -8 7 26.8584
    14 -8 7 71.9601
    14 -8 8 226.556
    14 -8 8 373.022
    14 -8 9 423.863
    14 -8 9 472.93
    14 -10 -16 188.737
    -14 10 16 188.637
    14 -10 -15 216.847
    -14 10 15 94.8454
    14 -10 -14 -0.57812
    -14 10 14 -5.91638
    14 -10 -13 -19.1432
    -14 10 13 -21.6628
    14 -10 -12 2736.04
    -14 10 12 2807.15
    14 -10 -11 1901.11
    -14 10 11 2029.82
    -14 10 11 2316.28
    14 -10 -10 3175.47
    -14 10 10 3200.58
    -14 10 10 3607.56
    14 -10 -9 1634.76
    -14 10 9 1950.14
    14 -10 -8 15.9858
    -14 10 8 -53.9997
    14 -10 -7 484.674
    14 -10 -7 442.527
    14 -10 -6 1652.7
    14 -10 -6 1728.95
    14 -10 -5 -9.23529
    14 -10 -5 18.0593
    14 -10 -4 3719.17
    14 -10 -4 3840.65
    14 -10 -3 694.143
    14 -10 -3 853.686
    14 -10 -2 287.555
    14 -10 -2 244.785
    14 -10 -1 1485.48
    14 -10 -1 1686.24
    14 10 -1 1476.61
    14 -10 0 3137.45
    14 10 0 3364.1
    14 -10 0 3310.71
    14 -10 1 20.1505
    14 -10 1 148.229
    14 -10 1 56.0272
    14 10 1 60.774
    14 -10 2 86.1113
    14 -10 2 64.1767
    14 10 2 216.599
    14 -10 3 2432.84
    14 10 3 2335.33
    14 -10 4 188.895
    14 10 4 169.259
    14 -10 5 38.2619
    14 10 5 93.8122
    14 -10 6 -1.15264
    14 10 6 80.9471
    14 -10 7 588.768
    14 -10 7 701.532
    14 10 7 630.737
    14 -10 8 1428.59
    14 -10 8 1562.99
    14 -10 9 503.212
    14 -12 -16 790.3
    14 -12 -15 49.2833
    -14 12 15 -12.7997
    14 -12 -14 80.6974
    -14 12 14 52.1541
    14 -12 -13 -50.9644
    -14 12 13 -152.665
    14 -12 -12 83.9747
    -14 12 12 95.6996
    14 -12 -11 130.976
    -14 12 11 148.159
    14 -12 -10 566.527
    14 -12 -9 10.598
    14 -12 -8 1001.14
    14 -12 -7 -11.7716
    14 -12 -7 -6.18594
    14 -12 -6 1109.88
    14 -12 -6 1122.17
    14 -12 -5 894.218
    14 -12 -5 934.586
    14 -12 -4 1096.98
    14 -12 -4 925.447
    14 -12 -3 1357.7
    14 12 -3 1616.8
    14 -12 -3 1546.32
    14 -12 -2 570.078
    14 -12 -2 552.553
    14 12 -2 508.71
    14 -12 -1 58.9604
    14 -12 -1 63.392
    14 12 -1 111.206
    14 -12 0 106.784
    14 -12 0 54.8845
    14 12 0 78.8168
    14 -12 1 -4.28134
    14 -12 1 31.3978
    14 12 1 133.904
    14 -12 2 123.724
    14 12 2 241.149
    14 -12 3 20.0065
    14 12 3 6.05354
    14 -12 4 903.077
    14 12 4 686.536
    14 -12 5 233.579
    14 12 5 412.982
    14 -12 6 6.14113
    14 -12 6 14.4592
    14 12 6 9.6156
    14 -12 7 183.991
    14 12 7 34.859
    14 -14 -14 208.394
    14 -14 -13 673.879
    14 -14 -12 225.706
    14 -14 -11 28.7947
    14 -14 -10 109.934
    14 -14 -9 62.9886
    14 -14 -8 690.482
    14 -14 -7 1594.36
    14 -14 -7 2179.34
    14 -14 -6 395.526
    14 -14 -6 525.545
    14 14 -6 628.227
    14 -14 -5 -30.9106
    14 -14 -5 4.02672
    14 14 -5 -0.9585
    14 -14 -4 155.054
    14 -14 -4 60.8025
    14 14 -4 133.087
    14 -14 -3 3040.83
    14 14 -3 3166.66
    14 -14 -3 3061.57
    14 -14 -2 1935.98
    14 14 -2 2020.14
    14 -14 -2 1886.78
    14 -14 -1 453.07
    14 -14 -1 536.4
    14 14 -1 396.127
    14 -14 0 6351.26
    14 14 0 5915.5
    14 -14 0 5875.34
    14 14 1 1320.58
    14 -14 1 1299.33
    14 -14 2 -31.8635
    14 14 2 21.6821
    14 14 3 33.0668
    14 14 4 4.60951
    14 14 5 161.457
    14 14 6 195.697
    14 -16 -13 667.882
    14 -16 -12 139.347
    14 -16 -11 -1.9405
    -14 -16 11 83.9971
    -14 -16 10 56.2987
    14 -16 -10 58.8736
    -14 -16 9 532.56
    14 -16 -9 433.916
    14 -16 -8 581.122
    14 -16 -7 1867.94
    14 -16 -6 665.079
    14 -16 -6 569.216
    14 -16 -5 154.304
    14 -16 -5 127.881
    14 16 -5 141.871
    14 -16 -4 -18.0216
    14 -16 -4 -22.0009
    14 16 -4 68.6719
    14 -16 -3 2327.84
    14 16 -3 2501.79
    14 -16 -2 -2.72746
    14 -16 -2 -20.2273
    14 16 -2 34.0705
    14 -16 -1 348.126
    14 -16 -1 337.841
    14 16 -1 319.63
    14 -16 0 442.974
    14 16 0 439.215
    14 16 1 4422.64
    14 -16 1 4014.83
    14 16 2 698.461
    14 16 3 186.768
    14 16 4 1263.39
    14 16 5 610.172
    14 -18 -10 36.7668
    -14 -18 9 293.636
    14 -18 -9 331.175
    -14 -18 8 12.0275
    14 -18 -8 45.6059
    -14 -18 7 531.414
    14 -18 -7 459.288
    14 -18 -6 102.834
    -14 -18 6 162.552
    14 -18 -5 -5.59452
    -14 -18 5 -22.9442
    14 -18 -5 -14.0956
    14 -18 -4 2.13018
    -14 -18 4 129.496
    14 -18 -4 45.9223
    -14 -18 3 3399.2
    14 -18 -3 3097.63
    -14 -18 2 479.872
    14 -18 -2 443.441
    14 18 -2 469.896
    -14 -18 1 195.253
    14 -18 -1 215.416
    14 18 -1 249.011
    -14 -18 0 171.277
    14 -18 0 264.408
    14 18 0 177.163
    14 18 1 39.5261
    14 18 2 -19.5261
    14 18 3 11.9874
    -14 -20 6 199.491
    -14 -20 5 -7.75965
    -14 -20 4 307.666
    -14 -20 3 -11.316
    -15 -1 18 235.406
    -15 1 18 291.98
    -15 1 18 147.145
    -15 -1 17 1.89671
    -15 1 17 -105.353
    -15 -1 16 455.444
    -15 1 16 365.976
    -15 -1 15 -17.2087
    -15 1 15 -46.7206
    -15 1 14 784.061
    -15 -1 14 854.754
    -15 1 13 33.5115
    -15 -1 13 6.96736
    -15 1 12 78.7633
    -15 -1 12 21.2369
    -15 1 11 132.819
    -15 -1 11 87.6918
    -15 1 10 727.445
    -15 -1 10 780.26
    15 1 -9 2259.94
    15 -1 -9 2889.32
    15 1 -8 408.583
    15 -1 -8 551.619
    15 -1 -8 420.566
    15 -1 -7 8088.17
    15 1 -7 7771.43
    15 -1 -6 185.707
    15 1 -6 114.432
    15 -1 -5 -24.9121
    15 1 -5 -24.9334
    15 -1 -4 2065.07
    15 1 -4 1958.04
    15 -1 -3 1094.24
    15 -1 -2 23576
    15 1 -2 22978.4
    15 -1 -1 221.643
    15 1 -1 115.437
    15 1 -1 118.522
    15 -1 -1 224.585
    15 1 0 17427.4
    15 -1 0 17539.1
    15 1 1 4775.8
    15 -1 1 4531.97
    15 -1 1 4865.67
    15 1 1 4690.58
    15 1 2 3994.92
    15 -1 2 4170.55
    15 -1 2 4228.45
    15 1 2 4674.78
    15 1 3 5476.29
    15 -1 3 5573
    15 -1 3 5430.37
    15 1 3 5131.75
    15 1 4 543.048
    15 -1 4 384.061
    15 -1 4 503.345
    15 1 4 465.763
    15 1 5 50.1258
    15 -1 5 113.979
    15 -1 5 148.394
    15 1 5 161.42
    15 1 6 22.0007
    15 -1 6 31.8498
    15 1 6 79.7968
    15 -1 6 41.0356
    15 -1 6 1.84754
    15 1 6 75.0015
    15 1 7 593.62
    15 1 7 479.942
    15 -1 7 572.049
    15 -1 7 562.369
    15 -1 7 483.695
    15 1 7 487.031
    15 1 8 18.7391
    15 -1 8 -0.28781
    15 1 8 139.973
    15 -1 8 18.8852
    15 -1 8 87.3935
    15 1 8 -23.8179
    15 1 9 -11.7788
    15 -1 9 -1.97855
    15 -1 9 84.54
    -15 -3 18 11.6298
    -15 3 18 -0.46705
    -15 3 18 -19.5387
    -15 3 17 15.1947
    -15 3 16 1023.74
    -15 -3 15 609.445
    -15 3 15 483.268
    -15 -3 14 1050.07
    -15 3 14 872.058
    -15 3 13 898.06
    -15 -3 13 677.375
    -15 3 12 209.444
    -15 -3 12 267.887
    -15 3 11 19.8696
    -15 -3 11 76.1379
    15 -3 -10 228.676
    -15 3 10 167.456
    -15 -3 10 161.189
    15 -3 -9 -89.4315
    -15 3 9 35.7889
    15 -3 -8 2610.07
    15 3 -8 2160.14
    15 3 -7 90.7213
    15 3 -6 1110.21
    15 3 -5 2742.2
    15 3 -4 925.46
    15 -3 -3 264.643
    15 -3 -2 517.991
    15 3 -2 634.185
    15 -3 -2 359.969
    15 -3 -1 384.162
    15 3 -1 437.526
    15 -3 -1 528.295
    15 -3 0 2596.68
    15 3 0 2729.86
    15 -3 0 2733.85
    15 -3 1 1998.39
    15 3 1 1976.95
    15 3 2 908.858
    15 -3 2 927.948
    15 -3 2 813.759
    15 3 2 983.063
    15 3 3 422.223
    15 -3 3 303.413
    15 -3 3 352.937
    15 3 3 418.815
    15 3 4 2644.36
    15 3 4 2693.04
    15 -3 4 2591.92
    15 -3 4 2601.9
    15 3 4 2791.11
    15 3 5 11162.4
    15 3 5 11753.4
    15 -3 5 10249.8
    15 -3 5 10698
    15 3 5 11041.2
    15 3 6 1056.51
    15 -3 6 997.034
    15 3 6 943.388
    15 -3 6 855.911
    15 3 6 954.103
    15 3 7 272.127
    15 -3 7 183.205
    15 3 7 181.896
    15 -3 7 141.274
    15 -3 7 181.444
    15 3 7 248.373
    15 3 8 403.994
    15 -3 8 265.887
    15 -3 8 476.544
    15 -3 9 818.88
    15 -3 9 1011.44
    -15 5 18 141.926
    -15 -5 17 32.9717
    -15 5 17 -3.71786
    -15 5 16 372.606
    15 -5 -15 -22.5653
    -15 5 15 -18.0423
    15 -5 -14 1618.91
    -15 5 14 1676.35
    15 -5 -13 1690.13
    -15 5 13 1421.09
    15 -5 -12 201.918
    -15 5 12 177.295
    -15 -5 12 210.337
    15 -5 -11 2204.56
    -15 5 11 1769.4
    -15 -5 11 2107.04
    15 -5 -10 5594.93
    -15 5 10 5360.72
    -15 -5 10 6093.87
    15 -5 -9 1135.07
    -15 5 9 1080.51
    15 -5 -8 1670
    -15 5 8 2111.67
    15 -5 -7 4034.09
    15 5 -7 3623.63
    15 -5 -6 -51.9859
    15 5 -6 5.7666
    15 -5 -5 2616.5
    15 5 -5 2769.07
    15 -5 -4 661.197
    15 5 -4 635.116
    15 -5 -3 94.6518
    15 5 -3 65.5515
    15 -5 -3 109.746
    15 -5 -2 69.313
    15 5 -2 87.5067
    15 -5 -2 80.9769
    15 -5 -1 540.148
    15 5 -1 504.565
    15 -5 -1 520.966
    15 -5 0 1929.73
    15 5 0 2267.21
    15 -5 0 2115.57
    15 -5 1 505.124
    15 5 1 531.456
    15 -5 1 561.348
    15 5 1 507.345
    15 5 2 263.183
    15 -5 2 295.561
    15 5 2 201.886
    15 5 3 9945.5
    15 5 3 9746.59
    15 5 3 10263.1
    15 5 4 725.567
    15 5 4 796.513
    15 -5 4 447.928
    15 5 4 771.63
    15 5 5 7882.86
    15 -5 5 7592.72
    15 -5 5 7641.74
    15 5 5 7986.52
    15 5 6 12.865
    15 -5 6 96.9416
    15 5 7 108.123
    15 -5 7 39.7701
    15 -5 7 -23.8048
    15 -5 8 2866.53
    15 -5 8 2936.3
    15 -5 9 4738.24
    15 -5 9 4628.46
    -15 7 17 133.519
    15 -7 -16 1312.59
    -15 -7 16 1170.55
    15 -7 -15 646.333
    -15 7 15 536.32
    15 -7 -14 269.287
    -15 7 14 291.819
    15 -7 -13 620.457
    -15 7 13 751.29
    15 -7 -12 2140.74
    -15 7 12 1988.86
    15 -7 -11 17745.3
    -15 7 11 17277.5
    15 -7 -10 2115.32
    -15 7 10 2241.26
    15 -7 -9 198.834
    -15 7 9 164.129
    15 -7 -8 183.866
    -15 7 8 297.7
    15 -7 -7 1652.8
    -15 7 7 1728.87
    15 -7 -6 4099.24
    15 7 -6 4109.75
    -15 7 6 4201.67
    15 -7 -5 2984.14
    15 7 -5 2994
    15 -7 -4 2809.05
    15 7 -4 2712.99
    15 -7 -4 2470.64
    15 -7 -3 706.838
    15 7 -3 764.508
    15 -7 -3 665.339
    15 -7 -2 38.2387
    15 7 -2 43.0809
    15 -7 -2 52.1543
    15 -7 -2 55.1853
    15 -7 -1 -5.33638
    15 7 -1 25.8002
    15 -7 -1 104.732
    15 7 0 101.351
    15 -7 0 98.3389
    15 7 0 136.972
    15 -7 0 103.89
    15 -7 1 343.668
    15 7 1 405.18
    15 -7 1 395.638
    15 7 1 476.124
    15 -7 2 1958.81
    15 7 2 2180.68
    15 -7 3 3602.76
    15 7 3 3692.75
    15 -7 4 61.68
    15 7 4 -75.0059
    15 -7 5 245.53
    15 7 5 330.273
    15 -7 6 79.3862
    15 -7 7 5.17416
    15 -7 7 -9.125
    15 -7 8 1279.76
    15 -7 8 1471.04
    15 -7 9 182.561
    15 -7 9 175.409
    -15 9 17 129.754
    15 -9 -16 -27.423
    -15 9 16 -48.9585
    15 -9 -15 529.052
    -15 9 15 503.669
    15 -9 -14 308.26
    -15 9 14 368.743
    15 -9 -13 1610.71
    -15 9 13 1818.74
    15 -9 -12 3500.88
    -15 9 12 3748.32
    15 -9 -11 285.681
    -15 9 11 456.937
    15 -9 -10 2895.41
    -15 9 10 3379.02
    15 -9 -9 1301.55
    -15 9 9 1639.64
    15 -9 -8 1003.16
    -15 9 8 849.611
    15 -9 -7 -12.1852
    -15 9 7 -38.3071
    15 -9 -6 1189.43
    15 -9 -6 1502.62
    15 -9 -5 318.624
    15 9 -5 347.145
    15 -9 -5 248.499
    15 -9 -4 8739.4
    15 -9 -4 8378.13
    15 -9 -3 1472.39
    15 9 -3 1459.74
    15 -9 -3 1502.7
    15 -9 -2 972.377
    15 9 -2 870.522
    15 -9 -2 804.231
    15 9 -1 1069.93
    15 -9 -1 1272.82
    15 -9 -1 1347.49
    15 -9 -1 1034.45
    15 -9 0 192.209
    15 -9 0 133.728
    15 -9 0 173.911
    15 9 0 139.784
    15 -9 1 3907.34
    15 -9 1 4131.57
    15 9 1 4298.71
    15 -9 2 2538.22
    15 9 2 2467.44
    15 -9 3 40.5977
    15 9 3 23.9577
    15 -9 4 -7.83491
    15 9 4 -49.1125
    15 -9 5 29.9616
    15 9 5 37.4198
    15 -9 6 354.091
    15 9 6 402.879
    15 -9 7 15.7628
    15 -9 7 -12.9164
    15 -9 8 279.13
    15 -9 8 429.169
    15 -11 -16 184.361
    -15 11 16 200.991
    15 -11 -15 -24.8285
    -15 11 15 10.4994
    15 -11 -14 194.063
    -15 11 14 123.207
    15 -11 -13 0
    -15 11 13 -17.0797
    15 -11 -12 274.812
    -15 11 12 374.434
    15 -11 -11 162.708
    -15 11 11 127.893
    15 -11 -10 1083.85
    -15 11 10 1398.37
    15 -11 -9 218.988
    15 -11 -8 16.247
    15 -11 -7 671.565
    15 -11 -7 620.58
    15 -11 -6 185.078
    15 -11 -6 93.6058
    15 -11 -5 4260.07
    15 -11 -5 4804.29
    15 -11 -4 359.112
    15 -11 -4 398.72
    15 -11 -3 521.669
    15 -11 -3 631.139
    15 -11 -2 39.9899
    15 -11 -2 8.82694
    15 11 -2 44.7758
    15 -11 -1 591.172
    15 -11 -1 512.02
    15 11 -1 586.502
    15 -11 0 1180.32
    15 11 0 1426.32
    15 -11 0 1664.91
    15 -11 1 205.682
    15 -11 1 49.9814
    15 11 1 182.153
    15 -11 2 521.237
    15 11 2 457.61
    15 -11 3 116.138
    15 11 3 98.8103
    15 -11 4 1230.25
    15 11 4 1428.26
    15 -11 5 112.12
    15 11 5 -18.8096
    15 -11 6 0.96823
    15 -11 6 38.7696
    15 11 6 -2.3521
    15 -11 7 868.864
    15 -13 -15 10.6046
    15 -13 -14 -21.9343
    15 -13 -13 195.258
    15 -13 -12 -28.9038
    15 -13 -11 617.792
    15 -13 -10 2295.76
    15 -13 -9 247.453
    15 13 -8 1193.07
    15 -13 -8 947.182
    15 13 -7 170.497
    15 -13 -7 112.443
    15 -13 -7 173.695
    15 -13 -6 15.5792
    15 -13 -6 20.6739
    15 13 -6 27.402
    15 -13 -5 321.504
    15 -13 -5 336.506
    15 13 -5 502.152
    15 -13 -4 29.5727
    15 -13 -4 -1.04169
    15 13 -4 33.6434
    15 -13 -3 -44.5276
    15 -13 -3 27.3491
    15 13 -3 78.8854
    15 -13 -2 -12.7147
    15 -13 -2 5.95305
    15 13 -2 61.9667
    15 -13 -1 983.996
    15 -13 -1 956.31
    15 13 -1 858.07
    15 -13 0 2115.77
    15 13 0 2359.85
    15 -13 0 1988.64
    15 13 1 1118.68
    15 -13 1 1283.94
    15 13 2 360.442
    15 13 3 264.315
    15 13 4 211.671
    15 -13 5 575.227
    15 13 5 609.183
    15 13 6 373.789
    15 -15 -13 377.81
    15 -15 -12 253.253
    15 -15 -11 339.576
    -15 -15 10 601.031
    15 -15 -10 591.411
    15 -15 -9 166.003
    15 -15 -8 482.004
    15 -15 -7 44.0298
    15 -15 -6 654.704
    15 -15 -6 633.69
    15 15 -6 670.365
    15 -15 -5 57.2423
    15 -15 -5 37.3641
    15 15 -5 65.9159
    15 -15 -4 1406.06
    15 15 -4 1449.18
    15 -15 -4 1266.07
    15 -15 -3 322.102
    15 -15 -3 264.274
    15 15 -3 250.846
    15 -15 -2 796.591
    15 15 -2 873.285
    15 -15 -2 747.285
    15 -15 -1 403.497
    15 -15 -1 262.048
    15 15 -1 331.853
    15 15 0 2808.5
    15 -15 0 2804.21
    15 15 1 425.561
    15 15 2 99.9917
    15 15 3 237.712
    15 15 4 6.80317
    15 15 5 261.046
    15 -17 -11 138.2
    -15 -17 10 245.671
    15 -17 -10 372.574
    -15 -17 10 280.409
    -15 -17 9 15.6368
    15 -17 -9 47.8317
    -15 -17 8 -22.6909
    15 -17 -8 -31.5094
    15 -17 -7 -5.30722
    15 -17 -6 508.128
    15 -17 -5 33.3944
    15 -17 -4 17.1752
    15 -17 -4 11.1639
    15 17 -4 27.819
    15 -17 -3 226.322
    15 -17 -3 323.132
    15 17 -3 371.776
    15 17 -2 5133.84
    15 -17 -2 4930.92
    -15 -17 1 1520.77
    15 17 -1 1435.79
    -15 -17 0 3081.32
    15 17 0 3074.22
    15 17 1 549.468
    15 17 2 532.534
    15 17 3 2348.33
    -15 -19 7 -13.9437
    -15 -19 6 90.084
    -15 -19 5 293.462
    -15 -19 4 317.821
    -15 -19 3 298.267
    -15 -19 2 -31.3705
    -16 0 18 16.3
    -16 0 17 -9.25347
    -16 0 16 14.3353
    -16 0 15 44.8597
    -16 0 14 3815.83
    -16 0 13 43.1652
    -16 0 12 3099.6
    -16 0 11 -17.4123
    -16 0 10 458.939
    16 0 -9 14.9878
    16 0 -8 -29.0173
    16 0 -7 1.85698
    16 0 -6 1401.32
    16 0 -5 -69.4821
    16 0 -4 65893.2
    16 0 -3 105.814
    16 0 -2 37571.3
    16 0 -2 35568.1
    16 0 -1 54.3778
    16 0 0 520.391
    16 0 1 59.6843
    16 0 2 5910.08
    16 0 3 4.17969
    16 0 3 145.222
    16 0 4 -25.5396
    16 0 4 8.53742
    16 0 5 1.43728
    16 0 5 -18.9706
    16 0 6 3208.97
    16 0 6 3018.47
    16 0 7 -5.55105
    16 0 7 23.6698
    16 0 8 391.65
    16 0 8 346.931
    16 0 9 11.9067
    -16 -2 18 4.06345
    -16 2 18 2.59056
    -16 2 18 31.0773
    -16 2 17 14.0455
    -16 -2 16 165.355
    -16 2 16 160.509
    -16 2 15 102.201
    -16 -2 15 213.577
    -16 2 14 3155.11
    -16 -2 14 3453.21
    -16 2 13 200.749
    -16 -2 13 83.8095
    -16 2 12 1054.24
    -16 -2 12 1417.95
    -16 2 11 1121.57
    -16 -2 11 1306.84
    -16 2 10 96.675
    -16 -2 10 72.585
    16 -2 -9 1326.42
    -16 2 9 1146.2
    16 -2 -8 8311.79
    16 2 -8 7186.44
    16 2 -7 8046.08
    16 -2 -7 9472.63
    16 2 -6 4347.19
    16 -2 -6 4788.81
    16 -2 -5 5951.78
    16 -2 -5 5936.9
    16 2 -5 5713.28
    16 -2 -4 153.862
    16 2 -4 143.55
    16 -2 -4 225.867
    16 -2 -3 1659.09
    16 2 -3 1745.46
    16 -2 -3 1914.09
    16 -2 -2 6927.76
    16 -2 -2 7159.02
    16 -2 -1 309.918
    16 2 -1 193.657
    16 -2 -1 276.265
    16 -2 0 22597.2
    16 2 0 22372.7
    16 2 1 16614.5
    16 -2 1 17046.8
    16 2 2 615.147
    16 -2 2 408.298
    16 2 3 404.687
    16 -2 3 418.004
    16 -2 4 5014.74
    16 2 4 5040.69
    16 -2 4 4859.86
    16 2 4 5520.6
    16 2 5 1349.82
    16 2 5 1412.68
    16 -2 5 1383.26
    16 -2 5 1443.1
    16 2 5 1419.07
    16 2 6 1253.28
    16 -2 6 1213.45
    16 2 6 1262.32
    16 -2 6 1239.63
    16 2 7 15.0991
    16 -2 7 28.6883
    16 2 7 42.2859
    16 -2 7 -12.521
    16 -2 8 28.3513
    16 2 8 20.0529
    16 -2 8 103.907
    16 -2 9 189.459
    16 -2 9 236.161
    -16 4 18 51.6937
    -16 4 18 -1.44652
    -16 4 17 275.787
    -16 4 16 108.143
    -16 4 15 357.037
    -16 4 14 0.33218
    -16 -4 14 112.854
    16 -4 -13 75.3487
    -16 4 13 145.245
    -16 -4 13 26.2882
    16 -4 -12 109.905
    -16 4 12 157.97
    -16 -4 12 63.3781
    16 -4 -11 518.551
    -16 4 11 378.124
    -16 -4 11 380.62
    16 -4 -10 3906.51
    -16 -4 10 3803.68
    16 -4 -9 64.5637
    -16 4 9 54.6514
    16 -4 -8 415.315
    16 4 -8 290.794
    16 -4 -7 155.339
    16 4 -7 154.97
    16 -4 -7 112.043
    16 -4 -6 540.304
    16 4 -6 463.589
    16 -4 -6 398.824
    16 -4 -5 861.556
    16 4 -5 896.563
    16 -4 -5 869.663
    16 -4 -4 89.6967
    16 4 -4 261.911
    16 -4 -4 329.254
    16 -4 -3 2732.52
    16 4 -3 2323.38
    16 -4 -3 2707.25
    16 -4 -2 1642.9
    16 -4 -2 2006.66
    16 4 -2 1975.55
    16 -4 -1 975.722
    16 -4 -1 1079.09
    16 4 -1 992.449
    16 -4 0 791.112
    16 4 0 712.408
    16 -4 0 779.244
    16 4 1 186.084
    16 -4 1 17.3401
    16 4 1 91.0045
    16 4 2 1077.03
    16 -4 2 702.545
    16 4 2 839.872
    16 4 3 4948.22
    16 4 3 5128.15
    16 4 4 1061.09
    16 4 4 1135.48
    16 -4 4 1125.43
    16 4 5 4259.99
    16 -4 5 4123.02
    16 4 6 1375.48
    16 -4 6 1288.79
    16 4 7 1609.38
    16 -4 7 1374.66
    16 -4 7 1410.09
    16 -4 8 400.374
    16 -4 8 381.37
    16 -4 9 1060.87
    16 -4 9 1039.67
    -16 -6 17 313.236
    -16 6 17 364.169
    -16 6 17 270.608
    -16 6 16 -26.7541
    16 -6 -15 1218
    -16 6 15 1355.5
    16 -6 -14 -12.1708
    -16 6 14 -7.21973
    16 -6 -13 553.992
    -16 6 13 618.692
    16 -6 -12 17541.5
    -16 6 12 15947.2
    16 -6 -11 679.827
    -16 6 11 664.605
    -16 -6 11 570.208
    16 -6 -10 211.899
    -16 6 10 18.4294
    -16 -6 10 32.2217
    16 -6 -9 286.838
    -16 6 9 159.86
    16 -6 -8 2091.46
    -16 6 8 1866.21
    16 -6 -7 1230.6
    16 6 -7 1291.73
    -16 6 7 1312.56
    16 -6 -6 1202.52
    16 6 -6 1278.14
    16 -6 -5 706.337
    16 6 -5 616.435
    16 -6 -4 160.275
    16 6 -4 377.86
    16 -6 -4 355.11
    16 -6 -3 8384.86
    16 -6 -3 8802.25
    16 6 -3 8054.45
    16 -6 -2 382.654
    16 6 -2 260.665
    16 -6 -2 456.01
    16 -6 -1 755.062
    16 6 -1 945.725
    16 -6 -1 841.444
    16 6 0 1445.01
    16 -6 0 1139.22
    16 6 0 1113.33
    16 -6 0 1373.48
    16 6 1 -20.3514
    16 -6 1 26.1753
    16 6 1 34.662
    16 6 2 1061.69
    16 -6 2 1001.28
    16 6 2 1088.49
    16 -6 3 1066.03
    16 6 3 1094.04
    16 6 3 1261.52
    16 -6 4 1701.97
    16 6 4 1981.93
    16 -6 5 143.172
    16 6 5 111.963
    16 6 6 2121.42
    16 -6 6 2050.26
    16 -6 7 272.839
    16 -6 7 307.549
    16 -6 8 669.782
    16 -6 8 597.277
    -16 8 17 346.151
    16 -8 -16 69.3926
    -16 8 16 33.5959
    16 -8 -15 729.615
    -16 8 15 801.003
    16 -8 -14 190.361
    -16 8 14 108.87
    16 -8 -13 3259.53
    -16 8 13 3259.77
    16 -8 -12 1086.59
    -16 8 12 1287.66
    16 -8 -11 14928.8
    -16 8 11 15536.6
    16 -8 -10 5003.94
    -16 8 10 5452.96
    16 -8 -9 5650.21
    -16 8 9 5756.05
    16 -8 -8 545.464
    -16 8 8 655.377
    16 -8 -7 1708.89
    -16 8 7 1835.97
    16 -8 -6 3308.13
    16 8 -6 3588.34
    16 -8 -5 10712.6
    16 8 -5 11387.2
    16 -8 -4 2995.12
    16 8 -4 3012.15
    16 -8 -3 79.4118
    16 8 -3 201.094
    16 -8 -2 87.6137
    16 8 -2 -57.4413
    16 -8 -2 48.9102
    16 8 -1 279.752
    16 -8 -1 257.043
    16 8 -1 284.289
    16 -8 -1 154.256
    16 -8 0 1458.59
    16 8 0 1841.93
    16 -8 0 1742.28
    16 8 0 1564.12
    16 -8 1 3374.41
    16 8 1 3279.49
    16 -8 2 3788.93
    16 8 2 3891.38
    16 -8 3 341.62
    16 8 3 329.417
    16 -8 4 880.395
    16 8 4 754.188
    16 -8 5 1.82994
    16 8 5 21.0638
    16 -8 6 32.8278
    16 -8 7 173.686
    16 -8 7 301.109
    16 -8 8 31.084
    16 -10 -16 25.4788
    -16 10 16 3.03714
    16 -10 -15 -13.1131
    -16 10 15 8.35322
    16 -10 -14 158.63
    -16 10 14 235.995
    16 -10 -13 169.009
    -16 10 13 254.169
    16 -10 -12 880.861
    -16 10 12 898.061
    16 -10 -11 45.5201
    -16 10 11 103.954
    16 -10 -10 1924.11
    -16 10 10 2266.22
    16 -10 -9 168.953
    -16 10 9 419.519
    16 -10 -8 451.457
    16 -10 -7 146.647
    16 -10 -6 238.906
    16 -10 -5 1359.18
    16 -10 -5 1602.58
    16 -10 -4 657.48
    16 -10 -4 538.618
    16 -10 -3 622.384
    16 10 -3 621.986
    16 -10 -3 637.661
    16 -10 -2 214.249
    16 -10 -2 83.0803
    16 10 -2 121.779
    16 -10 -1 7508.67
    16 10 -1 8361.01
    16 -10 0 48.434
    16 -10 0 221.963
    16 10 0 160.948
    16 -10 1 4259.51
    16 10 1 3676.02
    16 -10 2 157.44
    16 10 2 139.243
    16 -10 3 157.516
    16 10 3 136.066
    16 -10 4 113.454
    16 10 4 21.0875
    16 -10 5 29.612
    16 10 5 -28.0677
    16 -10 6 -5.31827
    16 -10 6 82.6234
    16 -10 7 22.998
    16 -12 -15 14.9498
    16 -12 -14 54.4351
    -16 12 14 112.278
    16 -12 -13 210.985
    -16 12 13 231.941
    16 -12 -12 57.6511
    -16 12 12 278.385
    16 -12 -11 119.957
    16 -12 -10 252.874
    16 -12 -9 -28.4044
    16 -12 -8 1524.65
    16 -12 -7 408.018
    16 -12 -6 945.835
    16 12 -5 1325.12
    16 -12 -5 1274.54
    16 -12 -5 1172.49
    16 -12 -4 -2.39388
    16 -12 -4 -41.0715
    16 12 -4 -19.6484
    16 -12 -3 465.907
    16 -12 -3 641.684
    16 12 -3 650.993
    16 -12 -2 1378.12
    16 12 -2 1454.22
    16 -12 -2 1282.31
    16 -12 -1 556.467
    16 -12 -1 628.875
    16 12 -1 572.948
    16 -12 0 5807.73
    16 12 0 6212.05
    16 12 1 766.733
    16 12 2 1385.91
    16 -12 3 799.462
    16 12 3 741.433
    16 -12 4 647.771
    16 12 4 664.833
    16 -12 5 692.451
    16 -12 5 683.869
    16 12 5 733.75
    16 -14 -14 5.86952
    16 -14 -13 269.311
    16 -14 -12 -30.9722
    -16 -14 11 -143.638
    16 -14 -11 -21.5507
    16 -14 -10 962.257
    16 -14 -9 167.311
    16 -14 -8 1055.87
    16 14 -8 1175.75
    16 -14 -7 381.891
    16 14 -7 401.847
    16 -14 -6 53.4936
    16 14 -6 102.471
    16 -14 -5 1188.44
    16 14 -5 1373.31
    16 -14 -5 1333.83
    16 -14 -4 131.347
    16 -14 -4 24.2959
    16 14 -4 47.4785
    16 -14 -3 704.236
    16 -14 -3 884.296
    16 14 -3 643.904
    16 -14 -2 147.477
    16 -14 -2 148.216
    16 14 -2 163.231
    16 -14 -1 42.0495
    16 14 -1 -3.00848
    16 14 0 2803.85
    16 14 1 2284.15
    16 14 2 715.414
    16 14 3 612.672
    16 14 4 26.4451
    16 -16 -12 820.734
    16 -16 -11 806.476
    -16 -16 10 -34.4199
    16 -16 -10 64.0722
    -16 -16 9 33.1136
    16 -16 -9 14.3302
    16 -16 -8 329.375
    16 -16 -7 2743.58
    16 -16 -6 1890.81
    16 16 -6 2330.55
    16 -16 -5 466.789
    16 16 -5 475.65
    16 -16 -4 454.497
    16 16 -4 437.79
    16 -16 -3 2576.3
    16 16 -3 2835.92
    16 16 -2 1717.6
    16 16 -1 687.897
    16 16 0 587.192
    16 16 1 13.081
    16 16 2 1376.73
    16 16 3 525.753
    -16 -18 8 32.9514
    16 -18 -7 -5.22533
    -16 -18 7 60.009
    16 -18 -6 74.7865
    -16 -18 6 74.6364
    -16 -18 5 537.35
    16 -18 -5 590.332
    -16 -18 4 564.691
    -16 -18 3 908.661
    16 18 -3 908.48
    -16 -18 2 645.037
    16 18 -2 537.583
    16 18 -1 723.237
    -17 -1 18 83.3348
    -17 1 18 99.7721
    -17 -1 17 4.1535
    -17 1 17 0
    -17 -1 16 957.11
    -17 1 16 984.116
    -17 1 15 1432.4
    -17 -1 15 1446
    -17 1 14 128.468
    -17 -1 14 115.189
    -17 1 13 640.584
    -17 -1 13 469.192
    -17 1 12 319.42
    -17 -1 12 350.895
    -17 1 11 174.338
    -17 -1 11 271.885
    -17 1 10 105.926
    -17 -1 10 154.842
    17 1 -9 99.6703
    17 -1 -9 144.066
    17 1 -8 22233.5
    17 -1 -8 23321.7
    17 1 -7 9846.56
    17 -1 -7 10636
    17 1 -6 290.797
    17 -1 -6 528.837
    17 1 -5 80.3366
    17 -1 -5 255.331
    17 -1 -4 49581
    17 -1 -4 47516.8
    17 -1 -3 10106.3
    17 1 -3 9563.3
    17 -1 -3 9936.87
    17 -1 -2 21855.6
    17 1 -2 20969.6
    17 -1 -2 21743.1
    17 1 -1 60909.7
    17 -1 -1 61660.4
    17 1 0 20583.8
    17 -1 0 19520.7
    17 1 1 10580.2
    17 -1 1 10254.8
    17 1 2 3201.5
    17 -1 2 3086.87
    17 1 3 227.825
    17 -1 3 132.267
    17 1 4 26.3679
    17 -1 4 58.762
    17 1 5 1390
    17 -1 5 1302.38
    17 1 5 1253.78
    17 -1 5 1248.78
    17 1 6 814.078
    17 -1 6 674.353
    17 1 6 709.963
    17 -1 6 731.284
    17 1 7 30.9909
    17 -1 7 6.45147
    17 1 7 4.88045
    17 -1 7 -20.167
    17 1 8 32.189
    17 -1 8 -60.3476
    17 -1 8 -37.5496
    -17 -3 18 4.06947
    -17 3 18 32.7192
    -17 3 17 616.022
    -17 3 16 102.625
    -17 3 15 2048.79
    -17 -3 15 2128.29
    -17 -3 14 1020.17
    -17 3 14 850.095
    -17 3 13 249.238
    -17 -3 13 301.204
    -17 3 12 500.575
    -17 -3 12 610.766
    -17 3 11 2898.35
    -17 -3 11 3285.05
    -17 3 10 6.61248
    -17 -3 10 130.915
    17 -3 -9 55.7691
    17 -3 -9 108.832
    -17 3 9 121.113
    17 -3 -8 8174.39
    17 3 -8 7831.22
    17 -3 -7 8752.59
    17 -3 -7 8873.74
    17 -3 -6 10766.2
    17 3 -6 10344.9
    17 -3 -5 1305.61
    17 3 -5 957.635
    17 -3 -5 1269.06
    17 -3 -4 344.071
    17 3 -4 543.647
    17 -3 -4 452.887
    17 -3 -3 1330.18
    17 3 -3 1397.61
    17 -3 -3 1686.38
    17 -3 -2 620.981
    17 3 -2 462.559
    17 -3 -2 462.215
    17 -3 -1 4804.27
    17 3 -1 4560.71
    17 -3 -1 4750.66
    17 3 0 64.5282
    17 -3 0 71.0082
    17 3 1 3046.89
    17 -3 1 2838.72
    17 3 2 975.223
    17 -3 2 965.611
    17 3 3 2923.6
    17 3 3 2970.16
    17 -3 3 2496.29
    17 3 4 4324.51
    17 -3 4 3985.65
    17 3 4 4678.64
    17 3 5 4450.03
    17 3 5 4358.16
    17 -3 5 4351.3
    17 3 6 15.7792
    17 -3 6 -0.58486
    17 3 6 45.8582
    17 -3 6 3.54725
    17 3 7 13.0123
    17 -3 7 -0.7226
    17 -3 7 0.47919
    17 -3 8 -58.0181
    17 -3 8 -4.832
    -17 5 17 583.104
    -17 -5 17 585.037
    -17 5 16 201.846
    -17 5 15 1211.99
    17 -5 -14 3361.91
    -17 5 14 2791.27
    17 -5 -13 1424.54
    -17 5 13 1191.77
    -17 -5 13 1295.65
    17 -5 -12 1034.45
    -17 -5 12 1045.5
    -17 5 12 813.67
    17 -5 -11 8178.96
    -17 -5 11 7796.07
    17 -5 -10 4864.51
    -17 5 10 4458.3
    -17 -5 10 4905.17
    17 -5 -9 1211.25
    -17 5 9 1257.34
    17 -5 -8 7085.53
    17 5 -8 7036.87
    -17 5 8 6567.78
    17 -5 -7 91.4453
    17 5 -7 -0.77557
    17 -5 -6 1112.16
    17 5 -6 1168.36
    17 -5 -6 1303.75
    17 -5 -5 96.4578
    17 5 -5 99.7417
    17 -5 -5 110.265
    17 -5 -4 1479.07
    17 5 -4 1535.06
    17 -5 -4 1656.78
    17 -5 -3 1213.21
    17 5 -3 792.823
    17 -5 -3 935.365
    17 -5 -2 14.7809
    17 5 -2 -19.373
    17 -5 -2 4.89472
    17 -5 -1 -1.81685
    17 5 -1 108.596
    17 -5 -1 -19.4907
    17 5 0 -3.56449
    17 -5 0 160.467
    17 5 0 146.887
    17 5 1 227.32
    17 -5 1 282.284
    17 5 1 325.556
    17 5 2 237.542
    17 -5 2 285.384
    17 5 2 295.704
    17 5 3 2809.86
    17 -5 3 2558.14
    17 5 4 -7.13042
    17 5 4 4.64891
    17 -5 4 67.0051
    17 5 5 164.813
    17 -5 5 143.764
    17 5 6 329.735
    17 -5 6 220.227
    17 -5 6 293.958
    17 -5 7 470.397
    17 -5 7 426.691
    17 -5 8 337.893
    17 -5 8 393.604
    -17 7 17 29.4832
    -17 7 16 346.407
    17 -7 -15 274.344
    -17 7 15 336.996
    17 -7 -14 1986.1
    -17 7 14 1960.64
    17 -7 -13 3959.6
    -17 7 13 3738.42
    17 -7 -12 545.379
    -17 7 12 685.853
    17 -7 -11 245.284
    -17 7 11 149.113
    17 -7 -10 81.5647
    -17 7 10 97.2142
    -17 -7 10 128.199
    17 -7 -9 1671.56
    -17 7 9 1776.12
    17 -7 -8 3128.6
    -17 7 8 2874.17
    17 -7 -7 94.9978
    -17 7 7 -21.7559
    17 -7 -6 40.8491
    17 7 -6 29.1939
    -17 7 6 67.4528
    17 -7 -5 222.573
    17 7 -5 205.427
    17 -7 -4 331.435
    17 7 -4 308.453
    17 -7 -4 373.144
    17 -7 -3 76.5066
    17 7 -3 168.399
    17 -7 -3 32.3913
    17 -7 -2 447.54
    17 7 -2 470.798
    17 -7 -2 443.21
    17 7 -1 1925.27
    17 -7 -1 1620.46
    17 7 -1 1704.09
    17 -7 -1 1850.78
    17 -7 0 7.30202
    17 7 0 105.019
    17 -7 0 -60.8491
    17 7 0 -46.543
    17 7 1 1383.12
    17 -7 1 1389.14
    17 7 1 1285.11
    17 -7 2 1954.08
    17 7 2 2076.8
    17 -7 3 184.697
    17 7 3 261.58
    17 -7 4 12.5597
    17 7 4 275.662
    17 -7 5 335.508
    17 -7 6 793.41
    17 -7 6 956.811
    17 -7 7 118.381
    17 -7 7 180.441
    -17 9 16 216.827
    17 -9 -15 263.651
    -17 9 15 253.31
    17 -9 -14 -35.7544
    -17 9 14 -23.2276
    17 -9 -13 -16.9415
    -17 9 13 -6.77128
    17 -9 -12 5713.63
    -17 9 12 5918.56
    17 -9 -11 3749.23
    -17 9 11 3756.45
    17 -9 -10 1816.44
    -17 9 10 2327.01
    17 -9 -9 1043.27
    -17 9 9 1142.83
    17 -9 -8 1386.35
    -17 9 8 1723.68
    17 -9 -7 77.3312
    17 -9 -6 34.0426
    17 -9 -5 5053.83
    17 -9 -4 10239.3
    17 9 -4 11583.2
    17 -9 -3 11.298
    17 9 -3 105.241
    17 9 -2 570.661
    17 -9 -2 436.984
    17 9 -2 520.895
    17 -9 -1 4487.93
    17 9 -1 4317.67
    17 -9 0 3513.28
    17 -9 0 3912.19
    17 9 0 3512.13
    17 -9 1 170.364
    17 9 1 180.882
    17 -9 2 55.4316
    17 9 2 123.863
    17 -9 3 197.121
    17 9 3 234.924
    17 -9 4 -36.1776
    17 9 4 -19.0596
    17 -9 5 130.875
    17 -9 6 -56.4557
    17 -9 6 37.78
    17 -11 -15 23.9661
    -17 11 15 23.5307
    17 -11 -14 410.578
    -17 11 14 383.043
    17 -11 -13 811.832
    -17 11 13 1029.33
    17 -11 -12 674.024
    -17 11 12 658.388
    17 -11 -11 404.315
    -17 11 11 499.676
    17 -11 -10 3025.32
    -17 11 10 3833.02
    17 -11 -9 17.2713
    17 -11 -8 817.291
    17 -11 -7 599.014
    17 -11 -6 1066.03
    17 -11 -5 947.105
    17 11 -4 503.4
    17 -11 -4 433.386
    17 -11 -3 154.497
    17 11 -3 132.118
    17 -11 -2 81.5677
    17 11 -2 47.9785
    17 -11 -1 2559.23
    17 11 -1 2689.67
    17 11 0 1267.87
    17 -11 1 331.034
    17 11 1 224.621
    17 -11 2 10.0225
    17 11 2 38.1685
    17 -11 3 682.078
    17 11 3 630.287
    17 -11 4 257.688
    17 11 4 300.245
    17 -11 5 -30.1229
    17 -11 5 54.0442
    17 11 5 64.4976
    17 -13 -14 94.9667
    17 -13 -13 293.976
    17 -13 -12 329.302
    17 -13 -11 0.94716
    17 -13 -10 717.312
    17 -13 -9 165.697
    17 13 -9 209.651
    17 -13 -8 561.427
    17 13 -8 508.434
    17 -13 -7 38.3673
    17 13 -7 -75.9249
    17 -13 -6 70.6221
    17 13 -6 27.5424
    17 -13 -5 32.9104
    17 13 -5 -47.3131
    17 -13 -4 75.2028
    17 13 -4 22.4566
    17 -13 -3 1174.84
    17 13 -3 1263.34
    17 -13 -2 -81.0252
    17 13 -2 14.7683
    17 -13 -1 1747.84
    17 13 -1 1859.02
    17 13 0 1214.76
    17 13 1 -4.7922
    17 13 2 58.7615
    17 13 3 1023.83
    17 13 4 53.5967
    17 -15 -12 26.7682
    17 -15 -11 89.6371
    -17 -15 10 9.3469
    17 -15 -10 76.3412
    17 -15 -9 -33.5056
    17 -15 -8 1053.98
    17 -15 -7 150.595
    17 15 -7 151.235
    17 -15 -6 479.695
    17 15 -6 629.192
    17 -15 -5 37.5054
    17 15 -5 82.1021
    17 -15 -4 32.8788
    17 15 -4 16.3918
    17 -15 -3 1491.49
    17 15 -3 1587.72
    17 15 -2 645.063
    17 15 -1 917.583
    17 15 0 1642.2
    17 15 1 3061.67
    17 15 2 622.856
    17 15 3 10.883
    -17 -17 9 400.833
    17 -17 -9 371.779
    17 -17 -8 2.53416
    -17 -17 8 -10.0275
    -17 -17 7 1138.04
    17 -17 -7 933.966
    17 -17 -6 370.442
    -17 -17 6 392.452
    17 -17 -5 1367.36
    17 17 -5 1311.59
    17 17 -4 1053.61
    -17 -17 3 348.34
    17 17 -3 371.845
    -17 -17 2 1667.14
    17 17 -2 1624.21
    17 17 -1 143.634
    17 17 0 709.619
    -18 0 18 1361.96
    -18 0 17 5.78881
    -18 0 16 1976.34
    -18 0 15 41.5875
    -18 0 14 5052.39
    -18 0 13 -91.0036
    -18 0 12 2127.11
    -18 0 11 18.502
    -18 0 10 704.368
    18 0 -9 18.7472
    18 0 -8 2579.15
    18 0 -7 165.627
    18 0 -6 6597.21
    18 0 -5 -21.983
    18 0 -4 56384
    18 0 -3 -16.0678
    18 0 -2 12623.7
    18 0 -1 23.7503
    18 0 0 17796.7
    18 0 1 -9.89037
    18 0 2 2533.16
    18 0 3 -24.7127
    18 0 4 8.37183
    18 0 4 129.278
    18 0 5 -20.4429
    18 0 5 15.5252
    18 0 6 15.8657
    18 0 6 48.981
    18 0 7 19.3841
    18 0 7 24.9765
    -18 2 17 253.717
    -18 -2 16 210.048
    -18 2 16 65.8243
    -18 2 15 2929.6
    -18 -2 15 3269.94
    -18 2 14 83.3996
    -18 -2 14 203.035
    -18 2 13 183.549
    -18 -2 13 299.866
    -18 2 12 2270.93
    -18 -2 12 2238.81
    -18 2 11 1605.77
    -18 -2 11 1987.28
    -18 2 10 124.393
    -18 -2 10 339.1
    18 2 -9 3068.22
    -18 2 9 3238.26
    18 2 -8 24237.8
    18 -2 -8 28093.7
    18 2 -7 2370.83
    18 -2 -7 2320.37
    18 -2 -6 6022.17
    18 -2 -6 5887.31
    18 -2 -5 851.795
    18 2 -5 736.14
    18 -2 -5 866.122
    18 -2 -4 18541.5
    18 2 -4 17844.8
    18 -2 -4 18509.8
    18 -2 -3 5399.38
    18 2 -3 5085.82
    18 -2 -3 5801.19
    18 -2 -2 2496.23
    18 2 -2 2202.29
    18 -2 -2 2565.82
    18 2 -1 362.692
    18 -2 -1 319.038
    18 2 0 5346
    18 -2 0 6076.09
    18 2 1 97.4533
    18 -2 1 176.922
    18 2 2 24.8768
    18 -2 2 -12.8845
    18 2 3 3551.06
    18 2 3 3144.86
    18 -2 3 2938.21
    18 2 4 2060.85
    18 2 4 2032.82
    18 -2 4 1945.38
    18 2 5 -81.3594
    18 -2 5 41.4769
    18 2 5 -11.0523
    18 -2 5 21.5366
    18 2 6 708.048
    18 -2 6 809.901
    18 2 6 813.486
    18 -2 6 871.789
    18 2 7 70.3237
    18 -2 7 30.8175
    18 -2 7 8.15939
    -18 4 17 13.8793
    -18 4 16 70.7256
    -18 4 15 100.822
    -18 4 14 200.158
    -18 -4 14 235.247
    -18 4 13 2712.39
    -18 -4 13 2848.71
    -18 4 12 28.5084
    -18 -4 12 90.167
    -18 4 11 12073.6
    -18 -4 11 12367.8
    18 -4 -10 1143.63
    -18 4 10 1006.91
    -18 -4 10 946.9
    18 -4 -9 50.3261
    -18 4 9 154.986
    18 -4 -8 2679.54
    18 4 -8 2507.11
    -18 4 8 2379.77
    18 -4 -7 5901.1
    18 4 -7 5677.13
    18 -4 -6 575.514
    18 4 -6 518.921
    18 -4 -6 500.433
    18 -4 -5 3877.23
    18 4 -5 3425.38
    18 -4 -5 4061.94
    18 -4 -4 67.6877
    18 4 -4 -38.3335
    18 -4 -4 -50.5019
    18 -4 -3 7890.03
    18 4 -3 7588.88
    18 -4 -2 967.606
    18 4 -2 908.264
    18 -4 -2 876.997
    18 4 -1 1467.22
    18 -4 -1 1381.71
    18 4 0 51.2144
    18 -4 0 22.893
    18 4 0 -13.8981
    18 4 1 -53.971
    18 -4 1 41.877
    18 4 1 20.3616
    18 4 2 1312.62
    18 -4 2 1457.1
    18 4 3 2910.93
    18 -4 3 2946.3
    18 4 4 239.483
    18 4 4 169.29
    18 -4 4 129.002
    18 4 5 478.238
    18 -4 5 366.734
    18 4 5 555.839
    18 -4 5 536.272
    18 4 6 193.606
    18 -4 6 340.21
    18 -4 6 181.44
    18 -4 7 410.98
    18 -4 7 519.592
    -18 6 17 193.342
    -18 6 16 21.8661
    -18 6 15 3127.23
    18 -6 -14 833.04
    -18 6 14 739.302
    18 -6 -13 3380.65
    -18 6 13 3415.81
    18 -6 -12 3427.03
    -18 -6 12 3668.92
    18 -6 -11 3877.09
    -18 6 11 3701.96
    -18 -6 11 3953.48
    18 -6 -10 194.558
    -18 6 10 392.471
    -18 -6 10 398.645
    18 -6 -9 572.213
    -18 6 9 251.259
    18 -6 -8 10363
    -18 6 8 10684.2
    18 -6 -7 425.736
    18 6 -7 542.721
    -18 6 7 398.492
    18 -6 -6 4948.02
    18 6 -6 4687.47
    18 -6 -5 220.222
    18 6 -5 163.622
    18 -6 -5 287.392
    18 -6 -4 -0.72741
    18 6 -4 -11.9729
    18 -6 -4 -36.6236
    18 -6 -3 571.366
    18 6 -3 684.505
    18 -6 -3 588.567
    18 -6 -2 437.801
    18 6 -2 573.114
    18 -6 -2 449.355
    18 -6 -1 164.262
    18 6 -1 206.795
    18 -6 -1 152.134
    18 6 -1 176.405
    18 6 0 11.2151
    18 -6 0 33.469
    18 6 0 72.2074
    18 6 1 103.481
    18 -6 1 72.6414
    18 6 1 143.839
    18 6 2 109.634
    18 -6 2 103.53
    18 6 2 150.794
    18 -6 3 258.773
    18 -6 4 486.087
    18 -6 5 10.6424
    18 -6 6 644.289
    18 -6 6 636.863
    18 -6 7 41.4146
    18 -6 7 44.9364
    -18 8 16 49.1405
    18 -8 -15 -62.0068
    -18 8 15 -17.94
    18 -8 -14 529.919
    -18 8 14 404.115
    18 -8 -13 3587.24
    -18 8 13 3496.53
    18 -8 -12 30.4221
    -18 8 12 -24.0944
    18 -8 -11 -11.3715
    -18 8 11 219.048
    18 -8 -10 1789.62
    -18 8 10 1869.59
    18 -8 -9 6006.84
    -18 8 9 6282.95
    18 -8 -8 579.335
    -18 8 8 693.786
    18 -8 -7 9.28484
    -18 8 7 9.98205
    18 -8 -6 4197.5
    -18 8 6 4984.17
    18 -8 -5 2038.85
    18 8 -5 2218.5
    18 -8 -4 13857.6
    18 8 -4 14583.3
    18 -8 -3 977.764
    18 -8 -3 1030.13
    18 8 -3 862.922
    18 8 -2 -4.32758
    18 -8 -2 72.794
    18 8 -2 -76.993
    18 -8 -2 4.23619
    18 -8 -1 -43.4802
    18 8 -1 42.6539
    18 -8 -1 49.2835
    18 8 -1 -47.331
    18 8 0 1216.73
    18 -8 0 1100.14
    18 8 0 1060.36
    18 -8 1 1015.6
    18 8 1 807.655
    18 -8 2 498.487
    18 8 2 572.007
    18 -8 3 50.9891
    18 8 3 -12.5407
    18 -8 4 70.9251
    18 -8 5 736.608
    18 -8 5 538.049
    18 -8 6 -31.8597
    18 -8 6 27.6695
    18 -10 -15 418.101
    -18 10 15 396.195
    18 -10 -14 576.664
    -18 10 14 718.367
    18 -10 -13 129.178
    -18 10 13 -66.8977
    18 -10 -12 32.2672
    -18 10 12 11.5999
    18 -10 -11 3192.92
    -18 10 11 3446.55
    18 -10 -10 71.4132
    -18 10 10 66.9837
    18 -10 -9 65.1226
    -18 10 9 66.7838
    18 -10 -8 2555.82
    18 -10 -7 35.7258
    18 -10 -6 264.561
    18 -10 -5 306.598
    18 -10 -4 3013.91
    18 -10 -3 1279.07
    18 10 -3 1300.36
    18 -10 -2 16.4247
    18 10 -2 43.8958
    18 -10 -1 2281.67
    18 10 -1 2457.6
    18 -10 0 731.955
    18 10 0 689.3
    18 -10 1 724.41
    18 10 1 678.34
    18 -10 2 21.3892
    18 10 2 11.8006
    18 -10 3 -28.8443
    18 10 3 -16.6762
    18 -10 4 270.16
    18 10 4 265.763
    18 -10 5 7.71002
    18 -10 5 -8.31468
    18 -12 -14 483.755
    18 -12 -13 18.9964
    18 -12 -12 59.9163
    18 -12 -11 3.8044
    18 12 -10 50.9947
    18 -12 -10 116.346
    18 -12 -9 90.7225
    18 -12 -8 97.2321
    18 12 -7 643.222
    18 -12 -7 579.549
    18 -12 -6 199.761
    18 12 -6 186.098
    18 -12 -5 624.777
    18 12 -5 832.063
    18 -12 -4 28.9603
    18 12 -4 -25.0212
    18 -12 -3 257.611
    18 12 -3 338.674
    18 -12 -2 74.6105
    18 12 -2 33.7352
    18 12 -1 408.737
    18 12 0 781.824
    18 12 1 107.926
    18 12 2 385.397
    18 12 3 732.003
    18 -14 -13 437.538
    18 -14 -12 515.117
    -18 -14 11 -8.60974
    18 -14 -11 96.9928
    18 -14 -10 935.173
    18 -14 -9 782.751
    18 -14 -8 1747.75
    18 14 -8 1879.17
    18 -14 -7 999.389
    18 14 -7 1103.64
    18 -14 -6 -50.9097
    18 14 -6 114.73
    18 -14 -5 87.673
    18 14 -5 121.262
    18 -14 -4 386.675
    18 14 -4 506.946
    18 -14 -3 -23.9457
    18 14 -3 26.7797
    18 14 -2 24.7993
    18 14 -1 2079.87
    18 14 0 769.861
    18 14 1 -44.2561
    18 14 2 7.01999
    18 -16 -10 1760.24
    18 -16 -9 373.392
    -18 -16 9 276.811
    18 -16 -8 117.141
    18 -16 -7 73.5447
    18 -16 -6 67.5954
    18 16 -6 146.28
    18 -16 -5 71.9174
    18 16 -5 59.18
    18 -16 -4 1.55966
    18 16 -4 16.7668
    18 16 -3 32.2962
    -18 -16 2 168.459
    18 16 -2 145.928
    18 16 -1 1025.28
    18 16 0 544.043
    -19 1 17 100.41
    -19 -1 16 -48.9514
    -19 1 16 44.6189
    -19 1 15 204.858
    -19 -1 15 197.698
    -19 1 14 38.7169
    -19 -1 14 141.14
    -19 1 13 923.316
    -19 -1 13 879.847
    -19 1 12 1884.44
    -19 -1 12 2009.05
    -19 1 11 55.6508
    -19 -1 11 109.268
    -19 1 10 2652.03
    -19 -1 10 2752.21
    19 1 -9 2993.45
    19 -1 -9 3548.6
    19 1 -8 10702
    19 -1 -8 10742.1
    19 1 -7 1044.13
    19 -1 -7 1060.18
    19 1 -6 470.856
    19 -1 -6 638.682
    19 1 -5 1596.44
    19 -1 -5 1568.31
    19 -1 -4 5827.16
    19 1 -4 5276.9
    19 -1 -4 5239.02
    19 1 -3 351.289
    19 -1 -3 430.565
    19 1 -2 775.211
    19 -1 -2 854.092
    19 1 -1 10023
    19 -1 -1 9809.96
    19 1 0 667.184
    19 -1 0 822.902
    19 1 1 715.087
    19 -1 1 720.043
    19 1 2 88.0409
    19 -1 2 28.9393
    19 1 3 187.767
    19 1 3 315.952
    19 -1 3 238.182
    19 1 4 -48.5888
    19 -1 4 -17.615
    19 1 4 -2.28162
    19 -1 4 24.6845
    19 1 5 226.045
    19 -1 5 244.427
    19 1 5 351.82
    19 -1 5 263.265
    19 1 6 -41.689
    19 -1 6 52.3625
    19 1 6 -3.46174
    19 -1 6 1.11682
    -19 3 17 445.728
    -19 3 16 209.856
    -19 3 15 451.834
    -19 -3 15 494.922
    -19 3 14 280.6
    -19 -3 14 368.298
    -19 3 13 541.664
    -19 -3 13 661.776
    -19 3 12 69.7863
    -19 -3 12 144.035
    -19 3 11 1495.05
    -19 -3 11 1472.8
    -19 3 10 504.018
    -19 -3 10 624.735
    19 -3 -9 1274.1
    -19 3 9 1086.3
    19 -3 -8 10341.9
    19 -3 -8 10952.8
    19 -3 -7 3593.7
    19 3 -7 3516.77
    19 -3 -7 3681.87
    19 -3 -6 1667.74
    19 3 -6 1539.43
    19 -3 -6 1520.43
    19 -3 -5 137.459
    19 3 -5 102.162
    19 -3 -5 141.163
    19 -3 -4 2540.98
    19 3 -4 2402.61
    19 -3 -4 2748.28
    19 -3 -3 1247.28
    19 3 -3 1247.8
    19 -3 -3 1280.04
    19 3 -2 1338.91
    19 -3 -2 1354.47
    19 3 -1 737.339
    19 -3 -1 682.563
    19 3 0 146.705
    19 -3 0 -6.87401
    19 3 0 87.6862
    19 3 1 59.1332
    19 -3 1 25.9829
    19 3 2 101.209
    19 3 2 184.73
    19 -3 2 95.2367
    19 3 3 50.7868
    19 3 3 -21.4803
    19 -3 3 8.85624
    19 3 4 413.144
    19 3 4 455.493
    19 -3 4 488.138
    19 3 5 -47.7447
    19 -3 5 21.8281
    19 3 5 -11.2348
    19 -3 5 -0.98452
    19 -3 6 238.376
    19 -3 6 157.112
    -19 5 17 712.238
    -19 5 16 37.6313
    -19 5 15 183.308
    -19 5 14 501.009
    -19 5 13 2956.43
    -19 -5 13 3379.38
    19 -5 -12 4078.45
    -19 5 12 3775.77
    -19 -5 12 4148.93
    19 -5 -11 7979.38
    -19 -5 11 7797.71
    19 -5 -10 2110.96
    -19 5 10 1637.31
    -19 -5 10 1754.41
    19 -5 -9 1007
    -19 5 9 927.172
    19 -5 -8 211.42
    -19 5 8 43.2557
    19 -5 -7 829.643
    19 5 -7 743.882
    19 -5 -7 605.198
    19 -5 -6 267.917
    19 5 -6 214.939
    19 -5 -6 178.485
    19 -5 -5 1876.92
    19 5 -5 1830.86
    19 -5 -5 2138.4
    19 -5 -4 1128.63
    19 5 -4 904.564
    19 -5 -3 439.616
    19 5 -3 369.573
    19 -5 -3 364.604
    19 -5 -2 62.1607
    19 5 -2 51.7101
    19 -5 -2 1.91048
    19 5 -1 -14.6668
    19 -5 -1 -12.1059
    19 5 -1 17.0539
    19 5 0 -88.8506
    19 -5 0 -5.55191
    19 5 0 -41.4086
    19 5 1 1543.26
    19 -5 1 1799.71
    19 5 1 1717.1
    19 5 2 790.894
    19 -5 2 481.167
    19 5 3 744.476
    19 -5 3 794.234
    19 -5 4 38.6995
    19 -5 5 20.7843
    19 -5 5 8.51265
    19 -5 6 32.7908
    19 -5 6 -1.4882
    -19 7 16 81.0955
    -19 7 15 1876.61
    19 -7 -14 920.257
    -19 7 14 813.164
    19 -7 -13 3298.08
    -19 7 13 3351.86
    19 -7 -12 2493.93
    -19 7 12 2403.67
    19 -7 -11 8043.45
    -19 7 11 8218.21
    -19 -7 11 8608.86
    19 -7 -10 872.888
    -19 7 10 1083.25
    -19 -7 10 980.546
    19 -7 -9 518.742
    -19 7 9 507.473
    19 -7 -8 2588.24
    -19 7 8 2620.68
    19 -7 -7 2385.93
    -19 7 7 2559.57
    19 -7 -6 97.8999
    19 7 -6 128.775
    -19 7 6 147.95
    19 -7 -5 1455.45
    19 7 -5 1596.79
    -19 7 5 1605.71
    19 -7 -4 1523.67
    19 7 -4 1459.34
    19 -7 -4 1771.08
    19 -7 -3 261.031
    19 7 -3 281.099
    19 -7 -3 194.292
    19 -7 -2 476.05
    19 7 -2 394.153
    19 -7 -2 507.034
    19 7 -2 265.401
    19 7 -1 137.669
    19 -7 -1 188.297
    19 7 -1 118.671
    19 7 0 5.05158
    19 -7 0 -36.863
    19 7 0 32.2572
    19 7 1 50.504
    19 -7 1 16.5337
    19 7 1 60.678
    19 -7 2 121.599
    19 7 2 73.4889
    19 -7 3 165.687
    19 -7 4 -99.0519
    19 -7 5 202.693
    19 -7 5 205.11
    -19 9 15 -13.4428
    19 -9 -14 250.898
    -19 9 14 227.963
    19 -9 -13 761.613
    -19 9 13 636.203
    19 -9 -12 873.437
    -19 9 12 666.911
    19 -9 -11 817.964
    -19 9 11 936.643
    19 -9 -10 7111.61
    -19 9 10 7552.24
    19 -9 -9 19.1882
    -19 9 9 6.66672
    19 -9 -8 932.036
    -19 9 8 1338.82
    19 -9 -7 135.361
    19 -9 -6 -28.1295
    19 -9 -5 1045.38
    19 -9 -4 80.2912
    19 -9 -3 271.896
    19 9 -3 237.766
    19 9 -3 261.405
    19 -9 -2 331.78
    19 9 -2 378.55
    19 -9 -2 272.031
    19 9 -2 174.087
    19 -9 -1 628.791
    19 9 -1 491.302
    19 -9 0 1035.98
    19 9 0 1251.68
    19 -9 1 233.665
    19 9 1 202.083
    19 -9 2 419.158
    19 9 2 438.806
    19 -9 3 -0.42278
    19 9 3 -97.8141
    19 -9 4 206.764
    19 -11 -14 362.013
    19 -11 -13 556.255
    -19 11 13 615.475
    19 -11 -12 126.824
    19 -11 -11 34.8434
    19 -11 -10 24.6768
    19 -11 -9 95.9256
    19 -11 -8 599.074
    19 -11 -7 111.316
    19 11 -6 22.3436
    19 -11 -6 -16.4401
    19 -11 -5 16.1964
    19 11 -5 70.9053
    19 -11 -4 680.524
    19 11 -4 653.608
    19 -11 -3 108.229
    19 11 -3 -15.4316
    19 -11 -2 -1.70102
    19 11 -2 -8.55739
    19 11 -1 168.169
    19 11 0 105.397
    19 11 1 154.692
    19 -11 2 -32.7439
    19 11 2 82.0531
    19 11 3 -11.4113
    19 -13 -13 883.706
    19 -13 -12 704.885
    19 -13 -11 177.844
    19 -13 -10 82.3916
    19 -13 -9 107.824
    19 13 -9 186.632
    19 -13 -8 -22.8491
    19 13 -8 -65.6513
    19 -13 -7 -8.38724
    19 13 -7 -1.12413
    19 -13 -6 502.665
    19 13 -6 611.662
    19 -13 -5 453.062
    19 13 -5 542.571
    19 -13 -4 7.26605
    19 13 -4 160.763
    19 -13 -3 -14.2513
    19 13 -3 48.8927
    19 13 -2 206.973
    19 13 -1 96.558
    19 13 0 1672.9
    19 13 1 1067.15
    19 13 2 103.261
    19 -15 -11 1872.52
    19 -15 -10 293.276
    19 -15 -9 1412.46
    19 -15 -8 767.999
    19 -15 -7 501.78
    19 15 -7 524.457
    19 -15 -6 118.551
    19 15 -6 142.847
    19 -15 -5 -9.95747
    19 15 -5 -20.1234
    19 15 -4 62.902
    19 15 -3 142.029
    19 15 -2 872.472
    19 15 -1 50.0254
    19 15 0 112.118
    -20 0 16 1629.51
    -20 0 15 28.2484
    -20 0 14 74.9929
    -20 0 13 38.1694
    -20 0 12 1963.47
    -20 0 11 -13.0156
    -20 0 10 800.04
    20 0 -9 -12.987
    20 0 -8 21.6537
    20 0 -7 71.773
    20 0 -6 597.911
    20 0 -5 -16.3606
    20 0 -4 179.961
    20 0 -3 11.2578
    20 0 -2 5690.3
    20 0 -1 -4.89548
    20 0 0 3159.33
    20 0 1 -18.4248
    20 0 2 -2.9044
    20 0 3 -48.4076
    20 0 3 20.4858
    20 0 4 -43.0498
    20 0 4 43.6758
    20 0 5 51.9877
    20 0 5 -29.4065
    -20 2 17 391.972
    -20 -2 16 88.4836
    -20 2 16 93.5512
    -20 2 15 2637.12
    -20 -2 15 2818.37
    -20 2 14 -2.96798
    -20 -2 14 41.7159
    -20 2 13 60.2343
    -20 -2 13 71.3459
    -20 2 12 661.728
    -20 -2 12 616.868
    -20 2 11 45.2972
    -20 -2 11 230.392
    -20 2 10 68.6507
    -20 -2 10 67.6985
    20 -2 -9 2907.62
    -20 2 9 2251.39
    20 2 -8 4767.26
    20 -2 -8 5081.15
    20 2 -7 333.502
    20 -2 -7 407.884
    20 -2 -6 547.445
    20 2 -6 483.148
    20 -2 -6 645.628
    20 -2 -5 1861.99
    20 2 -5 1701.86
    20 -2 -5 1908.51
    20 -2 -4 1810.65
    20 2 -4 1601.46
    20 -2 -4 1583.67
    20 2 -3 753.395
    20 -2 -3 711.201
    20 2 -2 5131.5
    20 -2 -2 5087.96
    20 2 -1 21.9375
    20 -2 -1 35.5034
    20 2 0 -49.8578
    20 -2 0 46.5286
    20 2 1 141.859
    20 2 1 119.607
    20 -2 1 311.531
    20 2 2 10.306
    20 2 2 65.9292
    20 -2 2 -9.38757
    20 2 3 215.37
    20 2 3 313.599
    20 -2 3 186.242
    20 2 4 69.6074
    20 -2 4 41.9294
    20 2 4 102.633
    20 -2 4 73.1273
    20 2 5 30.7663
    20 -2 5 -21.1942
    20 2 5 33.3514
    20 -2 5 -44.5787
    -20 4 16 67.531
    -20 4 15 570.213
    -20 4 14 81.84
    -20 -4 14 276.893
    -20 4 13 1679.19
    -20 -4 13 1525.26
    -20 4 12 133.472
    -20 -4 12 130.825
    -20 4 11 333.852
    -20 -4 11 353.864
    20 -4 -10 295.324
    -20 4 10 354.513
    -20 -4 10 440.888
    20 -4 -9 267.616
    -20 4 9 334.152
    20 -4 -8 2885.51
    20 4 -8 2624.71
    20 -4 -8 3202.91
    -20 4 8 2699.8
    20 -4 -7 55.4138
    20 4 -7 49.995
    20 -4 -7 120.12
    20 -4 -6 355.133
    20 4 -6 260.767
    20 -4 -6 304.568
    20 -4 -5 -9.03213
    20 4 -5 -19.8863
    20 -4 -5 50.2791
    20 -4 -4 20.599
    20 4 -4 24.0399
    20 -4 -4 -51.2338
    20 -4 -3 1054.08
    20 4 -3 1191.29
    20 -4 -3 1296.64
    20 4 -2 2.47172
    20 -4 -2 67.7872
    20 4 -1 63.7754
    20 -4 -1 145.853
    20 4 -1 153.162
    20 4 0 86.173
    20 -4 0 168.421
    20 4 0 -43.6799
    20 4 1 62.7563
    20 -4 1 -9.06945
    20 4 2 -10.8524
    20 -4 2 -17.3441
    20 4 3 32.573
    20 -4 3 -74.7936
    20 -4 4 0.22414
    20 -4 4 44.5556
    20 -4 5 583.341
    20 -4 5 621.656
    -20 6 16 58.9777
    -20 6 15 744.879
    -20 6 14 238.947
    20 -6 -13 5347.6
    -20 6 13 4781.12
    20 -6 -12 4463.23
    -20 -6 12 4591.41
    20 -6 -11 891.224
    -20 6 11 819.301
    -20 -6 11 832.7
    20 -6 -10 201.047
    -20 6 10 230.003
    -20 -6 10 91.9846
    20 -6 -9 89.9894
    -20 6 9 -8.14902
    20 -6 -8 835.245
    -20 6 8 913.64
    20 -6 -7 581.816
    20 6 -7 547.884
    -20 6 7 532.856
    20 -6 -6 131.428
    20 6 -6 142.295
    20 -6 -6 425.329
    -20 6 6 192.979
    20 -6 -5 382.126
    20 6 -5 242.906
    20 -6 -5 272.961
    20 -6 -4 2722.44
    20 -6 -4 2885.57
    20 -6 -3 394.651
    20 6 -3 414.236
    20 -6 -3 315.311
    20 6 -2 194.819
    20 -6 -2 187.391
    20 6 -2 124.927
    20 6 -1 87.139
    20 -6 -1 98.9037
    20 6 -1 97.0726
    20 6 0 154.291
    20 -6 0 78.6885
    20 6 0 100.509
    20 6 1 272.9
    20 -6 1 104.149
    20 6 1 125.288
    20 6 2 372.275
    20 -6 2 457.818
    20 -6 3 107.725
    20 -6 4 -7.50906
    20 -6 4 -24.0191
    20 -6 5 33.1431
    20 -6 5 20.5436
    -20 8 15 894.076
    20 -8 -14 872.222
    -20 8 14 1019.78
    20 -8 -13 29.8765
    -20 8 13 82.0705
    20 -8 -12 4188.02
    -20 8 12 4598.19
    20 -8 -11 7578.37
    -20 8 11 7971.21
    20 -8 -10 169.998
    -20 8 10 135.365
    20 -8 -9 47.8401
    -20 8 9 -7.25224
    -20 -8 9 64.7657
    20 -8 -8 144.599
    -20 8 8 152.425
    20 -8 -7 92.4224
    -20 8 7 227.713
    20 -8 -6 1634.45
    20 -8 -5 798.504
    20 -8 -4 737.848
    20 8 -4 718.41
    20 -8 -3 28.807
    20 8 -3 37.6686
    20 -8 -3 40.3437
    20 8 -3 38.5438
    20 8 -2 529.672
    20 -8 -2 411.505
    20 8 -2 575.43
    20 8 -1 58.3277
    20 -8 -1 184.555
    20 8 -1 7.4435
    20 -8 0 311.552
    20 8 0 319.334
    20 -8 1 175.172
    20 8 1 150.397
    20 -8 2 238.587
    20 8 2 215.213
    20 -8 3 135.422
    20 -8 4 46.7145
    20 -8 4 73.5422
    20 -10 -14 569.026
    20 -10 -13 315.212
    -20 10 13 351.011
    20 -10 -12 469.06
    -20 10 12 529.759
    20 -10 -11 945.316
    -20 10 11 974.66
    20 -10 -10 435.041
    20 -10 -9 236.299
    20 -10 -8 751.321
    20 -10 -7 40.9325
    20 -10 -6 1612.56
    20 -10 -5 340.901
    20 10 -5 268.889
    20 -10 -4 39.7926
    20 10 -4 11.0188
    20 -10 -3 82.7356
    20 10 -3 94.5581
    20 10 -2 17.4137
    20 10 -1 49.0225
    20 -10 0 164.34
    20 10 0 278.279
    20 -10 1 158.68
    20 10 1 162.403
    20 -10 2 38.265
    20 10 2 -53.1118
    20 -10 3 638.945
    20 -12 -13 461.638
    20 -12 -12 -12.7474
    20 -12 -11 93.3666
    20 -12 -10 438.441
    20 12 -10 418.848
    20 -12 -9 21.0063
    20 12 -9 -8.64947
    20 -12 -8 773.143
    20 12 -8 840.169
    20 -12 -7 258.249
    20 12 -7 210.882
    20 -12 -6 64.4056
    20 12 -6 -10.5969
    20 -12 -5 -14.2572
    20 12 -5 11.8427
    20 -12 -4 79.6817
    20 12 -4 208.497
    20 12 -3 -2.43026
    20 12 -2 95.4032
    20 12 -1 1597.44
    20 12 0 32.5903
    20 12 1 239.736
    20 -14 -11 564.268
    20 -14 -10 173.804
    20 -14 -9 63.3523
    20 -14 -8 101.623
    20 14 -8 70.0684
    20 -14 -7 273.075
    20 14 -7 366.389
    20 -14 -6 34.2454
    20 14 -6 8.63872
    20 -14 -5 7.99517
    20 14 -5 46.3089
    20 14 -4 536.005
    20 14 -3 100.113
    20 14 -2 87.1446
    20 14 -1 315.907
    -21 -1 16 109.178
    -21 1 16 78.6724
    -21 1 15 563.445
    -21 -1 15 534.458
    -21 1 14 211.645
    -21 -1 14 204.226
    -21 1 13 -18.854
    -21 -1 13 97.0071
    -21 1 12 1469.18
    -21 -1 12 1677.24
    -21 1 11 3.37396
    -21 -1 11 67.6992
    -21 1 10 3311.79
    -21 -1 10 3554.28
    21 -1 -9 600.629
    -21 1 9 611.409
    21 1 -8 153.464
    21 -1 -8 52.4939
    21 1 -7 2806.15
    21 -1 -7 3113.02
    21 1 -6 227.407
    21 -1 -6 189.17
    21 1 -5 26.1135
    21 -1 -5 79.647
    21 1 -4 248.018
    21 -1 -4 189.07
    21 1 -3 1253.87
    21 -1 -3 1368.65
    21 1 -2 61.8176
    21 -1 -2 -2.20161
    21 1 -1 517.858
    21 -1 -1 555.197
    21 1 0 603.425
    21 -1 0 657.58
    21 1 1 422.348
    21 1 1 387.442
    21 -1 1 318.917
    21 1 2 -24.4184
    21 -1 2 -35.5819
    21 1 2 -19.4812
    21 -1 2 -20.1942
    21 1 3 24.5108
    21 -1 3 -15.1787
    21 1 3 17.0977
    21 -1 3 -32.2854
    21 -1 4 74.4211
    21 1 4 9.2743
    21 -1 4 82.8206
    -21 3 16 -16.3142
    -21 -3 15 195.467
    -21 3 15 212.24
    -21 3 14 1359.38
    -21 -3 14 1580.02
    -21 3 13 868.953
    -21 -3 13 1054.78
    -21 3 12 60.8847
    -21 -3 12 2.0429
    -21 3 11 166.03
    -21 -3 11 105.841
    -21 3 10 499.205
    -21 -3 10 522.745
    -21 3 9 417.436
    21 3 -8 269.48
    21 -3 -8 455.189
    -21 3 8 391.796
    21 -3 -7 894.109
    21 3 -7 762.025
    21 -3 -7 847.94
    21 -3 -6 67.2606
    21 3 -6 152.559
    21 -3 -6 0.72848
    21 -3 -5 773.735
    21 3 -5 681.324
    21 -3 -5 704.678
    21 3 -4 441.34
    21 -3 -4 606.777
    21 3 -3 492.942
    21 -3 -3 520.918
    21 3 -2 544.36
    21 -3 -2 742.247
    21 3 -2 834.752
    21 3 -1 3355.99
    21 -3 -1 3052.98
    21 3 0 79.5324
    21 -3 0 14.1605
    21 3 1 31.2421
    21 -3 1 -12.8008
    21 3 2 173.541
    21 -3 2 104.841
    21 3 3 101.627
    21 -3 3 202.657
    21 -3 3 56.6901
    21 -3 4 72.8115
    21 -3 4 151.637
    -21 5 16 360.522
    -21 5 15 110.884
    -21 5 14 541.892
    -21 5 13 490.907
    -21 -5 13 551.157
    -21 5 12 -22.0898
    -21 -5 12 91.0919
    21 -5 -11 -24.3792
    -21 5 11 -0.89766
    -21 -5 11 -57.3071
    21 -5 -10 275.17
    -21 5 10 270.304
    -21 -5 10 363.277
    21 -5 -9 496.344
    -21 5 9 440.488
    21 -5 -8 13.2608
    -21 5 8 46.3264
    21 -5 -7 41.9892
    21 5 -7 76.4979
    21 -5 -7 199.741
    -21 5 7 158.056
    21 -5 -6 1140.92
    21 5 -6 1183.69
    21 -5 -6 1459.56
    21 -5 -5 699.004
    21 5 -5 681.922
    21 -5 -5 734.616
    21 -5 -4 874.839
    21 5 -4 766.522
    21 -5 -4 805.959
    21 5 -3 17.5349
    21 -5 -3 -29.0585
    21 5 -2 151.69
    21 -5 -2 73.1271
    21 5 -2 142.709
    21 5 -1 426.752
    21 -5 -1 459.677
    21 5 -1 530.335
    21 5 0 104.806
    21 -5 0 85.2086
    21 5 0 143.449
    21 5 1 48.5983
    21 -5 1 -6.71237
    21 5 2 232.962
    21 -5 2 357.475
    21 -5 3 444.148
    21 -5 3 399.159
    21 -5 4 170.537
    21 -5 4 170.663
    -21 7 15 281.134
    -21 7 14 532.466
    21 -7 -13 363.947
    -21 7 13 418.157
    21 -7 -12 1191.47
    -21 7 12 1262.96
    21 -7 -11 4273.88
    -21 7 11 4136.52
    -21 -7 11 4217.53
    21 -7 -10 622.952
    -21 7 10 602.278
    -21 -7 10 565.532
    21 -7 -9 65.1025
    -21 7 9 60.141
    -21 -7 9 63.8176
    21 -7 -8 80.2433
    -21 7 8 127.353
    21 -7 -7 132.515
    -21 7 7 84.4599
    21 -7 -6 60.5832
    -21 7 6 83.1606
    21 -7 -5 2289.36
    21 7 -5 2221.29
    21 -7 -4 137.02
    21 7 -4 70.4334
    21 -7 -4 130.448
    21 7 -3 1352.92
    21 -7 -3 1384.73
    21 7 -3 1034.02
    21 7 -2 225.001
    21 -7 -2 377.542
    21 7 -2 311.068
    21 7 -1 35.7164
    21 -7 -1 59.1491
    21 7 -1 115.421
    21 7 0 -36.4867
    21 -7 0 23.5377
    21 7 0 3.66891
    21 -7 1 226.08
    21 7 1 251.04
    21 -7 2 229.436
    21 -7 3 -35.9648
    21 -7 3 -10.5198
    21 -9 -13 627.047
    -21 9 13 662.545
    21 -9 -12 1758.77
    -21 9 12 1752.77
    21 -9 -11 -3.63807
    -21 9 11 -78.701
    21 -9 -10 185.565
    -21 9 10 203.377
    21 -9 -9 23.3075
    -21 9 9 -67.5411
    21 -9 -8 329.261
    21 -9 -7 533.145
    21 -9 -6 171.216
    21 -9 -5 43.9947
    21 9 -5 -14.6646
    21 -9 -4 977.204
    21 9 -4 999.589
    21 9 -3 623.499
    21 -9 -2 35.3767
    21 9 -2 80.849
    21 -9 -1 420.818
    21 9 -1 498.467
    21 -9 0 80.6962
    21 9 0 87.546
    21 -9 1 66.3688
    21 9 1 65.3927
    21 -11 -12 132.329
    21 -11 -11 745.293
    21 11 -11 530.667
    21 -11 -10 585.277
    21 11 -10 584.968
    21 -11 -9 -2.64547
    21 11 -9 10.1992
    21 -11 -8 229.159
    21 11 -8 399.695
    21 -11 -7 43.6024
    21 11 -7 -57.7103
    21 -11 -6 250.03
    21 11 -6 239.819
    21 -11 -5 234.931
    21 11 -5 235.4
    21 -11 -4 3.61585
    21 11 -4 11.1254
    21 11 -3 -9.85123
    21 11 -2 53.172
    21 11 -1 162.33
    21 11 0 -7.81899
    21 -13 -11 815.493
    21 -13 -10 246.984
    21 -13 -9 -3.25304
    21 13 -9 41.662
    21 -13 -8 -40.6689
    21 13 -8 25.4096
    21 -13 -7 68.2582
    21 13 -7 74.7068
    21 -13 -6 18.4758
    21 13 -6 69.1969
    21 13 -5 -14.9983
    21 13 -4 574.792
    21 13 -3 20.2629
    21 13 -2 327.795
    21 13 -1 80.0538
    -22 0 15 -21.7234
    -22 0 14 2267.67
    -22 0 13 -28.36
    -22 0 12 148.464
    -22 0 11 -0.30845
    -22 0 10 519.768
    -22 0 9 32.1449
    22 0 -8 551.529
    22 0 -7 39.9081
    22 0 -6 109.701
    22 0 -5 18.308
    22 0 -4 3.14203
    22 0 -3 28.4042
    22 0 -2 131.992
    22 0 -1 27.9886
    22 0 0 510.159
    22 0 1 -51.8022
    22 0 1 -60.8749
    22 0 2 52.4519
    22 0 2 120.306
    22 0 3 7.61888
    -22 2 16 340.666
    -22 -2 15 28.1385
    -22 2 15 -26.1891
    -22 2 14 4.17665
    -22 -2 14 -0.3823
    -22 2 13 55.3457
    -22 -2 13 84.0434
    -22 2 12 -57.799
    -22 -2 12 -29.5947
    -22 2 11 249.973
    -22 -2 11 364.791
    -22 2 10 90.3785
    -22 -2 10 79.4328
    -22 2 9 241.369
    22 2 -8 25.0182
    22 -2 -8 73.3893
    -22 2 8 -74.018
    22 2 -7 313.21
    22 -2 -7 614.824
    22 2 -6 1059.29
    22 -2 -6 1252.07
    22 2 -5 1215.52
    22 -2 -5 1349.79
    22 2 -4 151.876
    22 -2 -4 326.656
    22 2 -3 37.9699
    22 -2 -3 8.8563
    22 2 -3 -106.066
    22 2 -2 1277.89
    22 -2 -2 1366.18
    22 2 -1 2145.27
    22 -2 -1 2269.14
    22 2 0 682.677
    22 -2 0 816.079
    22 2 1 322.471
    22 -2 1 146.557
    22 -2 2 84.6666
    22 2 2 109.199
    22 -2 2 59.0483
    22 -2 3 61.1053
    22 -2 3 86.2256
    -22 4 15 85.0276
    -22 4 14 19.7879
    -22 -4 14 18.0087
    -22 4 13 117.05
    -22 -4 13 86.2144
    -22 4 12 -49.984
    -22 -4 12 12.5592
    -22 4 11 67.8116
    -22 -4 11 94.8305
    -22 4 10 300.13
    -22 -4 10 378.45
    -22 4 9 78.198
    22 -4 -8 50.0003
    22 -4 -8 102.292
    -22 4 8 118.547
    22 -4 -7 86.6366
    22 4 -7 -8.9008
    22 -4 -7 -20.9126
    -22 4 7 47.0758
    22 -4 -6 48.2455
    22 4 -6 -18.1102
    22 -4 -6 33.177
    22 4 -5 8.4246
    22 -4 -5 81.7889
    22 4 -4 661.378
    22 -4 -4 664.191
    22 4 -3 1112.18
    22 -4 -3 1093.53
    22 4 -3 1359.67
    22 4 -2 -2.04194
    22 -4 -2 16.2282
    22 4 -2 -18.5846
    22 4 -1 819.671
    22 -4 -1 1042.02
    22 4 0 46.9673
    22 -4 0 70.4545
    22 4 1 143.939
    22 -4 1 86.1707
    22 4 2 159.668
    22 -4 2 176.686
    22 -4 2 157.483
    22 -4 3 105.45
    22 -4 3 47.9965
    -22 6 15 61.3708
    -22 6 14 94.0892
    -22 6 13 34.5177
    -22 6 12 6141.15
    -22 -6 12 6510.69
    22 -6 -11 842.077
    -22 6 11 1009.51
    -22 -6 11 963.445
    22 -6 -10 218.238
    -22 6 10 220.225
    -22 -6 10 178.171
    22 -6 -9 -43.5721
    -22 6 9 -93.9128
    -22 -6 9 -28.2437
    22 -6 -8 -31.7357
    -22 6 8 24.4284
    22 -6 -7 137.45
    -22 6 7 240.601
    22 -6 -6 44.2508
    22 -6 -6 49.0321
    -22 6 6 25.7932
    22 -6 -5 621.794
    22 6 -5 607.416
    22 -6 -5 703.993
    -22 6 5 589.995
    22 6 -4 -8.86003
    22 -6 -4 155.712
    22 6 -4 216.173
    22 6 -3 64.2677
    22 -6 -3 170.612
    22 6 -3 1.91387
    22 6 -2 20.4663
    22 -6 -2 66.0515
    22 6 -2 114.131
    22 6 -1 509.995
    22 -6 -1 536.263
    22 6 -1 448.245
    22 6 0 90.7391
    22 -6 0 0.69772
    22 -6 1 38.6648
    22 -6 2 114.206
    22 -6 2 142.215
    -22 8 13 1584.51
    22 -8 -12 2020.81
    -22 8 12 2427.6
    22 -8 -11 1572.25
    -22 8 11 1768.72
    22 -8 -10 3264.12
    -22 8 10 3286.79
    22 -8 -9 505.74
    -22 8 9 631.439
    -22 -8 9 549.896
    22 -8 -8 1414.7
    -22 8 8 1158.88
    22 -8 -7 63.6955
    22 -8 -6 102.338
    22 -8 -5 420.166
    22 8 -5 378.428
    22 8 -4 452.173
    22 -8 -3 13.3658
    22 8 -3 -5.93479
    22 -8 -2 -18.8694
    22 8 -2 13.1632
    22 -8 -1 1.70705
    22 8 -1 62.8275
    22 -8 0 45.113
    22 8 0 -8.29372
    22 -8 1 65.0751
    22 -10 -12 369.548
    22 -10 -11 200.467
    22 10 -11 144.642
    22 -10 -10 74.9482
    22 10 -10 142.795
    22 -10 -9 96.3939
    22 10 -9 105.508
    22 -10 -8 14.6448
    22 10 -8 69.6144
    22 -10 -7 -36.4803
    22 10 -7 -17.0705
    22 -10 -6 983.433
    22 10 -6 1009.61
    22 -10 -5 41.9222
    22 10 -5 45.5911
    22 10 -4 -3.06725
    22 10 -3 30.668
    22 10 -2 -9.2743
    22 10 -1 -61.5436
    22 -12 -10 -4.38956
    22 -12 -9 72.6545
    22 12 -9 36.0222
    22 -12 -8 67.9176
    22 12 -8 11.9347
    22 -12 -7 -15.7206
    22 12 -7 -9.87396
    22 12 -6 57.9836
    22 12 -5 68.0369
    22 12 -4 14.3678
    22 12 -3 249.301
    22 12 -2 -11.1732
    -23 1 15 1530.16
    -23 1 14 26.9871
    -23 -1 14 -10.5738
    -23 1 13 91.9361
    -23 -1 13 63.3061
    -23 1 12 -3.89686
    -23 -1 12 -57.7241
    -23 1 11 28.8339
    -23 -1 11 86.417
    -23 1 10 549.078
    -23 -1 10 536.999
    -23 1 9 639.498
    -23 -1 9 836.105
    23 1 -8 1331.85
    23 -1 -8 1545.09
    -23 1 8 1296.9
    23 1 -7 294.459
    23 -1 -7 232.468
    23 1 -6 16.1809
    23 -1 -6 -32.8929
    23 1 -5 73.3097
    23 -1 -5 2.84387
    23 1 -4 258.263
    23 -1 -4 222.559
    23 1 -3 139.398
    23 -1 -3 76.5707
    23 1 -2 1288.31
    23 -1 -2 1266.31
    23 1 -1 1469.8
    23 -1 -1 1788.2
    23 1 0 119.43
    23 -1 0 59.3794
    23 -1 0 133.428
    23 1 1 398.325
    23 -1 1 280.201
    23 1 2 231.592
    23 -1 2 337.557
    -23 3 15 474.152
    -23 3 14 308.326
    -23 -3 14 378.928
    -23 3 13 -3.9976
    -23 -3 13 -9.45277
    -23 3 12 49.8214
    -23 -3 12 197.38
    -23 3 11 -48.4714
    -23 -3 11 -57.1566
    -23 3 10 106.76
    -23 -3 10 188.766
    -23 3 9 406.689
    -23 -3 9 366.35
    23 -3 -8 38.5044
    -23 3 8 -14.2465
    23 3 -7 -8.24482
    23 -3 -7 -35.6727
    -23 3 7 33.9209
    23 3 -6 435.035
    23 -3 -6 489.163
    23 3 -5 513.072
    23 -3 -5 721.777
    23 3 -4 119.517
    23 -3 -4 128.296
    23 3 -4 27.8738
    23 3 -3 466.111
    23 -3 -3 572.959
    23 3 -3 689.57
    23 3 -2 2107.6
    23 -3 -2 2089.04
    23 3 -1 435.63
    23 -3 -1 477.974
    23 3 0 52.1775
    23 -3 0 34.8978
    23 3 1 150.369
    23 -3 1 102.017
    23 -3 1 159.214
    23 -3 2 183.315
    -23 5 14 232.812
    -23 5 13 176.819
    -23 -5 13 137.7
    -23 5 12 2.38756
    -23 -5 12 38.9389
    -23 5 11 51.2522
    -23 -5 11 59.0122
    -23 5 10 30.6326
    -23 -5 10 58.9983
    23 -5 -9 -2.98326
    -23 5 9 83.6066
    -23 -5 9 27.1321
    23 -5 -8 1.64942
    -23 5 8 -46.3881
    23 -5 -7 279.104
    -23 5 7 305.146
    23 -5 -6 -2.31135
    -23 5 6 -65.5262
    23 5 -5 63.6573
    23 -5 -5 27.0333
    -23 5 5 11.1823
    23 5 -4 284.27
    23 -5 -4 256.436
    -23 5 4 178.324
    23 5 -4 181.646
    23 5 -3 49.156
    23 -5 -3 87.3073
    23 5 -3 198.84
    23 5 -2 952.62
    23 -5 -2 1064.13
    23 5 -2 1112.96
    23 5 -1 -38.6278
    23 -5 -1 -2.20231
    23 5 0 90.3155
    23 -5 0 61.7221
    23 -5 1 269.074
    23 -5 1 271.712
    -23 7 13 2287.64
    -23 7 12 49.4794
    23 -7 -11 606.062
    -23 7 11 601.201
    -23 -7 11 744.788
    23 -7 -10 29.6587
    -23 7 10 78.5327
    -23 -7 10 62.1203
    23 -7 -9 -0.73672
    -23 7 9 84.1939
    -23 -7 9 -24.7471
    23 -7 -8 17.8373
    -23 7 8 -110.512
    23 -7 -7 17.7667
    23 7 -6 211.964
    23 7 -5 231.619
    23 -7 -4 173.515
    23 7 -4 138.761
    23 -7 -3 326.721
    23 7 -3 377.288
    23 -7 -2 56.6092
    23 7 -2 -45.3918
    23 -7 -1 -8.3618
    23 -7 0 -57.1666
    23 -9 -11 769.702
    23 9 -11 885.787
    23 9 -10 486.54
    23 -9 -10 493.984
    23 9 -9 -20.5162
    23 -9 -9 45.4665
    23 -9 -8 100.748
    -23 -9 8 -16.9358
    23 9 -8 153.063
    23 -9 -7 26.7802
    -23 -9 7 56.3474
    23 9 -7 22.9528
    23 9 -6 -1.23421
    23 9 -5 319.876
    23 9 -4 32.7092
    23 9 -3 39.5754
    23 9 -2 -8.01868
    23 -11 -9 34.3531
    23 11 -9 42.6973
    23 -11 -8 130.656
    23 11 -8 97.6412
    23 11 -7 125.873
    23 11 -6 42.4612
    23 11 -5 74.5142
    23 11 -4 -12.2094
    -24 0 14 453.925
    -24 0 13 14.2481
    -24 0 12 240.743
    -24 0 11 -28.4973
    -24 0 10 705.445
    -24 0 9 12.8091
    -24 0 8 156.12
    24 0 -7 1.099
    24 0 -6 123.982
    24 0 -5 -8.70267
    24 0 -4 164.085
    24 0 -3 -6.02166
    24 0 -2 3016.93
    24 0 -1 47.779
    24 0 0 43.3239
    -24 2 14 29.0858
    -24 2 13 36.3736
    -24 -2 13 64.014
    -24 2 12 272.562
    -24 -2 12 222.463
    -24 2 11 44.4307
    -24 -2 11 185.336
    -24 2 10 78.5865
    -24 -2 10 135.408
    -24 2 9 40.4573
    -24 -2 9 50.5919
    -24 2 8 114.788
    -24 -2 8 160.69
    24 -2 -7 -23.1455
    -24 2 7 34.4429
    24 2 -6 29.5271
    24 -2 -6 107.346
    24 2 -5 315.27
    24 -2 -5 347.861
    24 2 -5 434.081
    24 2 -4 210.052
    24 -2 -4 139.652
    24 2 -3 -8.40876
    24 -2 -3 16.0922
    24 2 -2 717.636
    24 -2 -2 770.52
    24 2 -1 488.586
    24 -2 -1 438.224
    24 2 0 246.818
    24 -2 0 273.563
    -24 4 13 102.986
    -24 4 12 237.351
    -24 -4 12 169.959
    -24 4 11 159.665
    -24 -4 11 155.933
    -24 4 10 -4.16999
    -24 -4 10 -4.33304
    -24 4 9 120.355
    -24 -4 9 146.881
    -24 4 8 -0.22181
    24 -4 -7 28.5851
    -24 4 7 70.7967
    24 -4 -6 695.462
    -24 4 6 632.209
    24 4 -5 5.12087
    24 -4 -5 5.78943
    -24 4 5 75.8035
    24 4 -5 70.0694
    24 4 -4 151.044
    24 -4 -4 220.951
    -24 4 4 109.158
    24 4 -4 94.6121
    24 -4 -3 698.089
    24 4 -3 654.99
    24 -4 -2 723.718
    24 4 -2 616.474
    24 4 -1 108.994
    24 -4 -1 125.869
    24 -4 0 -15.9122
    -24 6 12 447.392
    -24 6 11 149.312
    -24 -6 11 166.324
    -24 -6 10 708.508
    -24 6 10 534.264
    -24 6 9 48.32
    -24 -6 9 61.8527
    -24 6 8 102.881
    -24 -6 8 186.719
    -24 6 7 7.73868
    24 6 -6 895.007
    24 -6 -5 54.8168
    24 6 -5 -19.1167
    24 -6 -4 221.223
    24 6 -4 263.797
    24 -6 -3 25.6305
    24 6 -3 19.7561
    24 -6 -2 752.459
    24 8 -11 534.67
    24 8 -10 56.4361
    24 8 -9 356.994
    -24 -8 8 18.3205
    24 8 -8 64.0563
    -24 -8 7 40.1333
    24 8 -7 32.1418
    24 8 -6 128.852
    24 8 -5 215.784
    24 8 -4 76.5891
    24 10 -8 0.96136
    24 10 -7 41.3026
    24 10 -6 151.53
    24 10 -5 -37.1668
    -25 1 13 47.1597
    -25 -1 13 2.27887
    -25 1 12 4.41063
    -25 -1 12 -0.59862
    -25 1 11 117.433
    -25 -1 11 142.109
    -25 1 10 19.3499
    -25 -1 10 26.3295
    -25 1 9 2381.99
    -25 -1 9 2348.09
    -25 1 8 162.859
    -25 -1 8 181.393
    -25 1 7 309.148
    -25 -1 7 468.544
    25 1 -6 312.795
    25 -1 -6 352.833
    -25 1 6 207.258
    25 1 -5 15.1191
    25 -1 -5 -2.81086
    -25 1 5 -63.373
    25 1 -4 212.239
    25 -1 -4 231.023
    25 1 -3 1566.81
    25 -1 -3 1518.03
    25 1 -2 215.48
    25 -1 -2 96.9874
    25 -1 -1 63.0031
    -25 3 12 23.9242
    -25 -3 12 -125.258
    -25 3 11 1.095
    -25 -3 11 7.2457
    -25 3 10 14.421
    -25 -3 10 18.9931
    -25 3 9 -43.6329
    -25 -3 9 0.39453
    -25 3 8 1019.29
    -25 -3 8 990.708
    -25 3 7 58.1338
    25 -3 -6 719.658
    -25 3 6 616.523
    25 3 -6 679.259
    25 -3 -5 52.8089
    -25 3 5 65.0078
    25 3 -5 55.3381
    25 3 -4 8.02704
    25 -3 -4 44.2697
    -25 3 4 12.1406
    25 3 -3 1101.7
    25 -3 -3 1265.48
    25 3 -2 1517.4
    25 -3 -2 1584.44
    -25 5 11 0.2283
    -25 5 10 -2.30305
    -25 -5 10 41.9451
    -25 5 9 91.3972
    -25 -5 9 105.026
    25 5 -8 342.482
    -25 5 8 293.477
    -25 -5 8 348.908
    -25 5 7 168.833
    -25 -5 7 259.479
    25 5 -7 272.278
    25 5 -6 278.858
    25 -5 -5 168.762
    25 5 -5 168.032
    25 -5 -4 2358.74
    25 7 -10 66.7627
    25 7 -9 103.48
    25 7 -8 -35.5028
    -25 -7 7 1050.39
    25 7 -7 1290.33
    -25 -7 6 749.017
    25 7 -6 808.852
    -26 0 11 12.5687
    -26 0 10 1887.64
    -26 0 9 62.9236
    -26 0 8 536.567
    -26 0 7 -7.39786
    -26 0 6 146.014
    -26 0 5 13.066
    -26 2 10 153.457
    -26 -2 10 170.509
    -26 2 9 36.4461
    -26 -2 9 18.6778
    -26 2 8 484.491
    -26 -2 8 431.659
    -26 2 7 253.075
    -26 -2 7 289.283
    -26 2 6 127.767
    -26 -2 6 143.479
    -26 -2 5 99.1796
    -26 -2 4 105.038
    -26 -4 9 116.882
    -26 -4 8 277.094
    -26 -4 7 8.95076
    -26 -4 6 117.463
    -26 -4 5 463.733
_refine_special_details     ?
_reflns_number_total     5810
_reflns_number_gt     4382
_reflns_threshold_expression     I>2\s(I)
_refine_ls_structure_factor_coef     Fsqd
_refine_ls_matrix_type     full
_refine_ls_R_factor_all     0.0608
_refine_ls_R_factor_gt     0.0474
_refine_ls_wR_factor_gt     0.1516
_refine_ls_wR_factor_ref     0.1612
_refine_ls_goodness_of_fit_ref     1.113
_refine_ls_restrained_S_all     1.113
_refine_ls_number_reflns     5810
_refine_ls_number_parameters     374
_refine_ls_number_restraints     0
_refine_ls_hydrogen_treatment     mixed
_refine_ls_weighting_scheme     calc
_refine_ls_weighting_details
              'w=1/[\s^2^(Fo^2^)+(0.0994P)^2^+0.2158P] where P=(Fo^2^+2Fc^2^)/3'
_atom_sites_solution_hydrogens     mixed
_atom_sites_solution_primary     direct
_atom_sites_solution_secondary     ?
_refine_ls_shift/su_max     0.000
_refine_ls_shift/su_mean     0.000
_refine_diff_density_max     0.441
_refine_diff_density_min     -0.299
_refine_ls_extinction_method
;
SHELXL2014 (Sheldrick, 2008)
;
_refine_ls_extinction_coef     0.00026(5)
_refine_ls_extinction_expression
                                  'Fc^*^=kFc[1+0.001xFc^2^\l^3^/sin(2\q)]^-1/4^'
loop_
    _atom_type_symbol
    _atom_type_description
    _atom_type_scat_dispersion_real
    _atom_type_scat_dispersion_imag
    _atom_type_scat_source
    'C' 'C' 0.0181 0.0091
                         'International Tables Vol C Tables 4.2.6.8 and 6.1.1.4'
    'H' 'H' 0.0000 0.0000
                         'International Tables Vol C Tables 4.2.6.8 and 6.1.1.4'
    'O' 'O' 0.0492 0.0322
                         'International Tables Vol C Tables 4.2.6.8 and 6.1.1.4'
_computing_data_collection
;
CrysAlis PRO (Oxford Diffraction, 2009)
;
_computing_cell_refinement
;
CrysAlis PRO (Oxford Diffraction, 2009)
;
_computing_data_reduction
;
CrysAlis PRO (Oxford Diffraction, 2009)
;
_computing_structure_solution
;
SHELXS97 (Sheldrick, 2008)
;
_computing_structure_refinement
;
SHELXL2014 (Sheldrick, 2015)
;
_computing_molecular_graphics
;
OLEX2 (Dolomanov <i>et al.</i>,  2009)
;
_computing_publication_material
;
OLEX2 (Dolomanov <i>et al.</i>,  2009)
;
loop_
    _atom_site_type_symbol
    _atom_site_label
    _atom_site_fract_x
    _atom_site_fract_y
    _atom_site_fract_z
    _atom_site_U_iso_or_equiv
    _atom_site_adp_type
    _atom_site_calc_flag
    _atom_site_occupancy
    _atom_site_disorder_assembly
    _atom_site_disorder_group
    C C1 0.04702(8) 0.15341(8) 0.55658(11) 0.0429(3) Uani d 1 . .
    C C2 0.10359(8) 0.18397(8) 0.54801(11) 0.0447(3) Uani d 1 . .
    C C3 0.16553(8) 0.14655(9) 0.57686(13) 0.0547(4) Uani d 1 . .
    C C4 0.16876(9) 0.08045(9) 0.61308(14) 0.0564(4) Uani d 1 . .
    H H4 0.2100 0.0562 0.6322 0.068 Uiso calc 1 . .
    C C5 0.11810(9) -0.02370(8) 0.65817(12) 0.0518(4) Uani d 1 . .
    C C6 0.06006(9) -0.05514(8) 0.65630(12) 0.0512(4) Uani d 1 . .
    C C7 -0.00297(9) -0.01904(8) 0.62878(11) 0.0480(4) Uani d 1 . .
    C C8 -0.00888(8) 0.05136(8) 0.60352(11) 0.0465(3) Uani d 1 . .
    C C9 0.04970(8) 0.08525(8) 0.59537(11) 0.0433(3) Uani d 1 . .
    C C10 0.11255(8) 0.04756(8) 0.62278(12) 0.0472(4) Uani d 1 . .
    C C11 0.09182(8) 0.26474(7) 0.41457(11) 0.0428(3) Uani d 1 . .
    C C12 0.09891(8) 0.25641(7) 0.50805(11) 0.0427(3) Uani d 1 . .
    C C13 0.10483(9) 0.31582(8) 0.56537(11) 0.0477(4) Uani d 1 . .
    C C14 0.10549(9) 0.38096(8) 0.52707(11) 0.0466(4) Uani d 1 . .
    H H14 0.1090 0.4202 0.5649 0.056 Uiso calc 1 . .
    C C15 0.10583(9) 0.46057(7) 0.39810(11) 0.0479(4) Uani d 1 . .
    C C16 0.10033(11) 0.46668(8) 0.30665(13) 0.0605(5) Uani d 1 . .
    C C17 0.08923(10) 0.40867(9) 0.24522(12) 0.0559(4) Uani d 1 . .
    C C18 0.08645(8) 0.34087(7) 0.27596(11) 0.0434(3) Uani d 1 . .
    C C19 0.09259(7) 0.33132(7) 0.37324(10) 0.0393(3) Uani d 1 . .
    C C20 0.10103(7) 0.39099(7) 0.43325(10) 0.0407(3) Uani d 1 . .
    C C21 0.22811(10) 0.17856(12) 0.5684(2) 0.0817(7) Uani d 1 . .
    H H21A 0.2176 0.1905 0.5030 0.123 Uiso calc 1 . .
    H H21B 0.2652 0.1455 0.5899 0.123 Uiso calc 1 . .
    H H21C 0.2413 0.2201 0.6070 0.123 Uiso calc 1 . .
    C C22 -0.07150(10) 0.08521(11) 0.59498(18) 0.0725(6) Uani d 1 . .
    H H22 -0.0747 0.1336 0.5872 0.087 Uiso calc 1 . .
    C C23 0.18663(11) -0.06196(10) 0.69912(17) 0.0703(6) Uani d 1 . .
    H H23 0.2214 -0.0300 0.6947 0.084 Uiso calc 1 . .
    C C24 0.18936(15) -0.12839(16) 0.6460(2) 0.1056(9) Uani d 1 . .
    H H24A 0.1578 -0.1621 0.6520 0.158 Uiso calc 1 . .
    H H24B 0.2350 -0.1473 0.6725 0.158 Uiso calc 1 . .
    H H24C 0.1771 -0.1178 0.5798 0.158 Uiso calc 1 . .
    C C25 0.20640(17) -0.0777(2) 0.8058(2) 0.1318(14) Uani d 1 . .
    H H25A 0.2067 -0.0348 0.8390 0.198 Uiso calc 1 . .
    H H25B 0.2512 -0.0986 0.8320 0.198 Uiso calc 1 . .
    H H25C 0.1736 -0.1094 0.8128 0.198 Uiso calc 1 . .
    C C26 0.11096(13) 0.30777(10) 0.66665(13) 0.0706(6) Uani d 1 . .
    H H26A 0.0693 0.2881 0.6666 0.106 Uiso calc 1 . .
    H H26B 0.1188 0.3528 0.6971 0.106 Uiso calc 1 . .
    H H26C 0.1487 0.2772 0.7007 0.106 Uiso calc 1 . .
    C C27 0.07713(11) 0.28657(9) 0.20641(13) 0.0591(4) Uani d 1 . .
    H H27 0.0776 0.2404 0.2260 0.071 Uiso calc 1 . .
    C C28 0.11809(12) 0.52550(8) 0.46049(13) 0.0629(5) Uani d 1 . .
    H H28 0.1217 0.5097 0.5234 0.075 Uiso calc 1 . .
    C C29 0.05884(17) 0.57648(13) 0.4239(2) 0.1027(9) Uani d 1 . .
    H H29A 0.0533 0.5928 0.3618 0.154 Uiso calc 1 . .
    H H29B 0.0680 0.6156 0.4668 0.154 Uiso calc 1 . .
    H H29C 0.0176 0.5534 0.4199 0.154 Uiso calc 1 . .
    C C30 0.18621(17) 0.56118(16) 0.4751(2) 0.1138(11) Uani d 1 . .
    H H30A 0.2213 0.5263 0.4878 0.171 Uiso calc 1 . .
    H H30B 0.1987 0.5929 0.5281 0.171 Uiso calc 1 . .
    H H30C 0.1813 0.5867 0.4185 0.171 Uiso calc 1 . .
    O O1 -0.01395(6) 0.18820(6) 0.52761(9) 0.0547(3) Uani d 1 . .
    O O2 -0.12161(8) 0.05299(9) 0.59743(15) 0.0931(6) Uani d 1 . .
    O O3 -0.05495(7) -0.05604(7) 0.63411(10) 0.0615(3) Uani d 1 . .
    O O4 0.06055(9) -0.12336(6) 0.68412(11) 0.0692(4) Uani d 1 . .
    O O5 0.08350(7) 0.20689(6) 0.35806(9) 0.0590(3) Uani d 1 . .
    O O6 0.06858(8) 0.29704(7) 0.12265(9) 0.0644(4) Uani d 1 . .
    O O7 0.08315(11) 0.42438(8) 0.15667(10) 0.0847(5) Uani d 1 . .
    O O8 0.10566(13) 0.53046(7) 0.26920(13) 0.1047(8) Uani d 1 . .
    H H1 -0.0135(11) 0.2226(13) 0.4879(17) 0.077(7) Uiso d 1 . .
    H H3 -0.0864(15) -0.0220(15) 0.6236(19) 0.095(9) Uiso d 1 . .
    H H5 0.0875(12) 0.1717(13) 0.3922(16) 0.075(7) Uiso d 1 . .
    H H7 0.0769(15) 0.3820(18) 0.126(2) 0.111(10) Uiso d 1 . .
    H H4A 0.0132(19) -0.1253(18) 0.680(3) 0.147(13) Uiso d 1 . .
    H H8 0.094(2) 0.523(2) 0.209(3) 0.150(14) Uiso d 1 . .
loop_
    _atom_site_aniso_label
    _atom_site_aniso_U_11
    _atom_site_aniso_U_22
    _atom_site_aniso_U_33
    _atom_site_aniso_U_12
    _atom_site_aniso_U_13
    _atom_site_aniso_U_23
    C1 0.0461(8) 0.0365(7) 0.0473(7) 0.0015(6) 0.0197(6) 0.0053(6)
    C2 0.0508(8) 0.0338(7) 0.0500(8) -0.0038(6) 0.0206(7) 0.0057(6)
    C3 0.0477(9) 0.0472(8) 0.0699(10) -0.0027(7) 0.0240(8) 0.0120(8)
    C4 0.0468(9) 0.0466(9) 0.0758(11) 0.0064(7) 0.0242(8) 0.0159(8)
    C5 0.0574(9) 0.0379(8) 0.0594(9) 0.0047(7) 0.0224(8) 0.0097(7)
    C6 0.0695(10) 0.0341(7) 0.0532(9) -0.0007(7) 0.0275(8) 0.0091(6)
    C7 0.0574(9) 0.0423(8) 0.0479(8) -0.0098(7) 0.0246(7) 0.0035(6)
    C8 0.0485(8) 0.0411(7) 0.0512(8) -0.0023(6) 0.0213(7) 0.0078(6)
    C9 0.0474(8) 0.0357(7) 0.0476(7) -0.0029(6) 0.0198(6) 0.0047(6)
    C10 0.0502(8) 0.0361(7) 0.0543(8) 0.0005(6) 0.0197(7) 0.0085(6)
    C11 0.0479(8) 0.0323(7) 0.0509(8) -0.0046(6) 0.0224(6) -0.0012(6)
    C12 0.0448(8) 0.0337(7) 0.0506(8) -0.0049(6) 0.0199(6) 0.0045(6)
    C13 0.0583(9) 0.0410(8) 0.0445(8) -0.0044(7) 0.0209(7) 0.0028(6)
    C14 0.0616(9) 0.0335(7) 0.0466(8) -0.0037(6) 0.0233(7) -0.0017(6)
    C15 0.0642(10) 0.0327(7) 0.0498(8) -0.0031(6) 0.0256(7) 0.0002(6)
    C16 0.0982(14) 0.0334(7) 0.0564(9) -0.0045(8) 0.0377(10) 0.0046(7)
    C17 0.0837(12) 0.0442(8) 0.0472(8) -0.0039(8) 0.0336(8) 0.0027(7)
    C18 0.0487(8) 0.0366(7) 0.0474(8) -0.0038(6) 0.0217(6) -0.0010(6)
    C19 0.0396(7) 0.0347(7) 0.0449(7) -0.0022(5) 0.0179(6) 0.0016(6)
    C20 0.0445(7) 0.0328(6) 0.0453(7) -0.0029(5) 0.0184(6) 0.0018(6)
    C21 0.0505(10) 0.0701(13) 0.1269(19) -0.0021(9) 0.0375(11) 0.0316(13)
    C22 0.0609(11) 0.0571(10) 0.1109(17) 0.0042(9) 0.0459(11) 0.0266(11)
    C23 0.0620(11) 0.0503(10) 0.0965(15) 0.0120(8) 0.0291(10) 0.0236(10)
    C24 0.0982(19) 0.0973(19) 0.123(2) 0.0388(16) 0.0454(17) 0.0012(17)
    C25 0.097(2) 0.178(3) 0.0897(19) 0.064(2) 0.0040(15) 0.005(2)
    C26 0.1167(17) 0.0480(9) 0.0512(9) -0.0095(10) 0.0375(10) 0.0026(8)
    C27 0.0861(13) 0.0436(8) 0.0529(9) -0.0074(8) 0.0332(9) -0.0031(7)
    C28 0.1036(15) 0.0339(7) 0.0555(9) -0.0079(8) 0.0361(10) -0.0011(7)
    C29 0.146(3) 0.0668(14) 0.0910(17) 0.0310(15) 0.0415(17) -0.0126(12)
    C30 0.132(3) 0.0823(17) 0.120(2) -0.0452(17) 0.0423(19) -0.0307(16)
    O1 0.0512(6) 0.0445(6) 0.0724(8) 0.0076(5) 0.0288(6) 0.0194(5)
    O2 0.0632(9) 0.0838(11) 0.1484(16) 0.0039(7) 0.0589(10) 0.0385(10)
    O3 0.0680(8) 0.0479(7) 0.0764(8) -0.0133(6) 0.0369(7) 0.0076(6)
    O4 0.0928(10) 0.0367(6) 0.0868(10) 0.0017(6) 0.0449(8) 0.0167(6)
    O5 0.0923(9) 0.0322(5) 0.0590(7) -0.0084(6) 0.0367(6) -0.0027(5)
    O6 0.0897(9) 0.0578(7) 0.0516(7) -0.0050(6) 0.0343(6) -0.0086(5)
    O7 0.1637(17) 0.0497(7) 0.0551(8) -0.0093(9) 0.0587(9) 0.0028(6)
    O8 0.222(2) 0.0387(7) 0.0723(10) -0.0190(10) 0.0786(13) 0.0043(6)
_geom_special_details
;
All e.s.d.'s (except the e.s.d. in the dihedral angle between two l.s. planes)
are estimated using the full covariance matrix. The cell e.s.d.'s are taken
into account individually in the estimation of e.s.d.'s in distances, angles
and torsion angles; correlations between e.s.d.'s in cell parameters are only
used when they are defined by crystal symmetry. An approximate (isotropic)
treatment of cell e.s.d.'s is used for estimating e.s.d.'s involving l.s.
planes.
;
loop_
    _geom_bond_atom_site_label_1
    _geom_bond_atom_site_label_2
    _geom_bond_site_symmetry_2
    _geom_bond_distance
    _geom_bond_publ_flag
    C1 C2 . 1.387(2) ?
    C1 C9 . 1.421(2) ?
    C1 O1 . 1.3633(18) ?
    C2 C3 . 1.405(2) ?
    C2 C12 . 1.4985(19) ?
    C3 C4 . 1.368(2) ?
    C3 C21 . 1.513(2) ?
    C4 H4 . 0.9300 ?
    C4 C10 . 1.406(2) ?
    C5 C6 . 1.360(2) ?
    C5 C10 . 1.451(2) ?
    C5 C23 . 1.523(2) ?
    C6 C7 . 1.413(2) ?
    C6 O4 . 1.3685(18) ?
    C7 C8 . 1.390(2) ?
    C7 O3 . 1.3392(19) ?
    C8 C9 . 1.450(2) ?
    C8 C22 . 1.436(2) ?
    C9 C10 . 1.425(2) ?
    C11 C12 . 1.383(2) ?
    C11 C19 . 1.4218(19) ?
    C11 O5 . 1.3688(18) ?
    C12 C13 . 1.407(2) ?
    C13 C14 . 1.376(2) ?
    C13 C26 . 1.507(2) ?
    C14 H14 . 0.9300 ?
    C14 C20 . 1.410(2) ?
    C15 C16 . 1.358(2) ?
    C15 C20 . 1.4509(19) ?
    C15 C28 . 1.521(2) ?
    C16 C17 . 1.409(2) ?
    C16 O8 . 1.368(2) ?
    C17 C18 . 1.386(2) ?
    C17 O7 . 1.339(2) ?
    C18 C19 . 1.449(2) ?
    C18 C27 . 1.440(2) ?
    C19 C20 . 1.428(2) ?
    C21 H21A . 0.9600 ?
    C21 H21B . 0.9600 ?
    C21 H21C . 0.9600 ?
    C22 H22 . 0.9300 ?
    C22 O2 . 1.242(2) ?
    C23 H23 . 0.9800 ?
    C23 C24 . 1.519(4) ?
    C23 C25 . 1.541(4) ?
    C24 H24A . 0.9600 ?
    C24 H24B . 0.9600 ?
    C24 H24C . 0.9600 ?
    C25 H25A . 0.9600 ?
    C25 H25B . 0.9600 ?
    C25 H25C . 0.9600 ?
    C26 H26A . 0.9600 ?
    C26 H26B . 0.9600 ?
    C26 H26C . 0.9600 ?
    C27 H27 . 0.9300 ?
    C27 O6 . 1.234(2) ?
    C28 H28 . 0.9800 ?
    C28 C29 . 1.512(3) ?
    C28 C30 . 1.533(4) ?
    C29 H29A . 0.9600 ?
    C29 H29B . 0.9600 ?
    C29 H29C . 0.9600 ?
    C30 H30A . 0.9600 ?
    C30 H30B . 0.9600 ?
    C30 H30C . 0.9600 ?
    O1 H1 . 0.90(2) ?
    O3 H3 . 0.90(3) ?
    O4 H4A . 0.98(4) ?
    O5 H5 . 0.83(2) ?
    O7 H7 . 0.92(3) ?
    O8 H8 . 0.87(4) ?
loop_
    _geom_angle_atom_site_label_1
    _geom_angle_atom_site_label_2
    _geom_angle_atom_site_label_3
    _geom_angle_site_symmetry_1
    _geom_angle_site_symmetry_3
    _geom_angle
    _geom_angle_publ_flag
    C2 C1 C9 . . 122.05(14) ?
    O1 C1 C2 . . 120.70(13) ?
    O1 C1 C9 . . 117.25(13) ?
    C1 C2 C3 . . 119.61(14) ?
    C1 C2 C12 . . 120.39(14) ?
    C3 C2 C12 . . 120.00(13) ?
    C2 C3 C21 . . 120.78(15) ?
    C4 C3 C2 . . 119.13(15) ?
    C4 C3 C21 . . 120.08(16) ?
    C3 C4 H4 . . 118.5 ?
    C3 C4 C10 . . 123.02(15) ?
    C10 C4 H4 . . 118.5 ?
    C6 C5 C10 . . 117.78(15) ?
    C6 C5 C23 . . 120.46(15) ?
    C10 C5 C23 . . 121.73(16) ?
    C5 C6 C7 . . 122.28(14) ?
    C5 C6 O4 . . 121.16(16) ?
    O4 C6 C7 . . 116.53(15) ?
    C8 C7 C6 . . 121.68(14) ?
    O3 C7 C6 . . 115.50(14) ?
    O3 C7 C8 . . 122.71(16) ?
    C7 C8 C9 . . 117.94(14) ?
    C7 C8 C22 . . 116.05(14) ?
    C22 C8 C9 . . 125.83(14) ?
    C1 C9 C8 . . 123.34(14) ?
    C1 C9 C10 . . 117.61(13) ?
    C10 C9 C8 . . 118.97(13) ?
    C4 C10 C5 . . 120.68(15) ?
    C4 C10 C9 . . 118.55(13) ?
    C9 C10 C5 . . 120.76(14) ?
    C12 C11 C19 . . 122.99(13) ?
    O5 C11 C12 . . 119.42(13) ?
    O5 C11 C19 . . 117.59(13) ?
    C11 C12 C2 . . 119.23(13) ?
    C11 C12 C13 . . 119.66(13) ?
    C13 C12 C2 . . 121.04(14) ?
    C12 C13 C26 . . 120.37(14) ?
    C14 C13 C12 . . 118.54(14) ?
    C14 C13 C26 . . 121.09(15) ?
    C13 C14 H14 . . 118.5 ?
    C13 C14 C20 . . 123.09(14) ?
    C20 C14 H14 . . 118.5 ?
    C16 C15 C20 . . 117.91(14) ?
    C16 C15 C28 . . 119.79(14) ?
    C20 C15 C28 . . 122.29(14) ?
    C15 C16 C17 . . 122.66(14) ?
    C15 C16 O8 . . 121.16(15) ?
    O8 C16 C17 . . 116.18(15) ?
    C18 C17 C16 . . 121.81(14) ?
    O7 C17 C16 . . 114.77(15) ?
    O7 C17 C18 . . 123.41(15) ?
    C17 C18 C19 . . 117.74(13) ?
    C17 C18 C27 . . 115.76(14) ?
    C27 C18 C19 . . 126.49(14) ?
    C11 C19 C18 . . 123.67(13) ?
    C11 C19 C20 . . 116.70(13) ?
    C20 C19 C18 . . 119.62(12) ?
    C14 C20 C15 . . 120.88(13) ?
    C14 C20 C19 . . 118.94(12) ?
    C19 C20 C15 . . 120.17(13) ?
    C3 C21 H21A . . 109.5 ?
    C3 C21 H21B . . 109.5 ?
    C3 C21 H21C . . 109.5 ?
    H21A C21 H21B . . 109.5 ?
    H21A C21 H21C . . 109.5 ?
    H21B C21 H21C . . 109.5 ?
    C8 C22 H22 . . 118.4 ?
    O2 C22 C8 . . 123.15(18) ?
    O2 C22 H22 . . 118.4 ?
    C5 C23 H23 . . 107.2 ?
    C5 C23 C25 . . 110.12(19) ?
    C24 C23 C5 . . 114.39(19) ?
    C24 C23 H23 . . 107.2 ?
    C24 C23 C25 . . 110.5(2) ?
    C25 C23 H23 . . 107.2 ?
    C23 C24 H24A . . 109.5 ?
    C23 C24 H24B . . 109.5 ?
    C23 C24 H24C . . 109.5 ?
    H24A C24 H24B . . 109.5 ?
    H24A C24 H24C . . 109.5 ?
    H24B C24 H24C . . 109.5 ?
    C23 C25 H25A . . 109.5 ?
    C23 C25 H25B . . 109.5 ?
    C23 C25 H25C . . 109.5 ?
    H25A C25 H25B . . 109.5 ?
    H25A C25 H25C . . 109.5 ?
    H25B C25 H25C . . 109.5 ?
    C13 C26 H26A . . 109.5 ?
    C13 C26 H26B . . 109.5 ?
    C13 C26 H26C . . 109.5 ?
    H26A C26 H26B . . 109.5 ?
    H26A C26 H26C . . 109.5 ?
    H26B C26 H26C . . 109.5 ?
    C18 C27 H27 . . 117.7 ?
    O6 C27 C18 . . 124.58(16) ?
    O6 C27 H27 . . 117.7 ?
    C15 C28 H28 . . 106.9 ?
    C15 C28 C30 . . 111.80(19) ?
    C29 C28 C15 . . 112.44(18) ?
    C29 C28 H28 . . 106.9 ?
    C29 C28 C30 . . 111.5(2) ?
    C30 C28 H28 . . 106.9 ?
    C28 C29 H29A . . 109.5 ?
    C28 C29 H29B . . 109.5 ?
    C28 C29 H29C . . 109.5 ?
    H29A C29 H29B . . 109.5 ?
    H29A C29 H29C . . 109.5 ?
    H29B C29 H29C . . 109.5 ?
    C28 C30 H30A . . 109.5 ?
    C28 C30 H30B . . 109.5 ?
    C28 C30 H30C . . 109.5 ?
    H30A C30 H30B . . 109.5 ?
    H30A C30 H30C . . 109.5 ?
    H30B C30 H30C . . 109.5 ?
    C1 O1 H1 . . 108.3(15) ?
    C7 O3 H3 . . 100.3(18) ?
    C6 O4 H4A . . 98(2) ?
    C11 O5 H5 . . 107.5(16) ?
    C17 O7 H7 . . 104.4(19) ?
    C16 O8 H8 . . 105(3) ?
loop_
    _geom_hbond_atom_site_label_D
    _geom_hbond_atom_site_label_H
    _geom_hbond_atom_site_label_A
    _geom_hbond_site_symmetry_A
    _geom_hbond_distance_DH
    _geom_hbond_distance_HA
    _geom_hbond_distance_DA
    _geom_hbond_angle_DHA
    O1 H1 O6 2 0.90(2) 2.16(2) 2.9692(17) 150(2)
    O3 H3 O2 . 0.90(3) 1.59(3) 2.454(2) 160(3)
    O5 H5 O3 5_556 0.83(2) 2.30(2) 2.9546(17) 136(2)
    O4 H4A O3 . 0.98(4) 1.88(4) 2.601(2) 128(3)
    O4 H4A O5 5_556 0.98(4) 2.46(4) 3.278(2) 141(3)
    O7 H7 O6 . 0.92(3) 1.63(3) 2.479(2) 152(3)
    O8 H8 O7 . 0.87(4) 2.02(4) 2.575(2) 120(3)
    C22 H22 O1 . 0.93 2.12 2.721(2) 121
    C26 H26B O8 6_566 0.96 2.55 3.483(2) 165
    C27 H27 O4 6 0.93 2.31 3.138(2) 148
    C27 H27 O5 . 0.93 2.07 2.727(2) 127
_shelxl_version_number     2014/6
_iucr_refine_instructions_details
;
TITL exp_1564gp3 in C2/c
CELL 1.54184 21.2196 19.0886 15.2564 90 113.262 90
ZERR 8 0.0004 0.0002 0.0002 0 0.002 0
LATT 7
SYMM -X,+Y,0.5-Z
SFAC C H O
UNIT 240 240 64
EQIV $1 -X,-Y,1-Z
EQIV $2 -X,+Y,0.5-Z
EQIV $3 +X,1-Y,0.5+Z
EQIV $4 +X,-Y,-0.5+Z
EQIV $5 +X,-Y,0.5+Z
L.S. 14
PLAN  20
MPLA 10 C1 C2 C3 C4 C5 C6 C7 C8 C9 C10 C21 C22 C23 O1 O2 O3 O4
MPLA 10 C11 C12 C13 C14 C15 C16 C17 C18 C19 C20 C26 C27 C28 O5 O6 O7 O8
HTAB C22 O1
HTAB C27 O5
HTAB O4 O3
HTAB O8 O7
HTAB O5 O3_$1
HTAB O4 O5_$1
HTAB O4 O5_$5
HTAB O1 O6_$2
HTAB C26 O8_$3
HTAB C27 O4_$4
BOND $h
fmap 2
acta
MERG 2
OMIT 3 3 9
OMIT 5 9 3
OMIT -6 2 2
REM <HKL>E:/xraydata/MUHABBAT/GPP3/exp_1564gp3.hkl</HKL>
WGHT    0.099400    0.215800
EXTI    0.000263
FVAR       2.42493
C1    1    0.047019    0.153414    0.556583    11.00000    0.04611    0.03650 =
         0.04729    0.00528    0.01971    0.00146
C2    1    0.103590    0.183974    0.548005    11.00000    0.05084    0.03378 =
         0.04995    0.00575    0.02056   -0.00378
C3    1    0.165531    0.146547    0.576864    11.00000    0.04769    0.04717 =
         0.06995    0.01196    0.02398   -0.00266
C4    1    0.168759    0.080453    0.613077    11.00000    0.04685    0.04660 =
         0.07579    0.01595    0.02424    0.00642
AFIX  43
H4    2    0.210016    0.056160    0.632155    11.00000   -1.20000
AFIX   0
C5    1    0.118100   -0.023703    0.658173    11.00000    0.05741    0.03791 =
         0.05943    0.00967    0.02238    0.00469
C6    1    0.060064   -0.055141    0.656299    11.00000    0.06951    0.03406 =
         0.05321    0.00908    0.02751   -0.00071
C7    1   -0.002965   -0.019038    0.628775    11.00000    0.05744    0.04229 =
         0.04786    0.00353    0.02455   -0.00977
C8    1   -0.008885    0.051363    0.603520    11.00000    0.04853    0.04105 =
         0.05125    0.00783    0.02127   -0.00233
C9    1    0.049703    0.085253    0.595375    11.00000    0.04744    0.03567 =
         0.04761    0.00472    0.01978   -0.00285
C10   1    0.112555    0.047555    0.622781    11.00000    0.05021    0.03613 =
         0.05429    0.00850    0.01965    0.00046
C11   1    0.091818    0.264738    0.414568    11.00000    0.04792    0.03234 =
         0.05094   -0.00122    0.02240   -0.00456
C12   1    0.098911    0.256408    0.508054    11.00000    0.04476    0.03372 =
         0.05061    0.00447    0.01994   -0.00493
C13   1    0.104832    0.315818    0.565365    11.00000    0.05826    0.04102 =
         0.04448    0.00277    0.02086   -0.00439
C14   1    0.105492    0.380959    0.527071    11.00000    0.06160    0.03354 =
         0.04660   -0.00173    0.02331   -0.00371
AFIX  43
H14   2    0.109049    0.420202    0.564863    11.00000   -1.20000
AFIX   0
C15   1    0.105827    0.460571    0.398103    11.00000    0.06417    0.03269 =
         0.04980    0.00022    0.02560   -0.00306
C16   1    0.100333    0.466679    0.306648    11.00000    0.09822    0.03345 =
         0.05643    0.00455    0.03774   -0.00454
C17   1    0.089231    0.408667    0.245217    11.00000    0.08369    0.04423 =
         0.04716    0.00269    0.03364   -0.00389
C18   1    0.086451    0.340872    0.275964    11.00000    0.04872    0.03659 =
         0.04744   -0.00100    0.02166   -0.00384
C19   1    0.092594    0.331323    0.373244    11.00000    0.03955    0.03473 =
         0.04488    0.00161    0.01787   -0.00224
C20   1    0.101031    0.390992    0.433254    11.00000    0.04448    0.03279 =
         0.04531    0.00176    0.01839   -0.00294
C21   1    0.228112    0.178564    0.568421    11.00000    0.05052    0.07014 =
         0.12686    0.03164    0.03753   -0.00206
AFIX 137
H21A  2    0.217622    0.190498    0.503019    11.00000   -1.50000
H21B  2    0.265173    0.145460    0.589895    11.00000   -1.50000
H21C  2    0.241254    0.220053    0.606991    11.00000   -1.50000
AFIX   0
C22   1   -0.071499    0.085212    0.594980    11.00000    0.06087    0.05707 =
         0.11094    0.02655    0.04593    0.00424
AFIX  43
H22   2   -0.074661    0.133588    0.587247    11.00000   -1.20000
AFIX   0
C23   1    0.186632   -0.061960    0.699115    11.00000    0.06196    0.05031 =
         0.09653    0.02359    0.02911    0.01198
AFIX  13
H23   2    0.221380   -0.029967    0.694703    11.00000   -1.20000
AFIX   0
C24   1    0.189356   -0.128394    0.645970    11.00000    0.09816    0.09730 =
         0.12293    0.00120    0.04536    0.03881
AFIX 137
H24A  2    0.157754   -0.162121    0.652024    11.00000   -1.50000
H24B  2    0.234970   -0.147307    0.672530    11.00000   -1.50000
H24C  2    0.177066   -0.117752    0.579758    11.00000   -1.50000
AFIX   0
C25   1    0.206399   -0.077668    0.805776    11.00000    0.09705    0.17774 =
         0.08971    0.00549    0.00398    0.06448
AFIX 137
H25A  2    0.206747   -0.034843    0.838956    11.00000   -1.50000
H25B  2    0.251177   -0.098554    0.832040    11.00000   -1.50000
H25C  2    0.173589   -0.109391    0.812779    11.00000   -1.50000
AFIX   0
C26   1    0.110956    0.307768    0.666649    11.00000    0.11668    0.04798 =
         0.05117    0.00258    0.03747   -0.00947
AFIX 137
H26A  2    0.069299    0.288149    0.666647    11.00000   -1.50000
H26B  2    0.118820    0.352803    0.697113    11.00000   -1.50000
H26C  2    0.148652    0.277223    0.700727    11.00000   -1.50000
AFIX   0
C27   1    0.077133    0.286566    0.206415    11.00000    0.08613    0.04359 =
         0.05292   -0.00307    0.03319   -0.00735
AFIX  43
H27   2    0.077594    0.240362    0.225998    11.00000   -1.20000
AFIX   0
C28   1    0.118087    0.525499    0.460488    11.00000    0.10361    0.03386 =
         0.05555   -0.00113    0.03612   -0.00794
AFIX  13
H28   2    0.121655    0.509732    0.523409    11.00000   -1.20000
AFIX   0
C29   1    0.058836    0.576479    0.423902    11.00000    0.14554    0.06680 =
         0.09101   -0.01263    0.04154    0.03099
AFIX 137
H29A  2    0.053288    0.592803    0.361761    11.00000   -1.50000
H29B  2    0.068014    0.615559    0.466772    11.00000   -1.50000
H29C  2    0.017576    0.553450    0.419938    11.00000   -1.50000
AFIX   0
C30   1    0.186215    0.561182    0.475085    11.00000    0.13169    0.08232 =
         0.12035   -0.03075    0.04233   -0.04520
AFIX 137
H30A  2    0.221325    0.526310    0.487818    11.00000   -1.50000
H30B  2    0.198688    0.592918    0.528075    11.00000   -1.50000
H30C  2    0.181303    0.586668    0.418505    11.00000   -1.50000
AFIX   0
O1    3   -0.013953    0.188204    0.527606    11.00000    0.05121    0.04455 =
         0.07241    0.01943    0.02877    0.00764
O2    3   -0.121610    0.052985    0.597425    11.00000    0.06319    0.08378 =
         0.14839    0.03853    0.05892    0.00389
O3    3   -0.054955   -0.056040    0.634110    11.00000    0.06804    0.04788 =
         0.07636    0.00764    0.03691   -0.01332
O4    3    0.060553   -0.123364    0.684120    11.00000    0.09282    0.03672 =
         0.08675    0.01666    0.04490    0.00170
O5    3    0.083496    0.206890    0.358056    11.00000    0.09230    0.03220 =
         0.05897   -0.00268    0.03668   -0.00840
O6    3    0.068580    0.297044    0.122649    11.00000    0.08971    0.05775 =
         0.05158   -0.00861    0.03428   -0.00501
O7    3    0.083146    0.424383    0.156670    11.00000    0.16366    0.04973 =
         0.05514    0.00276    0.05865   -0.00927
O8    3    0.105664    0.530463    0.269200    11.00000    0.22243    0.03865 =
         0.07230    0.00426    0.07865   -0.01895
H1    2   -0.013513    0.222617    0.487908    11.00000    0.07730
H3    2   -0.086388   -0.021953    0.623587    11.00000    0.09515
H5    2    0.087534    0.171661    0.392185    11.00000    0.07530
H7    2    0.076874    0.381970    0.126309    11.00000    0.11067
H4A   2    0.013172   -0.125259    0.679757    11.00000    0.14697
H8    2    0.093947    0.523234    0.208567    11.00000    0.14963
HKLF 4
REM  exp_1564gp3 in C2/c
REM R1 =  0.0474 for    4382 Fo > 4sig(Fo)  and  0.0608 for all    5810 data
REM    374 parameters refined using      0 restraints
END
WGHT      0.0994      0.2158
REM Highest difference peak  0.441,  deepest hole -0.299,  1-sigma level  0.036
Q1    1   0.2314 -0.0325  0.7784  11.00000  0.05    0.44
Q2    1   0.0987  0.2173  0.5250  11.00000  0.05    0.22
Q3    1   0.1066  0.4236  0.4203  11.00000  0.05    0.22
Q4    1   0.0813  0.4358  0.5722  11.00000  0.05    0.19
Q5    1   0.0524  0.1244  0.5929  11.00000  0.05    0.18
Q6    1   0.1175  0.0102  0.6493  11.00000  0.05    0.18
Q7    1   0.1068  0.3007  0.3958  11.00000  0.05    0.18
Q8    1   0.0711  0.1614  0.5282  11.00000  0.05    0.18
Q9    1   0.0005  0.0203  0.6330  11.00000  0.05    0.18
Q10   1   0.0838  0.3764  0.2599  11.00000  0.05    0.17
Q11   1   0.1710  0.5399  0.5203  11.00000  0.05    0.17
Q12   1   0.0131  0.0645  0.5854  11.00000  0.05    0.16
Q13   1  -0.0408  0.0636  0.5856  11.00000  0.05    0.16
Q14   1   0.1306  0.1596  0.5390  11.00000  0.05    0.16
Q15   1   0.2282  0.2277  0.5589  11.00000  0.05    0.16
Q16   1   0.0793  0.0604  0.6039  11.00000  0.05    0.15
Q17   1   0.0306 -0.0337  0.6419  11.00000  0.05    0.15
Q18   1   0.1058  0.4350  0.2858  11.00000  0.05    0.15
Q19   1   0.1072  0.3324  0.3381  11.00000  0.05    0.14
Q20   1   0.1788 -0.1425  0.7015  11.00000  0.05    0.14
REM The information below was added by Olex2.
REM
REM R1 = 0.0474 for 4382 Fo > 4sig(Fo) and 0.0608 for all 13686 data
REM n/a parameters refined using n/a restraints
REM Highest difference peak 0.44, deepest hole -0.30
REM Mean Shift 0, Max Shift 0.000.
REM +++ Tabular Listing of Refinement Information +++
REM R1_all = 0.0608
REM R1_gt = 0.0474
REM wR_ref = 0.1612
REM GOOF = 1.113
REM Shift_max = 0.000
REM Shift_mean = 0
REM Reflections_all = 13686
REM Reflections_gt = 4382
REM Parameters = n/a
REM Hole = -0.30
REM Peak = 0.44
REM Flack = n/a
;
loop_
    _platon_squeeze_void_nr
    _platon_squeeze_void_average_x
    _platon_squeeze_void_average_y
    _platon_squeeze_void_average_z
    _platon_squeeze_void_volume
    _platon_squeeze_void_count_electrons
    _platon_squeeze_void_content
    1 0.217 0.250 -0.033 444 28 ' '
    2 0.717 0.750 -0.033 444 28 ' '
_platon_squeeze_details     ?
