# Supplementary material for: Redetermined structure of gossypol (P3 polymorph)
Source: Acta Crystallogr E Crystallogr Commun. 2015 Jun 3;71(Pt 7):o442–3. doi: 10.1107/S205698901500941X (PMC4518924; doi:10.1107/S205698901500941X)
Supplement: Supplementary file 2 [file e-71-0o442-Isup2.hkl]

#
# h,k,l, Fc-squared, Fo-squared, sigma(Fo-squared), status flag
#
data_I
_shelx_title ' exp_1564gp3 in C2/c'
_shelx_refln_list_code          4
_shelx_F_calc_maximum      495.50
_exptl_crystal_F_000      2192.00
_reflns_d_resolution_high  0.7954

loop_
 _space_group_symop_operation_xyz
 'x, y, z'
 '-x, y, -z+1/2'
 'x+1/2, y+1/2, z'
 '-x+1/2, y+1/2, -z+1/2'
 '-x, -y, -z'
 'x, -y, z-1/2'
 '-x+1/2, -y+1/2, -z'
 'x+1/2, -y+1/2, z-1/2'

_cell_length_a    21.2196
_cell_length_b    19.0886
_cell_length_c    15.2564
_cell_angle_alpha  90.000
_cell_angle_beta  113.262
_cell_angle_gamma  90.000

_shelx_F_squared_multiplier     1.000

loop_
 _refln_index_h
 _refln_index_k
 _refln_index_l
 _refln_F_squared_calc
 _refln_F_squared_meas
 _refln_F_squared_sigma
 _refln_observed_status
   2   0   0     245515.42     233939.86      3284.14 o
   4   0   0     210049.81     199376.44      3639.00 o
   6   0   0     201825.94     200198.19      2487.08 o
   8   0   0       6360.03       5142.84        47.51 o
  10   0   0      44647.23      44518.42       160.60 o
  12   0   0       4604.54       4518.83        57.98 o
  14   0   0       2021.40       2200.36        45.04 o
  16   0   0         54.11         88.50        19.91 o
  18   0   0       3131.53       3031.07        63.25 o
  20   0   0        627.73        537.44        32.46 o
  22   0   0         90.17         86.76        18.13 o
  24   0   0         21.71          7.37        10.76 o
   3   1   0       8070.11       8444.50        68.65 o
   5   1   0     124905.47     122763.24       907.90 o
   7   1   0       2516.45       2194.91        23.86 o
   9   1   0      10146.22       9864.67        84.19 o
  11   1   0       6217.98       6612.29        58.77 o
  13   1   0          1.48          3.45         8.83 o
  15   1   0       3156.90       2977.67        40.02 o
  17   1   0       3721.25       3417.19        90.56 o
  19   1   0        112.14        125.98        15.71 o
  21   1   0        129.53        107.69        14.81 o
  23   1   0         16.25         16.71         7.20 o
   0   2   0      72200.84      70997.12       372.70 o
   2   2   0          0.87         13.96         1.88 o
   4   2   0       2985.73       2490.24        34.73 o
   6   2   0       9192.98       9256.50        45.35 o
   8   2   0       1376.24       1580.02        26.06 o
  10   2   0          6.50          9.39         7.64 o
  12   2   0       6903.27       6691.34        50.10 o
  14   2   0        187.05        122.52        11.43 o
  16   2   0       3949.34       3830.52        47.32 o
  18   2   0       1160.60        971.23        62.11 o
  20   2   0          0.89         -0.25        13.16 o
  22   2   0        128.35        125.93        13.38 o
  24   2   0         26.28         43.98         7.74 o
   1   3   0       2434.94       2348.13        23.30 o
   3   3   0       1128.34       1008.45         9.22 o
   5   3   0      21280.99      20870.76       160.50 o
   7   3   0        170.69        149.18        10.19 o
   9   3   0       2183.84       2890.92        28.83 o
  11   3   0       1043.62       1153.68        26.25 o
  13   3   0          0.65         -3.68         8.51 o
  15   3   0        510.47        456.20        14.49 o
  17   3   0          0.01         11.51        12.94 o
  19   3   0         12.54         13.79        10.51 o
  21   3   0         11.39          8.62        12.07 o
  23   3   0         11.67          7.44         9.27 o
   0   4   0       1860.22       1388.21        10.91 o
   2   4   0       3470.02       2675.89        13.82 o
   4   4   0       4194.06       3573.61        19.92 o
   6   4   0        676.38        671.87        15.24 o
   8   4   0      23236.57      25353.93        71.61 o
  10   4   0       5123.79       6034.96        46.85 o
  12   4   0         31.42         38.98        11.75 o
  14   4   0        237.08        248.77        25.58 o
  16   4   0        159.32        130.02        11.41 o
  18   4   0          5.40          3.18         9.51 o
  20   4   0         10.51         10.75         9.43 o
  22   4   0          7.16          9.87        10.36 o
  24   4   0          0.14         -2.71         9.14 o
   1   5   0       3033.13       2647.52        19.77 o
   3   5   0       8336.30       7944.72        55.75 o
   5   5   0       3006.85       3074.46        18.11 o
   7   5   0       6165.73       6420.45        30.05 o
   9   5   0      12419.55      14618.90       674.69 o
  11   5   0        783.55        799.93        27.96 o
  13   5   0        515.16        508.52        24.12 o
  15   5   0        329.17        358.28        14.02 o
  17   5   0         16.38         16.97         9.78 o
  19   5   0          2.15         -8.10         9.47 o
  21   5   0         21.34         19.31         8.63 o
  23   5   0         11.38         13.20         7.69 o
   0   6   0       6916.30       6047.33        37.19 o
   2   6   0        333.83        380.99         8.04 o
   4   6   0        247.94        247.18         5.30 o
   6   6   0       1378.63       1231.83        13.09 o
   8   6   0      20923.83      21842.76       456.67 o
  10   6   0        827.28        967.89        56.76 o
  12   6   0          0.05          6.83        13.11 o
  14   6   0         22.33         15.74         7.10 o
  16   6   0        209.80        216.43        13.89 o
  18   6   0         12.89          6.65         9.59 o
  20   6   0         13.25         19.19         9.32 o
  22   6   0          8.54          8.51         8.36 o
   1   7   0         25.41         21.78         4.13 o
   3   7   0         59.24         58.11         5.43 o
   5   7   0        163.33        201.89         8.62 o
   7   7   0        688.47        662.35        14.18 o
   9   7   0       2053.09       2139.56        35.62 o
  11   7   0         80.04         77.13        17.21 o
  13   7   0        206.77        183.64        10.95 o
  15   7   0         19.00         18.61         7.62 o
  17   7   0         22.14          0.50         7.67 o
  19   7   0          3.24          0.18         9.00 o
  21   7   0          2.39         -0.83         7.30 o
  23   7   0          0.49         -8.45         8.45 o
   0   8   0      76315.60      83579.39      4381.98 o
   2   8   0       6369.30       5983.21        38.12 o
   4   8   0          6.57          7.56         5.22 o
   6   8   0       2116.54       1998.87        28.36 o
   8   8   0        376.22        457.42        12.76 o
  10   8   0        329.53        452.87        15.27 o
  12   8   0          2.74         -4.69         8.93 o
  14   8   0         44.58         56.80         8.51 o
  16   8   0        283.45        284.01        13.78 o
  18   8   0        220.39        192.86        11.91 o
  20   8   0         55.89         53.72        11.47 o
  22   8   0         10.78          3.13         6.98 o
   1   9   0       9083.08       9285.86        50.47 o
   3   9   0        153.27        206.92        10.88 o
   5   9   0        164.05        154.86         9.89 o
   7   9   0         60.22         70.55        11.98 o
   9   9   0        296.47        247.88        17.18 o
  11   9   0        701.15        662.92        30.99 o
  13   9   0        184.98        171.24        13.85 o
  15   9   0         63.11         27.10         8.36 o
  17   9   0        633.88        621.71        21.71 o
  19   9   0        214.37        195.58        18.34 o
  21   9   0          4.07         14.27         7.99 o
   0  10   0       2004.93       2640.07        41.54 o
   2  10   0        605.02        618.57        32.30 o
   4  10   0        406.99        424.83        13.81 o
   6  10   0        807.07        830.78        18.38 o
   8  10   0          0.18          8.38        10.04 o
  10  10   0         79.10         84.30        16.81 o
  12  10   0        654.57        645.38        17.04 o
  14  10   0        604.98        556.49        16.80 o
  16  10   0         21.45         24.41         9.77 o
  18  10   0        128.65        121.67        12.88 o
  20  10   0         49.42         37.26         9.69 o
   1  11   0       1266.68       1334.81        22.28 o
   3  11   0         31.86         23.63         8.07 o
   5  11   0        642.80        632.99        13.24 o
   7  11   0         88.14        111.10        10.15 o
   9  11   0        941.89       1097.09        32.16 o
  11  11   0        133.24        156.73         9.22 o
  13  11   0        119.56        109.90        11.18 o
  15  11   0        285.49        242.64        19.44 o
  17  11   0        190.78        215.63        23.36 o
  19  11   0         14.20         17.92        15.27 o
  21  11   0          3.28         -1.33         9.38 o
   0  12   0       4180.52       3568.62        53.09 o
   2  12   0       1088.98       1099.49        21.86 o
   4  12   0       1001.94        919.76        19.11 o
   6  12   0        428.67        466.98        16.67 o
   8  12   0        589.05        588.86        19.09 o
  10  12   0        405.21        382.96        17.81 o
  12  12   0        470.16        401.92        14.95 o
  14  12   0         31.17         13.81         9.51 o
  16  12   0       1076.37       1019.89        34.40 o
  18  12   0        119.78        132.97        19.39 o
  20  12   0          9.17          5.54        12.79 o
   1  13   0        126.68        116.43        10.86 o
   3  13   0       2133.21       2232.88        25.43 o
   5  13   0         99.08         78.91        14.05 o
   7  13   0        215.90        211.72        13.82 o
   9  13   0        290.19        301.76        12.98 o
  11  13   0        330.28        278.17        11.79 o
  13  13   0       1000.72        993.79        21.18 o
  15  13   0        394.68        365.96        16.32 o
  17  13   0        186.39        206.60        20.63 o
  19  13   0        286.23        284.55        18.12 o
   0  14   0       1387.66       1396.23        29.65 o
   2  14   0         96.21        114.90         8.85 o
   4  14   0       2811.77       2807.65        38.67 o
   6  14   0       1907.89       2162.88        41.43 o
   8  14   0       9547.23       9757.31       130.63 o
  10  14   0       6240.31       6308.31       181.56 o
  12  14   0        195.40        197.79        13.77 o
  14  14   0       1082.92       1034.04        25.57 o
  16  14   0        388.00        476.92        27.02 o
  18  14   0        136.44        130.93        16.08 o
   1  15   0       5112.72       5125.77        52.46 o
   3  15   0        495.72        451.67        15.40 o
   5  15   0       2631.04       2705.39        55.97 o
   7  15   0        554.06        528.27        29.27 o
   9  15   0        614.58        565.54        20.99 o
  11  15   0       2203.17       2399.44        35.57 o
  13  15   0          9.12         17.28         8.51 o
  15  15   0        501.29        477.36        18.45 o
  17  15   0        279.06        279.32        19.84 o
  19  15   0         16.98         19.07         8.07 o
   0  16   0         85.80         18.30        17.55 o
   2  16   0          5.19         -6.92        12.56 o
   4  16   0        925.21        801.40        19.92 o
   6  16   0        570.15        608.85        31.55 o
   8  16   0          2.26         -4.63        11.81 o
  10  16   0         44.27         47.70        10.08 o
  12  16   0        178.37        148.34        15.04 o
  14  16   0         63.89         75.05        11.90 o
  16  16   0         99.95         99.86        15.44 o
  18  16   0         87.96         92.53        10.38 o
   1  17   0        397.53        380.60        18.39 o
   3  17   0         99.85        118.94        12.21 o
   5  17   0         16.66         25.64        11.73 o
   7  17   0        130.80        118.30        11.04 o
   9  17   0         21.65         10.76         7.72 o
  11  17   0        302.80        361.61        14.00 o
  13  17   0          1.74          1.62         7.77 o
  15  17   0        469.50        523.71        13.56 o
  17  17   0         89.90        120.69        10.22 o
   0  18   0        983.17        955.55        36.58 o
   2  18   0         55.57         24.30         9.53 o
   4  18   0        533.93        460.73        19.90 o
   6  18   0          6.19         16.90        10.73 o
   8  18   0        226.55        196.50        11.43 o
  10  18   0         18.20         24.95         7.41 o
  12  18   0         18.87         22.18         7.65 o
  14  18   0         41.37         34.34         6.30 o
   1  19   0        558.51        541.75        17.07 o
   3  19   0         33.75         27.61        12.18 o
   5  19   0       1089.47       1277.95        27.75 o
   7  19   0         30.71         29.44        10.68 o
   9  19   0         52.14         69.06         8.45 o
  11  19   0         13.66         18.74         6.94 o
  13  19   0        115.46         99.03         6.26 o
   0  20   0         76.69         98.66        14.13 o
   2  20   0         44.36         28.97         9.43 o
   4  20   0        142.79        116.12        13.38 o
   6  20   0         28.43         45.80        10.65 o
   8  20   0         71.19         62.97         7.92 o
  10  20   0         42.94         52.71         8.98 o
  12  20   0          0.01          9.12         9.04 o
   1  21   0        509.69        507.24        18.44 o
   3  21   0          6.20          6.52         8.01 o
   5  21   0         34.36         26.54         8.00 o
   7  21   0          7.77          3.96         6.76 o
   9  21   0          3.77          4.19         6.94 o
  11  21   0          1.67          4.22         5.57 o
   0  22   0        222.42        217.75        19.12 o
   2  22   0         31.20         57.24        10.31 o
   4  22   0        136.44        130.88        11.04 o
   6  22   0         71.23         75.12         7.28 o
   8  22   0         26.30         26.25         7.29 o
   1  23   0         76.27         79.51         8.71 o
   3  23   0         47.81         71.25         6.53 o
   5  23   0        222.15        227.78         9.77 o
   7  23   0         65.71         95.68         9.40 o
 -25   1   1          7.54         10.71         8.42 o
 -23   1   1        331.30        278.36        27.08 o
 -21   1   1        106.09         91.28        15.03 o
 -19   1   1       1842.28       1687.83        34.93 o
 -17   1   1      11443.50      10479.43        78.48 o
 -15   1   1         23.63         28.39         7.05 o
 -13   1   1      10050.96       9861.09        59.80 o
 -11   1   1      10940.55      10272.33        54.24 o
  -9   1   1      10032.64      10174.72       107.97 o
  -7   1   1     148677.48     149239.44      2044.89 o
  -5   1   1      19312.79      19284.97        71.07 o
  -3   1   1      29716.29      29963.83        87.14 o
  -1   1   1     141058.78     146236.38      2690.15 o
   1   1   1         35.35         50.35         1.78 o
   3   1   1      15533.83      15825.72        52.01 o
   5   1   1       5999.57       6711.56        33.22 o
   7   1   1         10.33          4.52         3.55 o
   9   1   1        134.22        190.22        15.44 o
  11   1   1        926.68        803.69        19.12 o
  13   1   1        261.07        334.91        15.47 o
  15   1   1        817.11        802.96        16.40 o
  17   1   1       1873.18       1774.25        34.71 o
  19   1   1        122.33        121.99        15.72 o
  21   1   1         50.87         66.81         9.62 o
  23   1   1         40.11         60.55        10.04 o
 -24   2   1         87.61         79.36        10.16 o
 -22   2   1        407.23        374.80        18.43 o
 -20   2   1          0.28          4.81        13.62 o
 -18   2   1         41.20         58.16        13.48 o
 -16   2   1         77.18         45.07         9.20 o
 -14   2   1        186.44        230.46        18.67 o
 -12   2   1      20407.28      20280.84       169.42 o
 -10   2   1       6963.10       7523.22        49.11 o
  -8   2   1        459.28        533.84        11.59 o
  -6   2   1      57667.16      53692.68       343.83 o
  -4   2   1       1673.81       1810.75        23.29 o
  -2   2   1       9069.13       8480.15        21.83 o
   0   2   1       1237.06       1707.51        14.90 o
   2   2   1       7326.30       6513.31        73.77 o
   4   2   1      16966.84      17502.45        88.95 o
   6   2   1       2534.62       2731.62        13.80 o
   8   2   1      11150.16      11745.23       245.66 o
  10   2   1        256.40        212.53        11.77 o
  12   2   1        307.48        301.38        13.94 o
  14   2   1        454.35        484.18        13.40 o
  16   2   1       3119.08       2864.78        42.34 o
  18   2   1         39.50         22.29        12.80 o
  20   2   1         26.12         30.61         9.74 o
  22   2   1         35.96         41.87        14.96 o
 -23   3   1         56.42         77.27        11.82 o
 -21   3   1        535.47        547.83        25.77 o
 -19   3   1        125.31        121.38        15.03 o
 -17   3   1        932.87        800.92        19.46 o
 -15   3   1         88.22         77.69         9.58 o
 -13   3   1        520.32        590.47        17.05 o
 -11   3   1          2.95          1.26         6.40 o
  -9   3   1       4983.45       5165.03        35.57 o
  -7   3   1        141.33        200.53         9.47 o
  -5   3   1        789.97        702.05        20.81 o
  -3   3   1      15095.78      14197.96        38.94 o
  -1   3   1       5258.29       5130.19        21.60 o
   1   3   1      17376.80      16489.09       363.32 o
   3   3   1       1507.21       1427.11        18.54 o
   5   3   1       3066.97       2502.91        13.28 o
   7   3   1      11308.85      12261.61        61.00 o
   9   3   1       1830.52       1829.76        24.65 o
  11   3   1         32.58         65.96         8.34 o
  13   3   1        335.38        350.58        18.56 o
  15   3   1        283.51        337.94        17.50 o
  17   3   1        489.90        502.33        21.20 o
  19   3   1          2.96          7.59        12.24 o
  21   3   1          5.88          1.81        11.46 o
  23   3   1         11.69         22.91         5.98 o
 -24   4   1         33.28         19.88         7.72 o
 -22   4   1        149.79        158.48        18.91 o
 -20   4   1         12.73         20.41         9.62 o
 -18   4   1        281.96        242.69        17.09 o
 -16   4   1        188.66        172.95        12.31 o
 -14   4   1        843.88        934.61        31.75 o
 -12   4   1        728.79        817.84        27.85 o
 -10   4   1       1774.18       1824.25        25.76 o
  -8   4   1       1991.44       2168.90        49.12 o
  -6   4   1       2275.17       1865.57        22.57 o
  -4   4   1      10782.96      11329.23       173.90 o
  -2   4   1         10.43         14.61         8.19 o
   0   4   1       5206.74       5700.94       218.01 o
   2   4   1       1310.74       1450.51        19.56 o
   4   4   1      16259.22      16545.63        44.01 o
   6   4   1       1879.72       2464.61        14.69 o
   8   4   1      18040.53      19682.60       343.37 o
  10   4   1        922.19        979.07        20.51 o
  12   4   1       1316.67       1286.52        35.33 o
  14   4   1        394.52        379.02        11.33 o
  16   4   1         32.83         17.03         9.94 o
  18   4   1          1.61          0.21         9.66 o
  20   4   1          1.99          5.05        11.55 o
  22   4   1         22.50         19.80         9.43 o
 -23   5   1          0.17         -3.58         8.49 o
 -21   5   1         80.28         82.07        10.17 o
 -19   5   1          3.07         -0.33         9.69 o
 -17   5   1          2.64          4.52         9.12 o
 -15   5   1         77.17         88.99        10.14 o
 -13   5   1         60.37         77.89        16.16 o
 -11   5   1        215.56        194.32        12.42 o
  -9   5   1       1263.00       1644.79        76.79 o
  -7   5   1       2177.58       2504.68        36.91 o
  -5   5   1        611.76        684.58        11.47 o
  -3   5   1        901.16        842.08        19.10 o
  -1   5   1       4360.74       4364.68        36.22 o
   1   5   1      15022.38      14577.60        65.17 o
   3   5   1       1837.46       1431.28        14.94 o
   5   5   1        143.55        151.52         6.33 o
   7   5   1       3661.24       3557.14        45.09 o
   9   5   1          1.22         40.59        11.68 o
  11   5   1          5.27         11.72        12.37 o
  13   5   1         48.49         52.25        10.90 o
  15   5   1         96.92         89.30         8.95 o
  17   5   1         65.16         47.47         9.98 o
  19   5   1        260.01        286.26        13.45 o
  21   5   1          1.51          4.01        10.47 o
  23   5   1         31.43         46.02         7.28 o
 -22   6   1         52.98         84.08         8.68 o
 -20   6   1          0.48         16.02         9.19 o
 -18   6   1         35.53         29.77         8.31 o
 -16   6   1        139.85        145.93        11.00 o
 -14   6   1        308.72        287.96        10.11 o
 -12   6   1        985.82       1075.53        32.85 o
 -10   6   1       2951.15       2921.94        33.60 o
  -8   6   1       6382.91       7256.12       236.03 o
  -6   6   1       2193.19       2304.44        28.13 o
  -4   6   1        407.52        413.96        13.01 o
  -2   6   1       4821.01       4325.65        32.59 o
   0   6   1        101.18        127.84         8.19 o
   2   6   1       5938.49       5769.83        48.88 o
   4   6   1       2690.85       2500.17        21.36 o
   6   6   1       1284.33       1129.81        12.32 o
   8   6   1       3013.48       3364.39        46.90 o
  10   6   1       1108.73       1096.13        33.14 o
  12   6   1        360.03        297.78        22.30 o
  14   6   1         83.60         71.06         7.81 o
  16   6   1         16.50          2.48         8.43 o
  18   6   1         35.30         18.23         9.87 o
  20   6   1         31.42         28.78         8.71 o
  22   6   1         10.21          6.58        12.12 o
 -23   7   1          4.31         -1.42         9.79 o
 -21   7   1         13.00         12.07         8.22 o
 -19   7   1         25.14         24.85         9.23 o
 -17   7   1        317.04        302.16        12.26 o
 -15   7   1          6.63          6.74         9.19 o
 -13   7   1          0.07          5.68         8.75 o
 -11   7   1       1243.18       1260.82        35.34 o
  -9   7   1       7781.45       8310.84       419.91 o
  -7   7   1       2156.06       2760.75        49.66 o
  -5   7   1       3180.61       2988.25        45.17 o
  -3   7   1        810.24        659.49        10.54 o
  -1   7   1          9.78         10.64         6.15 o
   1   7   1        635.57        546.01        23.70 o
   3   7   1       1763.15       1535.16        18.75 o
   5   7   1        801.93        683.41        15.88 o
   7   7   1         48.51         59.48         5.21 o
   9   7   1         95.24         83.35         9.23 o
  11   7   1       1027.43        932.26        32.61 o
  13   7   1        849.31        997.94        17.51 o
  15   7   1         89.29         68.87         8.83 o
  17   7   1        235.43        229.71        12.91 o
  19   7   1          6.47          7.53         8.89 o
  21   7   1         37.00         40.99         9.48 o
 -22   8   1          2.74          5.38         7.76 o
 -20   8   1          7.78         13.52         8.19 o
 -18   8   1          1.24          0.09         8.24 o
 -16   8   1         50.78         41.64         8.08 o
 -14   8   1        224.12        224.65        10.12 o
 -12   8   1        102.16        158.43        17.22 o
 -10   8   1         84.14         45.05         8.64 o
  -8   8   1        210.85        241.02        10.85 o
  -6   8   1       1198.35       1218.96        15.41 o
  -4   8   1       1232.57       1451.17        22.33 o
  -2   8   1        628.58        513.38        17.03 o
   0   8   1       3643.74       3713.04        30.65 o
   2   8   1       3236.08       2914.28        27.02 o
   4   8   1        358.56        497.43        12.82 o
   6   8   1         25.82         22.16         5.54 o
   8   8   1        330.74        287.90        20.26 o
  10   8   1       1283.45       1438.86        39.56 o
  12   8   1          2.51          5.75         7.84 o
  14   8   1        106.56        117.43         9.45 o
  16   8   1        685.83        565.68        21.15 o
  18   8   1        166.34        155.20        17.68 o
  20   8   1         32.15         27.54        10.26 o
  22   8   1         21.55         11.07         8.06 o
 -21   9   1         56.62         78.31        10.22 o
 -19   9   1         94.16         98.09        12.66 o
 -17   9   1        842.28        749.38        23.51 o
 -15   9   1        340.05        202.61        12.67 o
 -13   9   1        109.25         80.10        11.41 o
 -11   9   1        837.06       1040.95        34.66 o
  -9   9   1         55.33         59.73         8.41 o
  -7   9   1       2956.49       3208.67       111.66 o
  -5   9   1       5342.85       5554.45       137.26 o
  -3   9   1       3272.19       2979.15        29.49 o
  -1   9   1         34.77         71.56         5.69 o
   1   9   1        825.27        980.85        18.27 o
   3   9   1       1216.24        987.07        17.72 o
   5   9   1        248.61        205.42         8.57 o
   7   9   1          7.67          5.54         6.82 o
   9   9   1        739.43        868.11        30.55 o
  11   9   1        148.40        113.68         9.14 o
  13   9   1        769.44        651.21        20.47 o
  15   9   1        628.22        698.83        18.38 o
  17   9   1         54.09         29.88        12.06 o
  19   9   1         50.47         36.96        10.77 o
  21   9   1          8.48         11.20         7.03 o
 -22  10   1          6.10         -9.63         9.63 o
 -20  10   1          4.86          8.34        14.56 o
 -18  10   1        477.98        402.66        18.58 o
 -16  10   1       1614.14       1347.51        72.53 o
 -14  10   1        285.98        263.19        13.38 o
 -12  10   1        254.32        232.17        16.79 o
 -10  10   1        256.44        273.14        19.02 o
  -8  10   1        681.89        759.88        17.18 o
  -6  10   1       2625.37       3155.86        28.53 o
  -4  10   1       1370.29       1411.44        17.74 o
  -2  10   1        373.16        302.97        13.09 o
   0  10   1      12119.89      12016.06        61.23 o
   2  10   1      11631.52      11237.16        59.15 o
   4  10   1        130.05         87.22         9.33 o
   6  10   1         11.87         38.79         6.12 o
   8  10   1        266.07        241.73        16.38 o
  10  10   1         14.69         27.73        12.21 o
  12  10   1        172.95        226.57        15.44 o
  14  10   1          6.59         11.83         7.62 o
  16  10   1        633.86        677.48        49.63 o
  18  10   1        121.47        119.55        12.55 o
  20  10   1         11.48         27.28         8.18 o
 -21  11   1         26.19         27.61        11.17 o
 -19  11   1         49.32         28.60        16.12 o
 -17  11   1        602.29        445.53        18.76 o
 -15  11   1        130.35         95.77        11.22 o
 -13  11   1        482.47        466.11        16.06 o
 -11  11   1         96.32         86.81         8.36 o
  -9  11   1        843.74        741.85        35.25 o
  -7  11   1        595.28        607.26        24.87 o
  -5  11   1        176.02        205.30        15.33 o
  -3  11   1         86.10         63.56         8.71 o
  -1  11   1        457.75        417.89        11.52 o
   1  11   1       2361.46       2738.95        31.88 o
   3  11   1        846.42       1065.41        23.78 o
   5  11   1        464.59        458.46        12.18 o
   7  11   1        799.36        776.00        18.70 o
   9  11   1         67.89         53.59        10.97 o
  11  11   1        220.81        220.29        11.98 o
  13  11   1         19.20         22.42         9.15 o
  15  11   1         34.09         24.75         9.69 o
  17  11   1         37.95         49.45        11.32 o
  19  11   1         29.77         26.31        14.28 o
 -20  12   1        210.03        271.70        18.42 o
 -18  12   1         76.81         69.51        16.88 o
 -16  12   1        137.74         99.12        11.12 o
 -14  12   1          4.41         13.08         9.52 o
 -12  12   1         29.07         39.67         8.54 o
 -10  12   1        772.45        754.77        18.05 o
  -8  12   1        603.04        539.82        24.45 o
  -6  12   1        494.70        598.07        24.24 o
  -4  12   1       2916.55       2540.83        46.79 o
  -2  12   1         45.12         14.98         6.72 o
   0  12   1       1262.66       1207.34        29.38 o
   2  12   1       1322.65       1201.42        19.13 o
   4  12   1        930.13        858.68        16.65 o
   6  12   1        232.57        189.14         8.92 o
   8  12   1       5164.88       5371.43        74.64 o
  10  12   1        491.29        465.04        17.78 o
  12  12   1        273.01        309.03        13.92 o
  14  12   1          0.64          8.62         9.35 o
  16  12   1        118.44        130.40        19.75 o
  18  12   1          8.26         18.35        14.95 o
  20  12   1         48.01         40.77         9.81 o
 -21  13   1         16.30         13.61         8.20 o
 -19  13   1         19.50         16.42        13.31 o
 -17  13   1        301.36        306.04        15.69 o
 -15  13   1        156.83        159.92        11.59 o
 -13  13   1        205.91        198.19        12.37 o
 -11  13   1        869.96        868.90        19.33 o
  -9  13   1       1280.76       1398.55        22.83 o
  -7  13   1       2954.22       2907.19        78.62 o
  -5  13   1        391.67        420.33        22.18 o
  -3  13   1        120.81        125.96         8.34 o
  -1  13   1          1.76          3.59         7.96 o
   1  13   1       3804.94       3676.78        32.72 o
   3  13   1        698.33        690.77        24.26 o
   5  13   1        244.19        240.78        12.34 o
   7  13   1       4189.89       4172.86       117.34 o
   9  13   1       6544.22       6831.84       438.70 o
  11  13   1        143.54        150.39         9.85 o
  13  13   1        392.13        393.95        14.90 o
  15  13   1        173.10        205.54        15.56 o
  17  13   1          0.16         -0.81        14.74 o
  19  13   1        159.86        181.50        14.61 o
 -20  14   1         54.61         53.73         9.89 o
 -18  14   1        333.72        353.77        20.51 o
 -16  14   1          3.36          3.72        10.43 o
 -14  14   1         91.10         79.61        10.61 o
 -12  14   1        115.34        165.00        10.62 o
 -10  14   1       1757.70       1918.29        32.91 o
  -8  14   1      12963.87      13358.31        84.37 o
  -6  14   1       3637.83       3638.19        63.66 o
  -4  14   1         49.39         64.65        12.02 o
  -2  14   1        110.89         95.95         8.84 o
   0  14   1       3809.39       3446.81        51.71 o
   2  14   1       1153.21       1260.29        25.80 o
   4  14   1        545.37        518.32        18.80 o
   6  14   1       1708.54       1641.29        46.62 o
   8  14   1        978.60        998.50        39.31 o
  10  14   1        174.61        170.90        12.34 o
  12  14   1        410.59        438.67        15.44 o
  14  14   1        207.57        222.73        15.33 o
  16  14   1        393.01        388.53        23.26 o
  18  14   1          0.07         -7.53        12.33 o
 -19  15   1          8.27          8.51        10.03 o
 -17  15   1        148.36        156.06        17.62 o
 -15  15   1         61.56         59.57         9.20 o
 -13  15   1          8.87          6.79         8.87 o
 -11  15   1         38.90         45.32         8.08 o
  -9  15   1       7948.45       8354.51       170.67 o
  -7  15   1      11061.10      11295.59       574.43 o
  -5  15   1        220.87        170.01        21.01 o
  -3  15   1       2649.39       2668.18        39.18 o
  -1  15   1        164.28        162.62        13.82 o
   1  15   1       1686.62       1488.56        29.54 o
   3  15   1       2106.44       1842.56        27.02 o
   5  15   1       1289.13       1171.11        26.98 o
   7  15   1       5210.43       5709.57        56.14 o
   9  15   1        689.76        707.30        37.44 o
  11  15   1       2371.45       2321.51        38.30 o
  13  15   1        486.72        448.50        19.23 o
  15  15   1         77.43         72.37        18.29 o
  17  15   1        537.90        520.86        21.83 o
 -18  16   1        180.13        174.38        13.03 o
 -16  16   1        123.91        116.99        16.13 o
 -14  16   1         53.52         57.47         8.85 o
 -12  16   1        291.98        268.44        12.39 o
 -10  16   1        488.81        536.87        19.96 o
  -8  16   1       1014.59       1008.33        25.74 o
  -6  16   1         80.19         80.81        19.84 o
  -4  16   1        496.93        477.03        20.63 o
  -2  16   1       4543.39       4110.25        49.33 o
   0  16   1        326.27        331.48        26.02 o
   2  16   1       4460.80       4235.33        49.72 o
   4  16   1       3781.51       3674.01        46.27 o
   6  16   1         22.69         33.80         9.82 o
   8  16   1       3454.74       3425.22        50.22 o
  10  16   1       2988.92       2965.63       104.10 o
  12  16   1        254.30        230.28        15.47 o
  14  16   1        777.26        716.30        34.69 o
  16  16   1          0.63          2.22        11.94 o
 -17  17   1         15.62         24.43         9.53 o
 -15  17   1        208.23        252.32        12.04 o
 -13  17   1          8.31         13.59        10.73 o
 -11  17   1         63.90         46.72         9.50 o
  -9  17   1          0.48          3.10        10.66 o
  -7  17   1        134.13        151.72        14.51 o
  -5  17   1        176.50        178.28        15.31 o
  -3  17   1        161.42        154.54        12.85 o
  -1  17   1        457.61        510.00        20.73 o
   1  17   1          9.26         11.99        10.87 o
   3  17   1       1004.10        904.10        20.43 o
   5  17   1       1809.85       1905.39        34.07 o
   7  17   1        380.99        392.51        14.57 o
   9  17   1         29.42         30.86         7.58 o
  11  17   1        157.89        145.51        10.33 o
  13  17   1         43.95         51.11        10.73 o
  15  17   1        105.23         93.45        14.22 o
 -16  18   1         76.93        123.00         9.95 o
 -14  18   1         38.31         37.53         6.96 o
 -12  18   1         97.43        126.39         9.63 o
 -10  18   1        230.31        224.11        10.13 o
  -8  18   1          4.27          2.14        14.07 o
  -6  18   1         67.82         81.19        13.79 o
  -4  18   1       1056.81       1050.97        27.14 o
  -2  18   1         66.27         50.46        10.68 o
   0  18   1       1918.19       1684.66        41.67 o
   2  18   1       1775.00       1790.55        27.67 o
   4  18   1        221.33        202.40        14.73 o
   6  18   1          0.17          3.23         8.55 o
   8  18   1         89.42        104.89         9.58 o
  10  18   1         12.51         31.70         7.82 o
  12  18   1         16.39          7.62        11.00 o
  14  18   1          3.84          6.72        10.27 o
 -13  19   1          0.68         -0.16         5.82 o
 -11  19   1          0.67          3.35         9.60 o
  -9  19   1         73.61         84.76         9.64 o
  -7  19   1        147.49        125.29        13.65 o
  -5  19   1        133.32        118.05        13.97 o
  -3  19   1         23.12          6.13        11.49 o
  -1  19   1        149.54        153.51        10.50 o
   1  19   1       1207.94       1011.67        18.71 o
   3  19   1        104.05        129.39        19.36 o
   5  19   1          4.72         18.37        10.24 o
   7  19   1         20.77         25.46         9.00 o
   9  19   1         47.08         44.06         8.73 o
  11  19   1          0.09          7.88         6.44 o
  13  19   1         10.30          0.43         8.51 o
 -12  20   1          3.94          6.06         6.62 o
 -10  20   1          5.64          5.22         9.33 o
  -8  20   1         80.50         59.88         8.79 o
  -6  20   1         55.94         59.13        12.17 o
  -4  20   1        259.94        224.26        15.29 o
  -2  20   1        110.12        149.63        11.63 o
   0  20   1        432.20        323.91        16.45 o
   2  20   1          0.14         -2.80         8.43 o
   4  20   1         71.18         90.18        17.80 o
   6  20   1          0.42          6.72         8.61 o
   8  20   1         27.91         15.87         6.67 o
  10  20   1          3.63          5.09        12.40 o
  12  20   1         18.97         17.97         7.88 o
 -11  21   1          3.99          6.61         5.87 o
  -9  21   1         91.19        120.84        12.72 o
  -7  21   1         94.96         88.86         8.54 o
  -5  21   1         26.92         16.43         8.38 o
  -3  21   1         88.74        110.71        10.06 o
  -1  21   1        132.30        137.89        12.55 o
   1  21   1        393.12        363.53        16.54 o
   3  21   1         30.99         17.78         8.23 o
   5  21   1         85.93        127.02         8.81 o
   7  21   1        221.23        234.63         7.82 o
   9  21   1         90.61         94.51         8.60 o
  11  21   1         17.77         27.48         7.02 o
 -10  22   1          0.24          3.28         5.21 o
  -8  22   1          8.23         13.78         5.56 o
  -6  22   1         19.81         25.74         5.86 o
  -4  22   1         70.19         94.52        10.61 o
  -2  22   1          5.41          6.74         9.96 o
   0  22   1         98.96        104.02        11.31 o
   2  22   1         31.53         44.95         9.75 o
   4  22   1          0.09         -1.72         7.73 o
   6  22   1         55.73         58.25         8.63 o
   8  22   1         77.01        100.68         7.46 o
  -7  23   1         14.95         14.43         5.56 o
  -5  23   1        269.78        320.06        10.06 o
  -3  23   1          9.12          4.94         5.72 o
  -1  23   1        189.71        246.27        11.06 o
   1  23   1        266.88        288.26        11.15 o
   3  23   1          0.41          3.47         5.24 o
   5  23   1        242.48        302.79        10.09 o
 -24   0   2        562.10        513.24        25.31 o
 -22   0   2         42.65         22.45        19.58 o
 -20   0   2        970.83        968.15        39.02 o
 -18   0   2       2278.62       2149.15        54.06 o
 -16   0   2       6118.93       6256.81       170.86 o
 -14   0   2       8994.72       9366.97        81.45 o
 -12   0   2       4979.06       5116.37        40.67 o
 -10   0   2        160.92        141.25         8.95 o
  -8   0   2      39167.91      37509.74      1124.38 o
  -6   0   2      28176.71      28911.52        96.30 o
  -4   0   2       6094.67       7309.20        45.52 o
  -2   0   2      14746.41      16679.62        46.03 o
   0   0   2      10980.20      10428.84       146.30 o
   2   0   2       1969.32       1596.12        11.83 o
   4   0   2      13363.41      12560.92       106.70 o
   6   0   2        240.59        286.46         6.85 o
   8   0   2       1853.14       1590.65        32.80 o
  10   0   2       2211.44       2392.11        43.47 o
  12   0   2        543.00        621.46        26.33 o
  14   0   2         26.95          8.61        10.83 o
  16   0   2       1101.35       1005.60        39.42 o
  18   0   2        475.40        430.89        28.70 o
  20   0   2          5.38         -0.49        17.06 o
  22   0   2         27.83         13.68         7.91 o
 -25   1   2         16.65         26.47        10.08 o
 -23   1   2        192.86        217.25        15.87 o
 -21   1   2          0.36          4.88        14.04 o
 -19   1   2        167.74        138.83        16.83 o
 -17   1   2       3810.96       3670.62        43.57 o
 -15   1   2       4077.88       3965.94        50.92 o
 -13   1   2       5803.64       7017.79       121.72 o
 -11   1   2       1052.90       1290.77        14.52 o
  -9   1   2          3.08         10.34         3.89 o
  -7   1   2       2214.96       2191.66        22.48 o
  -5   1   2      28584.73      27327.64       222.84 o
  -3   1   2      19685.55      21216.56       294.10 o
  -1   1   2      43147.22      42980.06       134.89 o
   1   1   2      15105.20      14468.41        53.00 o
   3   1   2       2335.05       1753.04        20.59 o
   5   1   2        420.66        540.29         5.15 o
   7   1   2        135.21        226.75         6.55 o
   9   1   2        353.04        369.85        16.61 o
  11   1   2          0.93          5.10        12.90 o
  13   1   2        171.30        191.81        15.50 o
  15   1   2        649.24        725.45        19.88 o
  17   1   2        607.52        535.51        21.68 o
  19   1   2          0.65         10.04        12.80 o
  21   1   2          0.11         -4.29         6.69 o
  23   1   2         36.69         48.74         9.01 o
 -24   2   2        134.19        126.43        11.73 o
 -22   2   2        202.09        224.26        16.58 o
 -20   2   2       1003.82        869.49        27.09 o
 -18   2   2        466.84        413.06        17.30 o
 -16   2   2       1096.73       1196.80        26.37 o
 -14   2   2       2022.85       1823.78        26.41 o
 -12   2   2         28.49         14.71         7.53 o
 -10   2   2      12383.13      12786.21        59.56 o
  -8   2   2       1178.49       1236.30        11.54 o
  -4   2   2       2753.29       3161.96        65.34 o
  -2   2   2      15220.64      13250.44        58.82 o
   0   2   2      19012.38      18465.54        61.91 o
   2   2   2       3183.98       3074.85        30.64 o
   4   2   2       1224.53       1215.90        11.96 o
   6   2   2       1756.89       1949.37        16.28 o
   8   2   2        521.36        616.86        16.01 o
  10   2   2        180.23        108.72         9.68 o
  12   2   2        395.92        366.15        19.58 o
  14   2   2          9.86         11.17         7.64 o
  16   2   2        107.14         90.80        17.59 o
  18   2   2          0.00          1.19        13.43 o
  20   2   2          1.08          3.75         8.96 o
  22   2   2         11.35         14.55         7.03 o
 -25   3   2        266.13        263.90         9.93 o
 -23   3   2        305.41        356.94        17.00 o
 -21   3   2        124.35        123.91        12.19 o
 -19   3   2        262.69        228.98        17.56 o
 -17   3   2         85.50         90.35        10.73 o
 -15   3   2         72.09         87.45        11.14 o
 -13   3   2        215.94        324.61        10.85 o
 -11   3   2       1948.18       2226.86        24.94 o
  -9   3   2       1278.76       1415.86        13.33 o
  -7   3   2      11222.70      10541.19        23.89 o
  -5   3   2      16800.28      16704.39       123.44 o
  -3   3   2      17684.84      16753.50        78.55 o
  -1   3   2       9083.06       8892.03        79.08 o
   1   3   2       7989.58       7246.88        44.23 o
   3   3   2      15068.97      14297.98        59.83 o
   5   3   2       1580.39       1365.22        17.49 o
   7   3   2       5760.57       6115.94        53.48 o
   9   3   2        183.86        251.56        89.86 o
  11   3   2        408.51        462.43        16.62 o
  13   3   2         51.10         56.81         9.30 o
  15   3   2        155.71        155.24        10.37 o
  17   3   2        171.29        165.16        15.41 o
  19   3   2         22.91         21.70         9.42 o
  21   3   2         26.66         24.07        11.03 o
  23   3   2         23.20         31.18         9.27 o
 -24   4   2         57.45        114.49        10.40 o
 -22   4   2          5.12         -0.47         8.47 o
 -20   4   2          1.92          5.64        12.84 o
 -18   4   2        176.97        156.95        12.39 o
 -16   4   2        351.42        316.87        19.10 o
 -14   4   2         84.94        124.18        16.20 o
 -12   4   2         12.47          4.09         7.98 o
 -10   4   2       1317.55       1618.97        37.41 o
  -8   4   2       1049.86       1663.47        29.84 o
  -6   4   2       1729.35       1981.63        19.45 o
  -4   4   2        704.00        647.23        10.49 o
  -2   4   2      12559.97      11728.71        38.77 o
   0   4   2        983.34        976.95        15.48 o
   2   4   2       8413.46       7982.60        48.46 o
   4   4   2        510.15        419.73        16.73 o
   6   4   2       1079.31       1261.67        15.15 o
   8   4   2        466.19        545.30        24.38 o
  10   4   2         12.72          4.01        14.60 o
  12   4   2        181.24        208.78        19.61 o
  14   4   2        247.14        227.28         9.31 o
  16   4   2        157.83        152.59        17.31 o
  18   4   2        268.30        235.16        16.70 o
  20   4   2          3.45         -2.33        10.49 o
  22   4   2         31.17         28.01         6.40 o
 -23   5   2        109.03        179.56         9.45 o
 -21   5   2         18.28         21.12         9.69 o
 -19   5   2          4.58          6.90         9.30 o
 -17   5   2          4.45          0.11         9.17 o
 -15   5   2          4.39         13.34         8.62 o
 -13   5   2          5.75         12.88         8.18 o
 -11   5   2       4335.48       4623.71        41.88 o
  -9   5   2       4139.28       3882.32        50.71 o
  -7   5   2      14916.89      15785.45       255.27 o
  -5   5   2        385.33        472.68        14.69 o
  -3   5   2       7482.80       6874.29        32.55 o
  -1   5   2       6940.33       5934.18        30.65 o
   1   5   2      22207.85      21716.93        59.40 o
   3   5   2       6363.89       6119.50        93.94 o
   5   5   2       5560.85       5554.40        96.67 o
   7   5   2       4723.87       5412.08        68.91 o
   9   5   2         43.22         35.65        14.77 o
  11   5   2        299.27        323.22        20.31 o
  13   5   2          0.47          4.63         6.01 o
  15   5   2         42.15         42.85         9.79 o
  17   5   2         61.27         46.43         9.61 o
  19   5   2        101.11        114.94        26.34 o
  21   5   2         48.96         49.53        10.59 o
 -24   6   2        104.77        127.97        11.92 o
 -22   6   2          5.54         11.28         8.13 o
 -20   6   2         14.74         28.38         9.19 o
 -18   6   2        117.03         83.71        10.53 o
 -16   6   2         76.02         63.89         9.60 o
 -14   6   2        159.22        171.52        10.20 o
 -12   6   2        830.62        833.95        33.89 o
 -10   6   2        535.60        559.04        14.01 o
  -8   6   2         24.13          8.04         6.70 o
  -6   6   2       1416.03       1348.81        16.26 o
  -4   6   2       5442.96       5710.30        32.53 o
  -2   6   2        416.33        566.89        40.68 o
   0   6   2        663.36        492.76        14.53 o
   2   6   2       2449.63       2246.52        30.58 o
   4   6   2       3262.48       2964.81        22.17 o
   6   6   2        849.10       1063.16        25.84 o
   8   6   2         99.58        122.12         9.12 o
  10   6   2       1191.19       1185.64        35.01 o
  12   6   2          2.63         24.04         8.80 o
  14   6   2        344.71        325.61        14.32 o
  16   6   2        172.17        179.67        12.01 o
  18   6   2         11.80         20.84         8.75 o
  20   6   2         79.22         69.62        10.92 o
  22   6   2         21.01         21.65         7.38 o
 -23   7   2          0.00          0.98         8.67 o
 -21   7   2         49.09         51.99         9.36 o
 -19   7   2         61.06         71.87         9.50 o
 -17   7   2         86.11         77.30        10.29 o
 -15   7   2          4.19          8.01         7.77 o
 -13   7   2        638.99        621.43        26.81 o
 -11   7   2        271.88        319.70        20.92 o
  -9   7   2       6438.54       7044.97       172.60 o
  -7   7   2       4075.45       4357.03       131.29 o
  -5   7   2      14434.63      13671.38       148.23 o
  -3   7   2      13360.68      13725.16        76.16 o
  -1   7   2       5729.10       5570.58       110.18 o
   1   7   2      14524.46      13820.58       184.04 o
   3   7   2      35010.11      34751.95       240.87 o
   5   7   2        407.41        352.01        10.61 o
   7   7   2         37.00         49.98         7.46 o
   9   7   2         14.22          3.05         7.99 o
  11   7   2        289.91        326.06        22.73 o
  13   7   2          0.21          1.16         7.73 o
  15   7   2        438.85        353.26        18.87 o
  17   7   2        314.87        343.68        18.00 o
  19   7   2         11.42         16.14        10.32 o
  21   7   2         34.00         39.02        13.22 o
 -22   8   2          2.36         -0.69         8.51 o
 -20   8   2        102.01         86.43        10.33 o
 -18   8   2          3.36         -0.93         8.43 o
 -16   8   2          2.06          4.25         9.72 o
 -14   8   2       1140.51       1221.40        31.79 o
 -12   8   2          0.71         19.25        11.05 o
 -10   8   2        736.63        767.94        29.12 o
  -8   8   2        869.46       1082.83        43.56 o
  -6   8   2        129.73         95.02         8.31 o
  -4   8   2       4710.91       5101.36       127.08 o
  -2   8   2       1308.58       1629.43        21.25 o
   0   8   2        448.62        373.11         9.90 o
   2   8   2        303.11        263.07        10.92 o
   4   8   2       4917.13       4949.49        35.38 o
   6   8   2       5664.19       6181.46       253.72 o
   8   8   2       2549.15       3090.14        34.81 o
  10   8   2         46.88         77.54        17.85 o
  12   8   2         76.52         65.89         7.82 o
  14   8   2          2.18          0.41        12.04 o
  16   8   2        785.70        653.43        22.18 o
  18   8   2         94.12         91.97        12.67 o
  20   8   2         34.89         38.30         9.27 o
 -23   9   2          0.03         -1.36         8.34 o
 -21   9   2          0.12          9.49         9.47 o
 -19   9   2         43.86         51.34         8.13 o
 -17   9   2        110.26         86.97        10.51 o
 -15   9   2        213.97        151.29        11.11 o
 -13   9   2        568.19        515.48        19.53 o
 -11   9   2        107.32         60.21        14.68 o
  -9   9   2         30.52         53.96         8.21 o
  -7   9   2        274.92        351.66         9.36 o
  -5   9   2       4404.96       5044.16       113.70 o
  -3   9   2        725.92        730.80        13.15 o
  -1   9   2      13538.42      15232.36        53.71 o
   1   9   2       1707.76       1773.03        19.39 o
   3   9   2         74.40         68.91        12.62 o
   5   9   2       4096.23       4353.44        36.13 o
   7   9   2        102.68        122.30        14.33 o
   9   9   2       4159.02       4558.12        44.40 o
  11   9   2        560.65        508.78        13.12 o
  13   9   2        125.94         99.32         9.63 o
  15   9   2        432.55        425.68        19.15 o
  17   9   2         14.11         15.24        11.54 o
  19   9   2         80.21         72.95        10.51 o
 -22  10   2          0.95         -1.58        11.25 o
 -20  10   2          0.21          2.96        15.46 o
 -18  10   2          0.27          5.10        11.81 o
 -16  10   2          4.89         23.47         9.46 o
 -14  10   2         21.56         45.43        11.94 o
 -12  10   2         22.56         35.21         8.27 o
 -10  10   2       1251.35       1280.14        33.13 o
  -8  10   2        229.71        234.13        11.49 o
  -6  10   2        321.38        339.33        14.49 o
  -4  10   2       4260.27       4038.43       126.00 o
  -2  10   2       3287.31       2976.71        38.19 o
   0  10   2          2.23          8.55         6.52 o
   2  10   2       1108.77        957.56        23.16 o
   4  10   2        798.84        863.92        14.82 o
   6  10   2        189.35        257.93        17.26 o
   8  10   2       1007.10       1130.81        23.40 o
  10  10   2         17.01          9.78         8.50 o
  12  10   2          4.97          7.21         7.56 o
  14  10   2         23.02         20.38         9.48 o
  16  10   2         14.42         25.34        11.55 o
  18  10   2          0.81          2.85         9.89 o
  20  10   2          0.02         -1.35         7.77 o
 -21  11   2          4.92          9.04        11.37 o
 -19  11   2          0.25         -0.84        10.61 o
 -17  11   2         10.33         11.25        11.62 o
 -15  11   2          0.04          5.35         8.86 o
 -13  11   2        147.96        131.58        10.94 o
 -11  11   2         24.25         37.82         8.41 o
  -9  11   2       1943.02       1829.03        38.79 o
  -7  11   2         10.90          8.26        10.98 o
  -5  11   2        160.65        137.78        16.36 o
  -3  11   2        568.30        556.01        15.58 o
  -1  11   2        189.68        177.13        13.51 o
   1  11   2       5702.92       6045.05        38.43 o
   3  11   2       2683.83       2569.37        38.73 o
   5  11   2         36.36         39.84         8.00 o
   7  11   2       1972.19       2063.26        43.64 o
   9  11   2        105.84        162.64        43.39 o
  11  11   2        632.84        583.18        19.66 o
  13  11   2        150.12        153.47        11.58 o
  15  11   2         82.20         83.66        12.77 o
  17  11   2          1.79          3.94         9.74 o
  19  11   2          0.06          3.62         9.76 o
 -22  12   2          3.16         -1.90         7.86 o
 -20  12   2         24.01         16.22        14.35 o
 -18  12   2          6.21          9.47        10.85 o
 -16  12   2        277.24        233.82        13.11 o
 -14  12   2        115.18         92.75        10.53 o
 -12  12   2         78.18         64.68         8.19 o
 -10  12   2         10.41         24.64         8.88 o
  -8  12   2        338.01        341.15        20.39 o
  -6  12   2       2367.56       2587.41        47.31 o
  -4  12   2        203.86        142.62        11.32 o
  -2  12   2        966.95       1046.40        21.70 o
   0  12   2       2193.89       1989.44        40.38 o
   2  12   2        249.10        200.44         9.45 o
   4  12   2        129.11        145.80        10.91 o
   6  12   2         58.64         22.99        11.71 o
   8  12   2       1530.81       1405.25        41.74 o
  10  12   2       1283.54       1302.10        31.46 o
  12  12   2         92.20         72.18         9.99 o
  14  12   2         50.27         30.12        12.83 o
  16  12   2        287.65        235.72        21.94 o
  18  12   2         70.52         65.54        14.32 o
 -21  13   2         42.91         55.75        10.87 o
 -19  13   2         27.49         35.20        14.70 o
 -17  13   2          0.07         -6.38        10.52 o
 -15  13   2          0.22          2.64         8.92 o
 -13  13   2         39.84         48.16         9.89 o
 -11  13   2       1455.09       1480.04        22.36 o
  -9  13   2        432.32        444.94        14.78 o
  -7  13   2        244.10        228.26        20.07 o
  -5  13   2        586.44        529.46        16.76 o
  -3  13   2          0.71          8.74         8.03 o
  -1  13   2        314.61        361.17        14.65 o
   1  13   2         72.88         92.59        20.84 o
   3  13   2         21.72         18.68         8.93 o
   5  13   2        815.38        694.43        29.01 o
   7  13   2       4618.85       4486.00        70.21 o
   9  13   2        871.87        865.63        35.06 o
  11  13   2        240.50        223.16        12.61 o
  13  13   2         96.55         89.13        13.99 o
  15  13   2         43.99         61.30        16.94 o
  17  13   2          7.12          9.99        15.44 o
  19  13   2         23.45         17.56         7.99 o
 -20  14   2         24.20         14.82        11.08 o
 -18  14   2         25.03          4.22        13.30 o
 -16  14   2         24.43         25.93         8.81 o
 -14  14   2        349.15        331.31        13.96 o
 -12  14   2         12.36         -2.51         8.18 o
 -10  14   2       4196.34       4249.46        42.33 o
  -8  14   2        283.51        320.76        17.83 o
  -6  14   2        389.79        274.80        22.42 o
  -4  14   2        302.34        293.75        11.73 o
  -2  14   2        628.99        700.34        16.42 o
   0  14   2       1298.36       1153.13        35.71 o
   2  14   2       1809.78       1763.66       129.54 o
   4  14   2         23.19         18.65         9.40 o
   6  14   2        603.31        595.46        36.01 o
   8  14   2        629.60        606.30        31.52 o
  10  14   2        152.69        142.54        15.26 o
  12  14   2        186.14        158.35        25.13 o
  14  14   2          8.28         -1.35        11.73 o
  16  14   2        131.30        121.67        16.90 o
  18  14   2         10.41          1.19         8.89 o
 -19  15   2        125.12        148.39        14.15 o
 -17  15   2        100.30        109.71        16.04 o
 -15  15   2        117.89        137.56        10.80 o
 -13  15   2        298.01        280.26        13.00 o
 -11  15   2        401.00        402.45        15.20 o
  -9  15   2       1121.32       1189.52        99.66 o
  -7  15   2       7306.42       7113.32        92.01 o
  -5  15   2        362.34        328.43        24.94 o
  -3  15   2       6418.34       6193.36        58.60 o
  -1  15   2       3225.24       3042.25       131.79 o
   1  15   2        655.99        650.13        21.00 o
   3  15   2       7730.50       7793.66        77.01 o
   5  15   2        365.32        441.58        12.51 o
   7  15   2       1378.05       1433.73       100.88 o
   9  15   2         33.21         35.66        12.47 o
  11  15   2        352.12        288.37        17.54 o
  13  15   2        301.00        257.62        15.73 o
  15  15   2         24.73         17.00        14.90 o
  17  15   2         89.35        105.93        12.30 o
 -18  16   2         28.54         27.15         6.38 o
 -16  16   2        266.36        292.14        19.11 o
 -14  16   2          5.47          0.74         8.09 o
 -12  16   2       1202.85       1256.82        40.40 o
 -10  16   2       1169.11       1263.70        36.58 o
  -8  16   2        403.12        441.35        28.65 o
  -6  16   2       2349.21       2279.61        54.87 o
  -4  16   2        189.41        175.31        15.70 o
  -2  16   2       3081.45       2890.59        82.32 o
   0  16   2       2376.89       2368.61        74.10 o
   2  16   2        315.45        285.35        13.59 o
   4  16   2       1980.88       1949.22        23.24 o
   6  16   2         82.84        117.44        10.78 o
   8  16   2       4180.44       4300.32       127.44 o
  10  16   2       2715.19       2795.40        40.62 o
  12  16   2         94.65        111.97        13.47 o
  14  16   2        131.06        118.79        17.81 o
  16  16   2        205.26        234.16        15.17 o
 -17  17   2        269.50        280.26         9.87 o
 -15  17   2        770.07        857.46        19.44 o
 -13  17   2         12.79         16.23         7.88 o
 -11  17   2       1287.63       1272.19        28.01 o
  -9  17   2        825.18        822.80        34.63 o
  -7  17   2        280.26        218.33        15.89 o
  -5  17   2       3330.00       3353.63        59.03 o
  -3  17   2        451.70        418.66        24.96 o
  -1  17   2       1996.61       1772.84        61.99 o
   1  17   2       2750.17       2690.50        49.61 o
   3  17   2          0.14          3.10        10.16 o
   5  17   2         24.14         42.32         9.08 o
   7  17   2       1712.04       1838.02        30.29 o
   9  17   2       1803.78       2079.70        48.53 o
  11  17   2         15.14         18.19        10.89 o
  13  17   2          4.76         12.08         9.04 o
  15  17   2         58.06         90.57        12.15 o
 -16  18   2         63.70        101.27         9.14 o
 -14  18   2        106.17         79.31         8.01 o
 -12  18   2        169.32        172.63        10.48 o
 -10  18   2        119.39        133.14        11.18 o
  -8  18   2         96.47         64.96        12.95 o
  -6  18   2         11.00          3.54        11.62 o
  -4  18   2        364.82        316.16        17.83 o
  -2  18   2       1206.99       1143.71        23.06 o
   0  18   2         56.28         23.31         9.66 o
   2  18   2        220.69        222.50        12.84 o
   4  18   2          9.63         12.94        10.41 o
   6  18   2         63.17         83.10         9.41 o
   8  18   2        192.40        202.10        15.15 o
  10  18   2         33.62         32.09        10.62 o
  12  18   2          5.94          3.61         8.35 o
  14  18   2          2.37         -3.32         9.29 o
 -15  19   2          1.81         -5.33         7.00 o
 -13  19   2          8.66         14.22         8.41 o
 -11  19   2         24.04         27.44        10.44 o
  -9  19   2         12.33          8.53         8.87 o
  -7  19   2         52.00         59.77        12.54 o
  -5  19   2        319.09        273.15        16.75 o
  -3  19   2        264.76        260.40        17.11 o
  -1  19   2        233.32        182.16        12.26 o
   1  19   2        263.21        258.02        11.28 o
   3  19   2        184.94        161.71        13.64 o
   5  19   2         36.23         30.52         9.85 o
   7  19   2          1.59         -2.06         7.48 o
   9  19   2         14.46         11.62         8.82 o
  11  19   2         71.74         93.63         9.37 o
  13  19   2          0.07         -7.65         7.65 o
 -12  20   2         11.28          8.71         7.39 o
 -10  20   2          5.73         13.76         7.22 o
  -8  20   2          1.95         -5.28         8.12 o
  -6  20   2          4.08          0.86        11.12 o
  -4  20   2          0.44         -2.63        11.53 o
  -2  20   2          0.02          6.56         9.24 o
   0  20   2         22.73         32.76        11.25 o
   2  20   2         85.27         90.53         9.82 o
   4  20   2          6.38         -0.58         7.40 o
   6  20   2         33.58         29.10        10.00 o
   8  20   2         12.47          8.08         8.20 o
  10  20   2          0.96          0.29         5.61 o
 -11  21   2         90.82        106.19         8.46 o
  -9  21   2         11.50         16.11         6.76 o
  -7  21   2        116.05        145.64        12.13 o
  -5  21   2         85.69         97.35         9.81 o
  -3  21   2          0.53         -5.31         8.23 o
  -1  21   2         82.71         72.39        12.15 o
   1  21   2        173.29        171.09        13.19 o
   3  21   2          1.75         -1.79         8.74 o
   5  21   2          5.53         -2.45         8.25 o
   7  21   2        172.14        196.16        11.47 o
   9  21   2        101.42        125.55         7.90 o
 -10  22   2         36.42         24.29         5.45 o
  -8  22   2         54.28         60.62         5.61 o
  -6  22   2         45.88         50.41         6.22 o
  -4  22   2         16.19         25.82         9.40 o
  -2  22   2        127.12        162.17         8.48 o
   0  22   2         94.81         76.25         9.92 o
   2  22   2         17.23         19.84         8.20 o
   4  22   2          0.03          8.83         8.27 o
   6  22   2         23.63         19.08         7.06 o
   8  22   2         65.01         92.94         8.54 o
  -7  23   2         16.53         12.28         7.51 o
  -5  23   2         65.50         88.25         5.97 o
  -3  23   2         59.17         61.10         5.89 o
  -1  23   2         84.47        104.40        12.64 o
   1  23   2         86.72         99.88        21.13 o
   3  23   2         80.76        100.55         9.75 o
   5  23   2        202.76        308.01        21.54 o
 -25   1   3        219.74        262.25        12.19 o
 -23   1   3         20.61         18.05        12.61 o
 -21   1   3        220.56        223.64        17.29 o
 -19   1   3         71.98         66.48        15.53 o
 -17   1   3       1778.26       1682.67        25.91 o
 -15   1   3        191.89        186.10        14.79 o
 -13   1   3        484.06        548.76        11.39 o
 -11   1   3        156.96        143.78         6.13 o
  -9   1   3       3115.97       3210.65        39.87 o
  -7   1   3        297.05        357.82         5.34 o
  -5   1   3         81.99         75.53         3.61 o
  -3   1   3       9132.57       9239.18        77.28 o
  -1   1   3      11613.28      12128.67        44.05 o
   1   1   3      32360.29      32345.42       332.81 o
   3   1   3       1485.67       1460.23         8.90 o
   5   1   3       4350.68       4510.11        56.55 o
   7   1   3         39.51         47.26         5.98 o
   9   1   3        443.53        501.03        16.45 o
  11   1   3        661.60        621.98        19.16 o
  13   1   3        277.82        328.56        12.18 o
  15   1   3        899.01        919.35        18.45 o
  17   1   3         32.23         30.90        12.14 o
  19   1   3         45.90         42.00        10.68 o
  21   1   3          0.01          0.06         5.72 o
 -24   2   3          0.63          0.69        10.34 o
 -22   2   3          2.01         -4.78         9.77 o
 -20   2   3        122.12        124.68        15.19 o
 -18   2   3        909.82        924.48        30.07 o
 -16   2   3        301.00        299.79        13.47 o
 -14   2   3        369.59        289.67        12.73 o
 -12   2   3          0.05          2.94         5.09 o
 -10   2   3        159.06        190.36         8.96 o
  -8   2   3         49.57         45.60         7.79 o
  -6   2   3         16.93         28.38         3.27 o
  -4   2   3       3651.97       3976.78        45.27 o
  -2   2   3       1284.95       1486.95        20.46 o
   0   2   3      49113.41      50642.31       296.18 o
   2   2   3       1672.32       1688.05        10.79 o
   4   2   3       1451.05       1619.90         9.59 o
   6   2   3        705.41       1042.86        20.53 o
   8   2   3        112.54         82.10        10.79 o
  10   2   3        312.43        360.46        15.04 o
  12   2   3         53.25         46.65         8.67 o
  14   2   3        729.13        798.33        17.45 o
  16   2   3         52.97         69.80        14.03 o
  18   2   3        525.47        551.14        28.39 o
  20   2   3         28.00         41.30         8.60 o
  22   2   3          1.11         12.27         6.16 o
 -25   3   3        138.79        202.27        13.93 o
 -23   3   3        102.27        103.18        10.31 o
 -21   3   3         78.72         86.10        14.36 o
 -19   3   3        206.35        213.84        13.20 o
 -17   3   3        234.50        248.96        16.93 o
 -15   3   3         56.39         45.01        12.75 o
 -13   3   3          0.69          4.06         6.33 o
 -11   3   3        318.72        305.22         8.00 o
  -9   3   3       2703.82       3137.37        61.48 o
  -7   3   3       1475.66       1492.94        14.87 o
  -5   3   3       2302.06       2543.43        18.75 o
  -3   3   3      16226.14      14593.56        44.12 o
  -1   3   3      39230.95      37285.18       285.05 o
   1   3   3      29319.04      29535.15       108.09 o
   3   3   3        835.66        879.55         9.89 o
   5   3   3        178.85        123.22         6.94 o
   7   3   3       1181.57       1124.96        42.73 o
   9   3   3       1136.19       1300.67        23.52 o
  11   3   3         39.05         45.97         9.09 o
  13   3   3         37.22         30.85         8.12 o
  15   3   3         69.19         65.19         9.66 o
  17   3   3        459.60        480.98        22.85 o
  19   3   3          3.34          2.49         8.68 o
  21   3   3         17.36         21.05         7.35 o
 -24   4   3         97.35        115.16        11.26 o
 -22   4   3        217.76        206.49        14.75 o
 -20   4   3        195.92        198.95        12.84 o
 -18   4   3       1420.78       1318.22        29.61 o
 -16   4   3        413.37        441.82        20.80 o
 -14   4   3        342.09        349.35        19.62 o
 -12   4   3        794.10        797.86        18.62 o
 -10   4   3       5439.00       5442.97       310.11 o
  -8   4   3        194.22        198.02         5.25 o
  -6   4   3        890.93        884.23        14.42 o
  -4   4   3      17551.87      15937.15       111.88 o
  -2   4   3         99.29        239.42       121.72 o
   0   4   3       1418.57       1289.50        15.29 o
   2   4   3        319.76        319.30         8.73 o
   4   4   3       7076.60       7341.71        38.78 o
   6   4   3        409.15        467.18        25.36 o
   8   4   3       2022.90       2658.18       202.37 o
  10   4   3        857.14        797.90        29.56 o
  12   4   3         28.96         26.63         9.31 o
  14   4   3         86.91         80.83         8.40 o
  16   4   3        815.26        856.94        23.41 o
  18   4   3        546.18        497.84        19.86 o
  20   4   3          1.84         -1.87         9.69 o
  22   4   3         11.19         13.73         6.25 o
 -23   5   3         21.54         19.62         7.85 o
 -21   5   3          8.69         -1.11        11.93 o
 -19   5   3         71.14         67.68        10.95 o
 -17   5   3        176.60        173.20        20.18 o
 -15   5   3          3.27         15.06         9.05 o
 -13   5   3       3294.28       3257.23        37.49 o
 -11   5   3          0.03          8.94         8.95 o
  -9   5   3       1790.05       2151.17        39.95 o
  -7   5   3       9884.13      10313.43        51.10 o
  -5   5   3       4709.09       5310.86        83.34 o
  -3   5   3       6002.42       5637.58        31.87 o
  -1   5   3       1047.58       1031.30        39.96 o
   1   5   3       5983.51       6076.48        96.22 o
   3   5   3         22.90         -0.83        10.19 o
   5   5   3       1113.66       1348.77        21.86 o
   7   5   3          1.58         11.48         7.03 o
   9   5   3         67.17        101.87        14.88 o
  11   5   3          2.17          7.48        11.87 o
  13   5   3         25.19         40.34         6.75 o
  15   5   3       1529.85       1699.12        25.00 o
  17   5   3        438.60        461.02        21.41 o
  19   5   3        112.56        130.05        12.95 o
  21   5   3         82.28         72.19        10.01 o
 -24   6   3          0.40          3.87         6.61 o
 -22   6   3         24.43         12.97         8.56 o
 -20   6   3         65.18         64.88        10.01 o
 -18   6   3         66.43        104.87        10.94 o
 -16   6   3       1400.80       1432.50        31.31 o
 -14   6   3         54.04         63.98        13.01 o
 -12   6   3       3940.59       4130.66        41.78 o
 -10   6   3          2.16          8.58        11.93 o
  -8   6   3      10303.51      11963.47       310.51 o
  -6   6   3      14525.22      14050.69       199.80 o
  -4   6   3       5228.44       5275.51        56.90 o
  -2   6   3          8.85         22.02         2.56 o
   0   6   3       4985.62       5484.16        48.18 o
   2   6   3        909.57        759.97        20.97 o
   4   6   3      12854.30      12626.99       486.46 o
   6   6   3       7939.37       8684.25        99.36 o
   8   6   3       1416.57       1638.03       114.26 o
  10   6   3       6629.55       6897.47        80.40 o
  12   6   3       1098.28       1192.81        18.52 o
  14   6   3        116.68         88.57         9.05 o
  16   6   3        224.38        194.35        11.78 o
  18   6   3         37.60         44.01        18.76 o
  20   6   3         14.87         18.32        14.81 o
 -23   7   3         54.91         59.83         8.78 o
 -21   7   3        195.53        215.56        17.49 o
 -19   7   3         45.02         41.45         9.72 o
 -17   7   3         17.92         15.95         9.44 o
 -15   7   3        113.62        121.75        10.43 o
 -13   7   3        330.17        373.24        16.08 o
 -11   7   3       1577.24       2033.51        57.52 o
  -9   7   3       2741.98       3109.28        47.95 o
  -7   7   3          3.56         33.29        11.08 o
  -5   7   3       4562.21       4305.21        95.42 o
  -3   7   3       8975.55       8963.83        62.09 o
  -1   7   3       4685.85       5030.30        48.37 o
   1   7   3       3795.97       4059.07        45.21 o
   3   7   3      22254.72      21559.20       289.44 o
   5   7   3         77.91         89.25         6.55 o
   7   7   3       6268.33       6292.87       110.32 o
   9   7   3       8477.84       8965.35        90.32 o
  11   7   3        274.49        292.08        17.93 o
  13   7   3       1603.87       1503.72        24.25 o
  15   7   3        729.89        621.18        22.45 o
  17   7   3         37.84         38.64        11.70 o
  19   7   3         56.01         28.18        16.15 o
  21   7   3          6.87         -4.02         6.89 o
 -22   8   3          2.39          0.78         9.13 o
 -20   8   3         11.71          6.22         7.63 o
 -18   8   3        187.95        163.62        12.34 o
 -16   8   3         17.79         23.51        11.57 o
 -14   8   3       1386.59       1386.34        22.73 o
 -12   8   3       1215.87       1093.50        33.49 o
 -10   8   3       1568.06       1636.40        24.64 o
  -8   8   3      12248.74      12202.37        90.73 o
  -6   8   3          2.25          8.89         6.64 o
  -4   8   3      15091.97      15984.13        64.09 o
  -2   8   3      29500.26      32878.67       128.71 o
   0   8   3       1236.73       1349.13        28.87 o
   2   8   3      17077.77      17762.08        69.12 o
   4   8   3       1639.22       1929.08        67.97 o
   6   8   3        147.87        182.01        11.43 o
   8   8   3        752.41        861.21        21.47 o
  10   8   3        157.68        181.55        10.15 o
  12   8   3         69.13         58.15         9.78 o
  14   8   3          0.03          5.93        12.04 o
  16   8   3         76.77         57.04        11.77 o
  18   8   3          5.60          2.61        10.13 o
  20   8   3         14.40         23.03        11.58 o
 -23   9   3          1.99          6.73        10.27 o
 -21   9   3        115.30        106.04        18.14 o
 -19   9   3         82.39         43.53         9.81 o
 -17   9   3          9.18          9.84        10.64 o
 -15   9   3        250.84        251.17        12.87 o
 -13   9   3        163.64        200.90        13.78 o
 -11   9   3       2076.37       2334.19        45.81 o
  -9   9   3       2938.22       3100.14        33.78 o
  -7   9   3        564.86        679.23        21.34 o
  -5   9   3        131.71        204.44        10.37 o
  -3   9   3         55.62         44.94        11.32 o
  -1   9   3      10886.91      11039.18        80.56 o
   1   9   3       2020.99       2214.95        26.62 o
   3   9   3         30.55         16.20         6.94 o
   7   9   3       1719.77       1750.14        36.15 o
   9   9   3         88.78         67.54        16.19 o
  11   9   3         43.75         63.08         8.43 o
  13   9   3         22.03         31.00         9.72 o
  15   9   3          5.25          5.47        11.02 o
  17   9   3         44.54         36.79        11.10 o
  19   9   3          6.54         -8.28         8.28 o
 -22  10   3          1.37          5.22        12.95 o
 -20  10   3         30.56         15.05        10.65 o
 -18  10   3        302.69        219.31        15.79 o
 -16  10   3        108.21        106.53        10.57 o
 -14  10   3        138.77        130.95        13.57 o
 -12  10   3        101.47         67.15         9.10 o
 -10  10   3        249.12        205.20        11.74 o
  -8  10   3       1436.98       1571.41        82.52 o
  -6  10   3       4366.94       5073.66        38.68 o
  -4  10   3       2487.94       2382.96        48.42 o
  -2  10   3          0.27         12.25         8.44 o
   0  10   3        373.49        229.55        12.81 o
   2  10   3        534.45        530.10        15.14 o
   4  10   3        940.71        953.17        19.38 o
   6  10   3         81.82         95.74         9.80 o
   8  10   3        413.34        537.99        17.85 o
  10  10   3        290.46        258.96         9.33 o
  12  10   3         54.13         45.80         9.68 o
  14  10   3        396.10        405.66        18.73 o
  16  10   3         34.78         24.99        11.42 o
  18  10   3          0.66         -3.87         9.28 o
  20  10   3        122.24        108.67        10.75 o
 -21  11   3          0.18         -1.68        13.23 o
 -19  11   3         29.34          8.41        11.05 o
 -17  11   3         29.20         24.39        11.02 o
 -15  11   3        102.04         97.66        12.89 o
 -13  11   3        270.59        279.08        13.72 o
 -11  11   3          4.59         13.18         8.02 o
  -9  11   3        287.00        352.00        20.44 o
  -7  11   3         41.95         42.66        10.90 o
  -5  11   3        113.80         73.48         8.76 o
  -3  11   3        619.44        530.98        18.39 o
  -1  11   3       5285.95       5123.73        43.92 o
   1  11   3       3976.33       4182.12        80.79 o
   3  11   3        250.84        281.88        12.84 o
   5  11   3         16.22         25.66         9.84 o
   7  11   3        337.48        300.23        25.33 o
   9  11   3         25.08         38.98         7.18 o
  11  11   3        265.67        287.10        13.36 o
  13  11   3        189.22        159.40        11.68 o
  15  11   3          1.30         18.37        11.76 o
  17  11   3         91.68        112.04        11.33 o
  19  11   3         12.80         -1.94         8.74 o
 -22  12   3         39.32         42.40        10.64 o
 -20  12   3          6.36         -0.41        14.64 o
 -18  12   3         51.23         50.37        12.25 o
 -16  12   3        111.24        100.38        11.28 o
 -14  12   3        234.51        254.66        13.06 o
 -12  12   3          9.74         -2.97         7.90 o
 -10  12   3        860.62        882.57        19.08 o
  -8  12   3        310.93        257.36        20.09 o
  -6  12   3        113.38        138.28        14.11 o
  -4  12   3         11.55          6.85         8.28 o
  -2  12   3         91.82        125.49        19.26 o
   0  12   3        161.42        180.88        11.58 o
   2  12   3        759.38        703.05        37.85 o
   4  12   3       1279.62       1305.81        49.37 o
   6  12   3       3870.91       4035.80        44.90 o
   8  12   3       2109.90       2035.77       115.14 o
  10  12   3         12.24          9.35         8.99 o
  12  12   3        109.74        107.54        10.77 o
  14  12   3          1.44          2.29        10.81 o
  16  12   3        113.16        131.81        11.84 o
  18  12   3        123.60        124.49        13.61 o
 -21  13   3          0.62          3.45        10.49 o
 -19  13   3          0.21          2.70         8.91 o
 -17  13   3        243.91        207.20        14.76 o
 -15  13   3          0.68          2.66         9.41 o
 -13  13   3         46.70         41.44         8.59 o
 -11  13   3       1234.39       1242.40        20.11 o
  -9  13   3       1188.86       1264.69        22.00 o
  -7  13   3        174.43        212.78        19.29 o
  -5  13   3         50.68         30.32         8.25 o
  -3  13   3        228.19        184.50        11.66 o
  -1  13   3         29.44         47.68        10.54 o
   1  13   3          0.35         11.02        17.88 o
   3  13   3         24.33         41.32        10.81 o
   5  13   3        957.29       1019.81        38.13 o
   7  13   3       4270.89       4239.29       123.77 o
   9  13   3        258.48        215.69        17.36 o
  11  13   3         18.04         13.73        11.71 o
  13  13   3          1.03         -4.67        10.35 o
  15  13   3         48.44         44.95        15.69 o
  17  13   3        139.53        174.13        15.70 o
 -20  14   3         24.76         17.03        12.01 o
 -18  14   3          5.37         -0.05         9.01 o
 -16  14   3        126.02        126.76        11.28 o
 -14  14   3        526.95        525.22        16.35 o
 -12  14   3         90.26         95.28         9.28 o
 -10  14   3       2718.71       2622.74        38.87 o
  -8  14   3        943.62        943.79        44.16 o
  -6  14   3        136.79        140.77        17.72 o
  -4  14   3        981.55       1000.63        26.23 o
  -2  14   3        498.31        546.31        18.56 o
   0  14   3        125.69         56.07        11.11 o
   2  14   3          0.58         -0.63         8.62 o
   4  14   3        506.07        517.71        27.67 o
   6  14   3       1049.77       1111.04        26.02 o
   8  14   3       2386.26       2623.03       141.87 o
  10  14   3        220.46        199.58        16.45 o
  12  14   3         38.35         43.06        11.89 o
  14  14   3          5.10          5.62        15.91 o
  16  14   3         96.17        104.20        15.45 o
 -19  15   3         15.72         24.15        10.75 o
 -17  15   3        261.36        261.33        12.84 o
 -15  15   3         47.76         48.46         8.90 o
 -13  15   3        168.02        155.06        11.19 o
 -11  15   3        141.05        112.83         9.27 o
  -9  15   3       7055.42       7179.38       105.51 o
  -7  15   3       2066.15       2044.43        51.76 o
  -5  15   3        155.65        110.93        20.63 o
  -3  15   3         24.10         22.89         9.86 o
  -1  15   3        421.75        373.51        17.60 o
   1  15   3         11.41         16.92         9.53 o
   3  15   3        137.47        129.49         9.49 o
   5  15   3        121.64        110.84        12.73 o
   7  15   3        544.57        549.57        20.17 o
   9  15   3       1304.12       1319.34        29.53 o
  11  15   3         31.06         42.85        15.19 o
  13  15   3          5.76         -1.22        10.20 o
  15  15   3         34.57         40.43        14.95 o
  17  15   3          1.43          1.85         8.12 o
 -18  16   3          5.78          5.49        10.01 o
 -16  16   3        411.22        458.08        22.08 o
 -14  16   3        389.61        409.58        16.07 o
 -12  16   3        229.62        240.21        11.52 o
 -10  16   3       4653.33       4307.94        50.82 o
  -8  16   3       2561.02       2530.14        57.28 o
  -6  16   3       2258.67       2284.40        54.58 o
  -4  16   3       1498.99       1347.76        30.18 o
  -2  16   3          4.77          0.34         8.77 o
   0  16   3        978.65        932.74        40.47 o
   2  16   3        490.95        483.52        18.60 o
   4  16   3          3.92          3.31         7.79 o
   6  16   3          3.39          4.39        11.05 o
   8  16   3        447.61        484.01        20.55 o
  10  16   3        253.87        266.83        15.96 o
  12  16   3         21.00         31.59        10.74 o
  14  16   3         25.23         31.76        13.71 o
  16  16   3         64.88         89.41         9.92 o
 -17  17   3         64.72         61.34         7.75 o
 -15  17   3         43.01         52.30         7.29 o
 -13  17   3         95.86        101.50         8.99 o
 -11  17   3         13.95         34.13        11.41 o
  -9  17   3        623.58        557.39        20.76 o
  -7  17   3        266.90        229.97        16.90 o
  -5  17   3        178.37        176.73        16.07 o
  -3  17   3       1681.82       1351.98        30.74 o
  -1  17   3        101.38         61.43        10.18 o
   1  17   3        749.03        749.24        21.71 o
   3  17   3        164.76        173.06         9.38 o
   5  17   3        135.72        125.96        10.01 o
   7  17   3        669.05        618.34        30.91 o
   9  17   3        301.17        301.95        15.91 o
  11  17   3         42.05         37.46         9.79 o
  13  17   3          0.11          1.74        11.47 o
  15  17   3        303.49        399.47        14.56 o
 -16  18   3        151.42        154.52         7.93 o
 -14  18   3        501.92        551.97        25.65 o
 -12  18   3        843.32        838.79        22.32 o
 -10  18   3        508.14        514.83        15.84 o
  -8  18   3         12.10         12.00        11.54 o
  -6  18   3        526.27        487.90        20.91 o
  -4  18   3         16.46         25.93        12.55 o
  -2  18   3        574.07        460.05        19.68 o
   0  18   3         92.39         66.31         8.52 o
   2  18   3         39.21         50.85        10.36 o
   4  18   3          0.01         -6.86         6.86 o
   6  18   3        193.84        195.10        19.31 o
   8  18   3        172.03        172.20        18.15 o
  10  18   3         37.83         42.38         9.80 o
  12  18   3         49.29         53.11        13.04 o
  14  18   3          0.00          2.04         7.27 o
 -15  19   3         91.54         50.73        10.13 o
 -13  19   3         12.77         11.43         8.26 o
 -11  19   3        176.11        159.16        10.41 o
  -9  19   3         65.63         51.52         9.89 o
  -7  19   3         43.67         35.86        11.71 o
  -5  19   3          2.75         -2.50        13.77 o
  -3  19   3        500.65        405.83        19.09 o
  -1  19   3        892.25        753.51        18.92 o
   1  19   3          0.03          5.16         8.37 o
   3  19   3         20.78         16.86         7.36 o
   5  19   3         20.12         24.43        13.68 o
   7  19   3        130.22        149.15        22.00 o
   9  19   3          0.01         -0.53         8.63 o
  11  19   3          8.67          9.32         5.41 o
 -14  20   3          2.76         -1.92         7.54 o
 -12  20   3         75.40         77.77         8.90 o
 -10  20   3          2.98          7.16         7.35 o
  -8  20   3         44.34         41.87         8.80 o
  -6  20   3          6.65          8.98        11.70 o
  -4  20   3        160.44        157.33        15.02 o
  -2  20   3         87.03         64.64        10.05 o
   0  20   3        797.37        759.93        21.77 o
   2  20   3        281.20        268.37        13.82 o
   4  20   3         81.25         74.05        16.10 o
   6  20   3        206.15        229.58         9.79 o
   8  20   3        191.83        189.68         8.44 o
  10  20   3          0.37         -2.88         5.65 o
 -11  21   3          1.22          2.52         6.71 o
  -9  21   3          0.02         -0.11         6.79 o
  -7  21   3         73.21         97.92        10.61 o
  -5  21   3        119.41        125.15         9.82 o
  -3  21   3         25.59         20.82         8.31 o
  -1  21   3        194.90        233.69        10.48 o
   1  21   3         87.82         87.15         7.80 o
   3  21   3          1.25         12.26        13.71 o
   5  21   3         48.93         56.52         9.22 o
   7  21   3        121.30        167.36         9.45 o
 -10  22   3        204.53        179.86        12.90 o
  -8  22   3          2.95          4.60         4.91 o
  -6  22   3          4.90          2.76         5.36 o
  -4  22   3         19.45         29.40         7.09 o
  -2  22   3          1.51          3.69         6.17 o
   0  22   3         41.93         48.93         8.74 o
   2  22   3          5.24          0.75        11.39 o
   4  22   3         49.71         66.73         8.47 o
   6  22   3         34.48         57.31         6.38 o
  -5  23   3          0.69         -1.86         6.21 o
  -3  23   3         25.09         23.64         6.34 o
  -1  23   3         38.35         40.24        10.72 o
   1  23   3         48.27        102.80        11.23 o
   3  23   3         40.97         47.16         6.25 o
 -24   0   4         38.27         27.90        15.23 o
 -22   0   4          2.19          0.53        17.61 o
 -20   0   4         31.79         30.60        21.30 o
 -18   0   4       9801.12       9634.29       108.68 o
 -16   0   4      10983.10      11268.31       109.05 o
 -14   0   4         71.81         64.45        13.31 o
 -12   0   4        583.83        620.35        14.15 o
 -10   0   4       8006.15       7557.22        94.84 o
  -8   0   4       9690.93       8431.95        35.57 o
  -6   0   4       6148.58       6264.38        22.78 o
  -4   0   4       7770.74       6940.68        76.93 o
  -2   0   4      73037.34      73957.25       641.08 o
   0   0   4      94183.69      92001.46      1030.33 o
   2   0   4        745.69       1020.50        22.73 o
   4   0   4      10635.03      10637.32       302.65 o
   6   0   4       2347.63       2335.12       455.73 o
   8   0   4       2100.88       2109.06        41.03 o
  10   0   4        200.46        228.62        18.64 o
  12   0   4          2.34          3.05        10.90 o
  14   0   4        502.19        487.85        20.34 o
  16   0   4          8.88         -1.52        11.26 o
  18   0   4          5.84         11.37        11.93 o
  20   0   4          1.19         -0.10         8.89 o
 -25   1   4         26.77         37.66         9.58 o
 -23   1   4         16.40         40.79        13.64 o
 -21   1   4         26.63         36.68        14.13 o
 -19   1   4        985.25        936.06        32.60 o
 -17   1   4       8490.46       8314.90       176.26 o
 -15   1   4        306.94        341.69        14.91 o
 -13   1   4        577.88        540.61        12.18 o
 -11   1   4       1226.32       1466.98        25.20 o
  -9   1   4        893.77        730.28        10.49 o
  -7   1   4        681.22        436.15        22.06 o
  -5   1   4       5559.64       5717.64       107.81 o
  -3   1   4       1103.01        877.38        11.03 o
  -1   1   4      53531.20      54772.79       399.77 o
   1   1   4      74425.66      74982.10       375.80 o
   3   1   4       4519.73       5003.42        35.90 o
   5   1   4        119.18         68.91         5.23 o
   7   1   4        526.45        470.96        20.93 o
   9   1   4         47.86         66.70         8.98 o
  11   1   4          7.18         10.03         9.54 o
  13   1   4         32.51         24.34         8.21 o
  15   1   4         91.59         81.13         9.55 o
  17   1   4          6.52          7.15        13.11 o
  19   1   4          4.69         -2.21         7.65 o
  21   1   4          9.17          9.10         5.68 o
 -26   2   4         14.04         17.86         7.49 o
 -24   2   4         35.41         29.64        10.86 o
 -22   2   4         28.66         39.87        14.86 o
 -20   2   4        284.07        287.97        14.28 o
 -18   2   4       3232.96       3119.60        35.78 o
 -16   2   4         34.97         29.81         9.75 o
 -14   2   4        656.28        728.58        14.47 o
 -12   2   4        170.27        192.33         6.76 o
 -10   2   4        692.04        996.19        17.67 o
  -8   2   4       1614.22       1717.75        15.80 o
  -6   2   4       3006.07       2701.38        21.28 o
  -4   2   4       5363.82       5164.55        28.87 o
  -2   2   4      54730.16      57316.96       394.32 o
   0   2   4      14252.39      13957.16        42.12 o
   2   2   4        804.50        820.89         8.10 o
   4   2   4       1044.83        803.48        13.87 o
   6   2   4       3417.24       3881.26        35.19 o
   8   2   4       3748.03       3755.96        52.63 o
  10   2   4          3.68          4.55         9.28 o
  12   2   4        208.47        234.84        10.23 o
  14   2   4         47.64         48.81         9.32 o
  16   2   4        866.83        869.88        20.42 o
  18   2   4        312.65        343.34        14.40 o
  20   2   4         12.87         12.21         6.14 o
 -25   3   4          0.48          3.51         6.04 o
 -23   3   4          5.99         14.60         9.07 o
 -21   3   4         92.29         90.98        14.97 o
 -19   3   4        453.19        435.14        15.93 o
 -17   3   4         86.39         75.41        10.01 o
 -15   3   4        144.30        157.40        18.55 o
 -13   3   4        107.92        153.66         9.08 o
 -11   3   4         42.63         30.82         7.21 o
  -9   3   4       7602.59       8232.77        45.92 o
  -7   3   4         66.90        111.47         5.71 o
  -5   3   4       1649.49       1917.36        18.79 o
  -3   3   4      10346.73      11024.61        36.24 o
  -1   3   4      68384.90      70677.28       467.11 o
   1   3   4       5567.78       5716.11        25.37 o
   3   3   4        431.84        279.47        12.61 o
   5   3   4         33.17         32.92         6.34 o
   7   3   4       3351.66       3605.06        82.53 o
   9   3   4       1643.53       1903.42        30.19 o
  11   3   4          2.84         12.42         9.48 o
  13   3   4         24.97         34.55         8.11 o
  15   3   4        480.00        453.56        12.71 o
  17   3   4        713.50        741.83        29.24 o
  19   3   4         57.52         76.20         8.95 o
  21   3   4         13.25         18.50         7.58 o
 -24   4   4         20.87         23.38         6.06 o
 -22   4   4         95.69        112.74        14.35 o
 -20   4   4          1.20         -0.13         9.44 o
 -18   4   4          0.25         -0.68         9.76 o
 -16   4   4         57.57         38.27        11.08 o
 -14   4   4        383.58        290.89        13.41 o
 -12   4   4        543.68        705.37        18.25 o
 -10   4   4       3905.89       4942.62        58.58 o
  -8   4   4       5171.77       5765.71        36.73 o
  -6   4   4       2970.94       3222.00        94.76 o
  -4   4   4        682.87        563.85         8.32 o
  -2   4   4      10878.64      10645.88       195.67 o
   0   4   4          1.87         13.94         4.91 o
   2   4   4        374.36        446.91         8.66 o
   4   4   4       1291.36       1046.45        18.77 o
   6   4   4          0.01         18.33         7.52 o
   8   4   4        429.60        367.99        19.17 o
  10   4   4         14.58         37.03        14.95 o
  12   4   4          5.49         17.87         7.46 o
  14   4   4         72.22         87.78        10.26 o
  16   4   4        176.07        188.14        12.80 o
  18   4   4         24.69         31.48         9.02 o
  20   4   4          0.00          3.51         8.95 o
 -25   5   4        286.65        401.22        14.93 o
 -23   5   4         43.81         37.14         6.97 o
 -21   5   4        116.59        140.11        11.64 o
 -19   5   4        198.46        174.77        19.05 o
 -17   5   4        241.75        264.06        13.37 o
 -15   5   4         82.18        110.29        12.40 o
 -13   5   4       1176.91       1256.01        24.34 o
 -11   5   4        717.87        860.80        79.93 o
  -9   5   4       4984.07       5196.43        40.30 o
  -7   5   4       2935.93       3065.23        25.19 o
  -5   5   4       2779.94       2577.49        52.80 o
  -3   5   4        319.31        203.40         9.89 o
  -1   5   4       5272.71       5353.82        33.84 o
   1   5   4       2580.70       2111.00        21.65 o
   3   5   4         14.74         13.48         7.22 o
   5   5   4         35.11         46.96        15.68 o
   7   5   4          0.06         -1.42         6.87 o
   9   5   4        146.52         92.51        15.97 o
  11   5   4        553.22        537.94        12.64 o
  13   5   4         13.94         11.07         6.77 o
  15   5   4         97.80        121.66        10.19 o
  17   5   4          5.52          2.97         9.15 o
  19   5   4          6.45          6.58        16.67 o
  21   5   4         32.99         29.01         6.87 o
 -24   6   4         53.07         41.61         7.96 o
 -22   6   4         16.77         20.70        10.38 o
 -20   6   4        433.50        476.62        19.32 o
 -18   6   4          9.15         -2.74         9.71 o
 -16   6   4         42.19         48.01        11.64 o
 -14   6   4       1616.75       1853.34       109.98 o
 -12   6   4        577.69        542.13        19.05 o
 -10   6   4      13132.06      13671.93       106.05 o
  -8   6   4       9715.22      10961.49        80.20 o
  -6   6   4          9.87         17.41         6.92 o
  -4   6   4      10597.40      10531.57        49.15 o
  -2   6   4      34902.54      35659.70       398.31 o
   0   6   4       4714.59       4764.30        86.78 o
   2   6   4       3738.72       4472.41       164.45 o
   4   6   4       2573.17       2404.36        32.82 o
   6   6   4         48.74         42.76         8.07 o
   8   6   4        385.04        371.03        20.47 o
  10   6   4          0.32         15.91        15.37 o
  12   6   4        244.44        198.56         9.18 o
  14   6   4        195.68        168.83         9.11 o
  16   6   4        325.85        319.43        23.81 o
  18   6   4        119.06         82.67        19.52 o
  20   6   4          0.20         -2.67         8.53 o
 -23   7   4         18.27         26.75         8.49 o
 -21   7   4         15.53         19.28         8.63 o
 -19   7   4        335.51        271.51        15.41 o
 -17   7   4         94.63         57.28         9.74 o
 -15   7   4        451.26        450.54        16.14 o
 -13   7   4          1.67         83.49        55.20 o
 -11   7   4         39.75         71.06        14.09 o
  -9   7   4        775.36        853.96        28.99 o
  -7   7   4        201.37        176.92         9.98 o
  -5   7   4       5489.54       5027.42        36.11 o
  -3   7   4       8309.71       7619.99       175.56 o
  -1   7   4       1281.02       1154.93        26.95 o
   1   7   4       4351.56       3961.85        47.54 o
   3   7   4       4685.93       4648.72       156.08 o
   5   7   4        983.47       1123.49        20.72 o
   7   7   4       2460.45       2843.45        37.94 o
   9   7   4       3721.86       3902.24        61.25 o
  11   7   4        254.21        249.22        13.54 o
  13   7   4         26.81         23.19         8.50 o
  15   7   4          5.04         -1.49        11.84 o
  17   7   4          5.17         26.64        22.37 o
  19   7   4          5.78        -14.28        14.28 o
 -24   8   4         16.77         13.02         9.08 o
 -22   8   4         69.60         76.90        16.91 o
 -20   8   4        113.68        123.82        13.39 o
 -18   8   4       2821.63       2424.38        61.79 o
 -16   8   4        610.97        511.00        19.92 o
 -14   8   4        268.72        271.44        20.28 o
 -12   8   4         16.06          5.94        12.19 o
 -10   8   4        494.04        436.96        21.59 o
  -8   8   4       1938.34       2217.32        87.58 o
  -6   8   4      14001.45      14267.15       171.15 o
  -4   8   4      16550.71      17763.49        97.13 o
  -2   8   4       4596.24       3760.31        46.98 o
   0   8   4      18823.61      20802.71       111.07 o
   2   8   4       6047.76       6261.38        63.32 o
   4   8   4       3014.89       2868.31        51.30 o
   6   8   4       8603.78       9615.71       262.01 o
   8   8   4       2414.07       2550.02        49.40 o
  10   8   4          1.47        113.22        70.46 o
  12   8   4        133.29        109.40        13.46 o
  14   8   4         10.16          0.79        12.03 o
  16   8   4        162.18        138.55        14.21 o
  18   8   4          0.99         12.06        14.48 o
  20   8   4          8.01         10.23         6.39 o
 -23   9   4          4.39          5.56        11.15 o
 -21   9   4        179.25        168.03        14.14 o
 -19   9   4         13.01         13.65        14.48 o
 -17   9   4       2281.08       1865.18       114.40 o
 -15   9   4       1544.31       1456.01        30.74 o
 -13   9   4        711.06        697.68        14.83 o
 -11   9   4        641.12        663.56        18.25 o
  -9   9   4       4451.58       4600.00        61.07 o
  -7   9   4       1057.71       1414.34        47.49 o
  -5   9   4         43.50         10.71         9.73 o
  -3   9   4       2017.06       2169.39        37.47 o
  -1   9   4        412.50        420.43        20.28 o
   1   9   4         23.42          7.50        11.52 o
   3   9   4        683.03        801.16        17.45 o
   5   9   4        762.54        762.69        19.21 o
   7   9   4        681.91        871.58        20.68 o
   9   9   4          1.23          0.38         8.64 o
  11   9   4        696.79        690.04        22.40 o
  13   9   4        375.57        373.10        18.00 o
  15   9   4          0.33         -4.93        11.36 o
  17   9   4          0.02         -4.60         9.63 o
  19   9   4         38.24         35.16        11.40 o
 -22  10   4          2.15         -0.52        11.83 o
 -20  10   4          0.39          4.36        11.38 o
 -18  10   4        711.92        512.72        29.69 o
 -16  10   4        127.23        102.10        13.31 o
 -14  10   4        845.33        643.35        21.31 o
 -12  10   4         85.67         87.73         8.96 o
 -10  10   4        180.14        217.46        12.68 o
  -8  10   4       1273.26       1058.59        21.18 o
  -6  10   4        801.26        883.24        18.51 o
  -4  10   4        445.22        531.57        30.02 o
  -2  10   4        198.09        170.70        15.19 o
   0  10   4        199.19        216.60        18.95 o
   2  10   4        458.42        533.16        15.92 o
   4  10   4        518.35        618.60        13.49 o
   6  10   4        556.54        545.33        19.01 o
   8  10   4       1845.60       1770.20        31.20 o
  10  10   4          0.02          1.48         9.17 o
  12  10   4        279.45        270.68        20.09 o
  14  10   4         27.72         30.42        11.61 o
  16  10   4         14.68         11.48        10.56 o
  18  10   4         33.61         45.52         8.01 o
 -23  11   4          0.58         -2.08         7.86 o
 -21  11   4          0.13          1.21         9.45 o
 -19  11   4        110.22        113.73        13.18 o
 -17  11   4         79.32         80.28        13.29 o
 -15  11   4         71.60         64.47        12.04 o
 -13  11   4        847.29        816.97        19.61 o
 -11  11   4        413.36        475.34        15.24 o
  -9  11   4        658.86        620.77        32.12 o
  -7  11   4        178.29        221.27        11.30 o
  -5  11   4         44.90         63.10        18.33 o
  -3  11   4        504.11        498.27        15.78 o
  -1  11   4      10256.10      10177.07       147.84 o
   1  11   4       1343.59       1458.25        24.95 o
   3  11   4         56.76         67.55         9.54 o
   5  11   4        646.76        676.72        19.60 o
   7  11   4        101.68         96.58        15.61 o
   9  11   4        707.20        654.12        16.74 o
  11  11   4          2.08          0.88         9.35 o
  13  11   4          9.96         -2.37        11.42 o
  15  11   4        211.61        224.86        16.84 o
  17  11   4         41.04         47.55         9.01 o
 -22  12   4          2.40          2.44        10.39 o
 -20  12   4         39.25         24.23        10.95 o
 -18  12   4          5.71          0.54        10.46 o
 -16  12   4          5.30         -3.38         8.37 o
 -14  12   4        192.39        172.41        14.59 o
 -12  12   4         85.50         64.33         9.93 o
 -10  12   4       1514.26       1465.90        32.12 o
  -8  12   4        413.89        398.68        28.56 o
  -6  12   4         12.60         10.11        15.88 o
  -4  12   4         30.17         37.08         8.80 o
  -2  12   4       2336.71       2453.24        32.65 o
   0  12   4       1311.87       1248.41        39.91 o
   2  12   4          8.89          1.52         9.16 o
   4  12   4        380.26        382.32        15.97 o
   6  12   4       1805.12       1867.89        40.10 o
   8  12   4          9.36         12.84         8.47 o
  10  12   4         25.82         22.33         9.05 o
  12  12   4          0.69         -8.38         9.09 o
  14  12   4        114.65        139.15        18.41 o
  16  12   4         98.64        111.38        10.63 o
 -21  13   4        100.50         97.76        12.54 o
 -19  13   4         14.78         13.15        13.05 o
 -17  13   4         17.52          8.44        10.06 o
 -15  13   4          2.69          3.59         8.85 o
 -13  13   4        345.78        313.25        12.41 o
 -11  13   4        212.71        159.48         9.92 o
  -9  13   4       1244.69       1134.03        27.11 o
  -7  13   4        673.14        685.87        21.18 o
  -5  13   4         49.36         57.73        10.64 o
  -3  13   4       1301.31       1387.73        43.80 o
  -1  13   4        649.49        693.77        19.54 o
   1  13   4        820.65        863.50        29.74 o
   3  13   4       1695.65       1821.48        32.19 o
   5  13   4       1797.99       1692.46        31.70 o
   7  13   4       1143.30       1162.50        27.63 o
   9  13   4        189.13        176.07        13.89 o
  11  13   4          2.58         16.53         9.14 o
  13  13   4          4.76         -6.58        10.75 o
  15  13   4         50.47         36.00        14.72 o
  17  13   4          6.04          9.11         8.83 o
 -20  14   4         72.39         91.16        13.50 o
 -18  14   4         58.38         76.14        10.23 o
 -16  14   4          3.59         11.84         8.62 o
 -14  14   4         15.86         20.60         9.13 o
 -12  14   4        162.55        157.45        11.59 o
 -10  14   4        263.99        258.60        15.63 o
  -8  14   4       2421.67       2585.63        38.60 o
  -6  14   4        261.75        260.27        23.25 o
  -4  14   4          0.51         -9.19        17.31 o
  -2  14   4       1586.21       1428.20        40.75 o
   0  14   4       2563.76       2791.11        43.38 o
   2  14   4         96.88         90.50        12.08 o
   4  14   4        210.03        175.77        16.33 o
   6  14   4         82.45         66.27        11.94 o
   8  14   4         67.86         65.53        14.77 o
  10  14   4         12.65         27.09        11.02 o
  12  14   4         39.35         42.78        11.24 o
  14  14   4          0.10          0.78        14.72 o
  16  14   4          6.95          4.50        10.78 o
 -19  15   4          0.61         10.70        11.20 o
 -17  15   4          2.11          4.23         8.50 o
 -15  15   4        230.48        235.01        12.19 o
 -13  15   4         20.51         28.91         7.83 o
 -11  15   4         23.10         18.09         8.32 o
  -9  15   4         82.52         63.74        11.85 o
  -7  15   4         48.49         43.34        17.70 o
  -5  15   4        446.84        491.00        28.82 o
  -3  15   4        114.64        115.01        10.06 o
  -1  15   4         91.55         67.01        12.10 o
   1  15   4         58.39         69.26        12.32 o
   3  15   4          1.86          8.97        10.30 o
   5  15   4          2.40         -0.11        11.55 o
   7  15   4        117.82        104.66        13.36 o
   9  15   4         84.68        115.17        10.52 o
  11  15   4          9.01         10.30         9.98 o
  13  15   4          4.10         -1.23        14.20 o
  15  15   4          0.97          1.16        11.77 o
 -18  16   4          1.42          1.48         6.69 o
 -16  16   4         73.13         75.96         9.65 o
 -14  16   4          0.47          1.90         8.05 o
 -12  16   4        235.33        225.32        10.17 o
 -10  16   4        847.67        737.13        18.24 o
  -8  16   4        276.36        251.21        23.25 o
  -6  16   4        360.31        366.97        18.34 o
  -4  16   4         36.05         32.96        12.72 o
  -2  16   4        368.70        385.18        14.78 o
   0  16   4         25.23         38.89         9.25 o
   2  16   4         75.90         88.73        12.08 o
   4  16   4        164.84        135.73        13.62 o
   6  16   4       2217.07       2305.44        36.77 o
   8  16   4        853.34        898.39        25.61 o
  10  16   4          3.76          6.79        10.74 o
  12  16   4          0.15         -6.93        14.48 o
  14  16   4        174.06        214.88        15.31 o
 -17  17   4        170.30        179.20        12.15 o
 -15  17   4          1.66          3.23         6.36 o
 -13  17   4        563.42        634.17        22.47 o
 -11  17   4       1227.97       1269.87        31.52 o
  -9  17   4         39.33         61.45        12.28 o
  -7  17   4        925.28        843.35        25.79 o
  -5  17   4        803.14        716.21        23.67 o
  -3  17   4        897.62        795.98        24.38 o
  -1  17   4         25.70         11.34         9.47 o
   1  17   4        731.99        741.13        19.51 o
   3  17   4         61.91         62.17        12.12 o
   5  17   4         10.71         30.06        11.03 o
   7  17   4        463.18        508.05        15.09 o
   9  17   4         17.29         33.22        10.74 o
  11  17   4         40.73         47.86        10.69 o
  13  17   4          1.06         -2.00        10.99 o
 -16  18   4         93.17         96.04        13.62 o
 -14  18   4          0.66          8.73         6.78 o
 -12  18   4          0.14         10.28         8.37 o
 -10  18   4          0.07         14.02         9.59 o
  -8  18   4        303.27        326.56        14.08 o
  -6  18   4         12.31          4.91        12.48 o
  -4  18   4         25.78         33.99        12.01 o
  -2  18   4        704.39        578.11        21.45 o
   0  18   4         53.09         27.66         9.43 o
   2  18   4          5.96         17.66        10.84 o
   4  18   4         11.07         10.32        10.21 o
   6  18   4        198.40        235.89        13.59 o
   8  18   4        206.67        218.40        13.26 o
  10  18   4        240.47        224.34        11.50 o
  12  18   4         31.32         23.63        10.71 o
 -15  19   4         42.15         54.05        11.03 o
 -13  19   4         38.63         38.26        12.04 o
 -11  19   4         25.19         19.46         7.86 o
  -9  19   4          6.63         12.04         8.74 o
  -7  19   4        133.70        125.08        10.78 o
  -5  19   4        141.54        157.73        15.77 o
  -3  19   4         35.85         32.31        13.09 o
  -1  19   4        272.90        253.41        12.34 o
   1  19   4        217.20        168.00        10.65 o
   3  19   4        485.21        480.22        20.03 o
   5  19   4          8.78         10.82         6.91 o
   7  19   4         61.49         45.15         8.97 o
   9  19   4         15.65         17.15         5.94 o
  11  19   4         39.84         40.56         9.28 o
 -14  20   4         38.03         52.32         9.87 o
 -12  20   4          9.79          9.05         7.90 o
 -10  20   4        100.91        134.64         9.29 o
  -8  20   4          2.70         12.22         7.96 o
  -6  20   4        315.43        336.23        13.07 o
  -4  20   4        390.00        411.58        14.49 o
  -2  20   4          0.00         -6.26         8.60 o
   0  20   4        122.27        114.06         9.39 o
   2  20   4        197.88        207.16        12.39 o
   4  20   4          2.93          2.52         6.68 o
   6  20   4         13.00          6.65         6.35 o
   8  20   4        169.88        185.06         7.67 o
 -11  21   4         31.30         26.76         6.65 o
  -9  21   4         19.96         12.03         6.40 o
  -7  21   4         17.62         12.09         5.98 o
  -5  21   4         23.63         18.14         6.29 o
  -3  21   4          9.07         13.84         7.68 o
  -1  21   4        132.25        154.27         8.73 o
   1  21   4          8.79          4.10         7.80 o
   3  21   4         80.75         79.83        14.12 o
   5  21   4         23.86         38.10         7.69 o
   7  21   4        226.57        248.11        12.18 o
 -10  22   4         24.17         42.13         8.76 o
  -8  22   4         45.50         63.90         4.94 o
  -6  22   4          1.06         -0.61         5.04 o
  -4  22   4         60.48         55.99         5.27 o
  -2  22   4        149.06        157.88         8.54 o
   0  22   4         50.37         59.52         7.22 o
   2  22   4         34.78         34.81        10.80 o
   4  22   4        196.66        263.14         9.20 o
  -5  23   4         19.07         18.15         8.22 o
  -3  23   4        170.85        186.28        12.59 o
  -1  23   4          6.89          2.38         8.20 o
   1  23   4          8.09         13.99         5.38 o
 -25   1   5          4.37         -3.49         7.03 o
 -23   1   5          7.13          6.57        11.85 o
 -21   1   5         17.13          9.11        14.44 o
 -19   1   5        253.31        268.89        18.27 o
 -17   1   5         55.45         28.38        14.88 o
 -15   1   5          4.46         -4.24         9.73 o
 -13   1   5       1768.81       1860.13        34.59 o
 -11   1   5         30.92         60.45         8.59 o
  -9   1   5        236.86        187.69         4.48 o
  -7   1   5       2161.89       1942.19        20.06 o
  -5   1   5        330.14        229.00         9.56 o
  -3   1   5       1643.71       1542.44        18.84 o
  -1   1   5      62461.95      62016.52       372.66 o
   1   1   5      18180.31      18478.63        51.52 o
   3   1   5         60.78         65.15         5.31 o
   5   1   5       1435.77       1366.04        21.83 o
   7   1   5       3856.02       4332.04        41.15 o
   9   1   5         30.66         28.34         9.58 o
  11   1   5        141.86        120.07         9.96 o
  13   1   5        206.71        202.04        11.37 o
  15   1   5         26.43         20.03         8.74 o
  17   1   5        221.89        220.82        11.35 o
  19   1   5         48.64         47.06         7.06 o
 -26   2   5         16.93         16.87         8.58 o
 -24   2   5         36.18         65.80         8.68 o
 -22   2   5        205.51        218.54        17.28 o
 -20   2   5        285.63        311.39        13.84 o
 -18   2   5        144.35        140.91        12.33 o
 -16   2   5        894.47       1000.31        19.71 o
 -14   2   5          4.24          2.24         8.74 o
 -12   2   5       1412.19       1472.36        35.35 o
 -10   2   5       3977.25       4753.92        50.38 o
  -8   2   5       1134.17       1253.16        16.95 o
  -6   2   5       5965.73       6329.87        86.77 o
  -4   2   5      14097.21      14075.71        53.32 o
  -2   2   5      11174.62      11937.01        74.83 o
   0   2   5      18229.37      17699.17        87.42 o
   2   2   5        101.75        110.32         6.20 o
   4   2   5         21.23         11.52         3.68 o
   6   2   5       3236.25       3563.85        41.20 o
   8   2   5       4201.43       4579.74       141.69 o
  10   2   5         48.61         52.55         9.77 o
  12   2   5        282.34        253.37        11.29 o
  14   2   5         36.14         27.86         9.02 o
  16   2   5        231.00        238.60        10.49 o
  18   2   5          0.24         -1.67         7.40 o
  20   2   5          0.40          0.40         5.14 o
 -25   3   5          7.09          9.92         6.01 o
 -23   3   5        100.47        108.45        17.75 o
 -21   3   5        136.41        124.47        11.37 o
 -19   3   5          8.35         21.72        10.59 o
 -17   3   5        186.32        205.79        16.32 o
 -15   3   5        557.06        466.47        24.55 o
 -13   3   5        732.68        721.85        14.68 o
 -11   3   5       4277.12       4740.31        54.05 o
  -9   3   5       5576.15       6612.56        59.96 o
  -7   3   5          9.73         11.06         6.75 o
  -5   3   5        573.22       1018.23        95.33 o
  -3   3   5        979.55       1363.68        18.79 o
  -1   3   5      20538.97      20914.92       168.75 o
   1   3   5       1878.01       1539.47        14.53 o
   3   3   5        660.04       1047.03        12.95 o
   5   3   5        157.03        190.82        10.32 o
   7   3   5       2907.80       3039.96        48.77 o
   9   3   5        852.83        931.75        32.39 o
  11   3   5        115.55        127.96         8.86 o
  13   3   5        129.21        117.64         9.06 o
  15   3   5       1749.16       1876.57        33.77 o
  17   3   5        716.23        746.43        17.98 o
  19   3   5          2.08         -2.03         5.93 o
 -26   4   5         68.43         78.87         8.86 o
 -24   4   5          9.31          7.44         6.24 o
 -22   4   5         10.90          7.52        11.80 o
 -20   4   5          0.12          1.04         9.13 o
 -18   4   5        760.77        646.82        28.54 o
 -16   4   5        171.99        148.71        11.41 o
 -14   4   5          2.24         10.72        14.11 o
 -12   4   5       1784.88       2255.50        20.98 o
 -10   4   5      14461.79      15835.11        63.42 o
  -8   4   5        250.83        330.96         8.54 o
  -6   4   5       1674.97       1856.45        36.71 o
  -4   4   5       2428.08       2635.20        24.90 o
  -2   4   5       1196.29       1655.37        84.96 o
   0   4   5      15536.30      14547.74       101.81 o
   2   4   5       1107.53       1023.20        13.06 o
   4   4   5        790.45        749.62        17.41 o
   6   4   5        206.37        160.23        10.16 o
   8   4   5       1544.56       1566.76        37.84 o
  10   4   5          1.71          9.95         7.68 o
  12   4   5         37.27         31.70         7.54 o
  14   4   5        494.99        446.00        15.30 o
  16   4   5        673.97        714.83        23.28 o
  18   4   5         61.96         85.25         7.80 o
  20   4   5         98.41        102.22         9.04 o
 -25   5   5         19.05         28.64         6.22 o
 -23   5   5          4.41          5.19         7.84 o
 -21   5   5        113.73        119.96        11.26 o
 -19   5   5        311.02        331.33        15.18 o
 -17   5   5         28.66         17.33         9.31 o
 -15   5   5        334.79        458.78        18.15 o
 -13   5   5         88.36         64.12         9.70 o
 -11   5   5        177.54        185.07        11.51 o
  -9   5   5       3924.00       4248.26        52.39 o
  -7   5   5       1647.58       1788.33        28.77 o
  -5   5   5       7171.36       7317.68        42.47 o
  -3   5   5       1796.36       2100.38        44.47 o
  -1   5   5       6938.85       6970.95       163.85 o
   1   5   5        425.00        564.32        13.52 o
   3   5   5          5.42          2.65         5.09 o
   5   5   5        543.00        490.59        14.20 o
   7   5   5        198.75        201.93        10.87 o
   9   5   5        313.20        283.81        21.60 o
  11   5   5         11.58          8.63         7.07 o
  13   5   5         17.80         13.69         8.25 o
  15   5   5       1256.77       1324.96        20.88 o
  17   5   5         15.37         26.54        10.57 o
  19   5   5          0.06          2.51         9.95 o
 -24   6   5          1.44          3.11         7.58 o
 -22   6   5         83.15        107.19         8.49 o
 -20   6   5         65.35         51.40         9.83 o
 -18   6   5         34.13         37.71         9.71 o
 -16   6   5         95.57        113.51        14.59 o
 -14   6   5        924.82        868.81        33.04 o
 -12   6   5          9.97          3.47        11.82 o
 -10   6   5        410.79        397.91        14.57 o
  -8   6   5       1469.29       1158.68        21.96 o
  -6   6   5       1678.76       2013.77        23.81 o
  -4   6   5        804.43        851.58        22.77 o
  -2   6   5        190.73        167.32        10.53 o
   0   6   5        139.83        143.84         8.35 o
   2   6   5       4119.69       4618.23       213.08 o
   4   6   5       1188.58       1398.64        35.20 o
   6   6   5        540.02        404.60        22.32 o
   8   6   5        119.49         77.76        15.72 o
  10   6   5         22.84         17.67         7.21 o
  12   6   5         36.70         31.04         7.14 o
  14   6   5        270.34        258.28        10.04 o
  16   6   5         33.84         21.35        11.19 o
  18   6   5          0.09          1.81        14.81 o
  20   6   5          0.00          4.58         6.11 o
 -23   7   5         40.81         39.39        14.65 o
 -21   7   5        418.24        383.98        17.40 o
 -19   7   5        329.05        264.55        13.15 o
 -17   7   5         47.04         36.52        12.04 o
 -15   7   5        528.26        508.42        19.72 o
 -13   7   5        816.08        870.15        58.61 o
 -11   7   5       3468.81       4061.19        62.57 o
  -9   7   5       2175.16       2241.00        42.71 o
  -7   7   5       2313.89       2761.59        37.20 o
  -5   7   5       7840.12       9191.40        70.94 o
  -3   7   5          7.20         17.40         6.97 o
  -1   7   5      37122.90      38859.64       150.93 o
   1   7   5       9487.01      10528.99       671.00 o
   3   7   5          0.39         11.79         7.99 o
   5   7   5       1104.01       1227.44        32.02 o
   7   7   5         37.32         42.04         8.73 o
   9   7   5       1339.76       1517.83        23.76 o
  11   7   5         81.87         66.46         8.33 o
  13   7   5         50.98         60.05         7.60 o
  15   7   5         34.43         49.97        12.58 o
  17   7   5         66.01         57.06        17.53 o
  19   7   5         46.87         34.67         8.32 o
 -24   8   5          6.91         36.70        10.67 o
 -22   8   5         45.11         68.40        10.96 o
 -20   8   5        135.88        135.80        19.55 o
 -18   8   5        491.80        362.36        18.03 o
 -16   8   5       1823.12       1882.52        57.41 o
 -14   8   5       1008.83        982.43        20.09 o
 -12   8   5        101.53        112.18        18.65 o
 -10   8   5       8487.49       9158.68        92.15 o
  -8   8   5       3965.65       4620.57       123.52 o
  -6   8   5       2889.55       3259.06        44.05 o
  -4   8   5       3024.85       2884.26        42.27 o
  -2   8   5          6.75         47.67        12.54 o
   0   8   5        137.76        152.99        14.84 o
   2   8   5         57.36         48.25         8.72 o
   4   8   5       1589.50       1648.57        53.32 o
   6   8   5        807.24        989.53        21.49 o
   8   8   5          0.18          4.66        12.60 o
  10   8   5        442.39        408.17        18.52 o
  12   8   5         24.10         36.93        11.76 o
  14   8   5          7.53          9.36        12.58 o
  16   8   5          1.66          2.11        10.18 o
  18   8   5        101.41        109.88        16.88 o
 -23   9   5         56.23         54.40        12.98 o
 -21   9   5          0.91          2.56        10.60 o
 -19   9   5        272.96        177.80        20.28 o
 -17   9   5       1105.69        859.91        35.63 o
 -15   9   5         37.06         51.62         9.55 o
 -13   9   5       5223.92       5238.62        42.76 o
 -11   9   5       1204.02       1085.48        33.98 o
  -9   9   5          0.64         -9.52        14.52 o
  -7   9   5       1430.85       1821.83        69.71 o
  -5   9   5         54.49         32.42        11.59 o
  -3   9   5        856.57        977.67        27.28 o
  -1   9   5        207.72        182.51        16.32 o
   1   9   5         16.25         -0.53        11.92 o
   3   9   5       2121.40       1860.76        21.52 o
   5   9   5         10.71          2.62         9.15 o
   7   9   5       1369.42       1295.22        27.04 o
   9   9   5         32.61         39.39         9.42 o
  11   9   5         29.02         12.99        12.00 o
  13   9   5         24.52          5.37        12.31 o
  15   9   5          4.95          5.81        10.83 o
  17   9   5         14.24         22.26        12.94 o
 -24  10   5          1.99         -6.32         7.52 o
 -22  10   5          6.27          7.41         8.90 o
 -20  10   5         52.05         52.24        11.72 o
 -18  10   5         48.67         52.14        18.42 o
 -16  10   5        327.74        252.25        20.70 o
 -14  10   5          8.25          0.95        10.26 o
 -12  10   5        476.23        648.63        16.83 o
 -10  10   5         26.40         40.32        14.20 o
  -8  10   5       3637.00       3812.49        57.85 o
  -6  10   5         49.33         74.99         9.40 o
  -4  10   5         91.03        109.78        14.16 o
  -2  10   5          0.09          3.30        12.45 o
   0  10   5        179.40        178.94        17.05 o
   2  10   5         65.41         66.75         7.55 o
   4  10   5        183.79        218.69        12.70 o
   6  10   5        483.58        532.80        15.53 o
   8  10   5         37.42         33.74         9.64 o
  10  10   5         14.86          2.89        12.59 o
  12  10   5        120.06        102.16        13.84 o
  14  10   5         21.40         10.92        10.69 o
  16  10   5          1.17         -0.25         9.17 o
  18  10   5          2.21         -0.07         6.13 o
 -23  11   5          5.45         12.67         8.63 o
 -21  11   5         50.12         39.99        10.01 o
 -19  11   5          6.73          7.26        10.36 o
 -17  11   5        165.10        161.08        21.07 o
 -15  11   5        954.33        772.56        46.30 o
 -13  11   5          0.07          0.95         8.57 o
 -11  11   5       2751.60       2801.74        31.91 o
  -9  11   5       4880.87       4849.02        51.52 o
  -7  11   5        187.87        166.62        14.73 o
  -5  11   5        122.88        148.66        15.91 o
  -3  11   5        297.97        481.24        23.22 o
  -1  11   5        617.95        663.62        24.60 o
   1  11   5        871.36        895.78        20.93 o
   3  11   5        832.21        864.35        43.80 o
   5  11   5       1035.60       1121.33        20.61 o
   7  11   5       2274.69       2331.97        36.28 o
   9  11   5       1060.03       1006.46        21.58 o
  11  11   5         31.63         31.12        12.68 o
  13  11   5         63.56         54.62        11.94 o
  15  11   5          1.67          7.53        11.13 o
  17  11   5          6.43          4.82         5.35 o
 -22  12   5          6.95         11.57        10.31 o
 -20  12   5          4.69         -0.18         9.49 o
 -18  12   5        164.89        123.21        17.63 o
 -16  12   5        243.26        214.25        12.21 o
 -14  12   5        168.33        155.63        13.61 o
 -12  12   5        196.91        200.72        12.01 o
 -10  12   5       5975.29       5788.99        74.74 o
  -8  12   5       1857.15       2067.90        47.42 o
  -6  12   5        411.00        417.28        15.25 o
  -4  12   5        901.50        906.63        47.30 o
  -2  12   5         62.50         81.75         9.46 o
   0  12   5         34.92         14.73         9.35 o
   2  12   5         30.11         51.88        11.65 o
   4  12   5         19.72         48.93         8.77 o
   6  12   5         53.20         80.16        14.96 o
   8  12   5       1682.13       1699.93        32.51 o
  10  12   5        328.94        367.50        46.87 o
  12  12   5         35.61         45.21        12.57 o
  14  12   5         42.84         56.63        15.25 o
  16  12   5         99.24        119.35         7.10 o
 -21  13   5          2.65         -2.55        10.76 o
 -19  13   5        103.06         84.33        10.94 o
 -17  13   5         11.47         -0.93        10.16 o
 -15  13   5         45.82         66.77         9.77 o
 -13  13   5        158.52        136.06         9.84 o
 -11  13   5        640.03        542.00        19.94 o
  -9  13   5      13730.68      13554.18        86.89 o
  -7  13   5       1862.51       1806.93        45.71 o
  -5  13   5        135.83        128.72        18.34 o
  -3  13   5        318.85        273.24        14.94 o
  -1  13   5        559.31        609.88        19.22 o
   1  13   5         77.06         83.06        12.43 o
   3  13   5        136.46         93.45        12.27 o
   5  13   5          1.71          0.86        11.30 o
   7  13   5       2063.21       2145.59        75.66 o
   9  13   5        590.63        626.97        20.04 o
  11  13   5        162.94        177.13        17.36 o
  13  13   5        130.49        123.26        23.21 o
  15  13   5         79.24        100.16         8.77 o
 -20  14   5          2.70          4.65         7.12 o
 -18  14   5         16.47         17.69         8.91 o
 -16  14   5        185.69        221.19        11.96 o
 -14  14   5          0.05         -1.65         8.79 o
 -12  14   5         99.15         93.39         8.96 o
 -10  14   5        750.51        686.66        18.04 o
  -8  14   5       1656.16       1596.90        36.46 o
  -6  14   5          0.38         -4.07        15.67 o
  -4  14   5        555.02        430.98        27.15 o
  -2  14   5        885.89        866.47        18.66 o
   0  14   5        299.69        279.88        34.48 o
   2  14   5         60.13         62.91        11.88 o
   4  14   5        489.56        454.96        19.24 o
   6  14   5         34.23         56.11        12.88 o
   8  14   5         32.88         34.88         9.34 o
  10  14   5          0.14          1.83        11.33 o
  12  14   5         12.23         18.34        16.55 o
  14  14   5         32.54         27.46        12.53 o
 -19  15   5          0.01         -2.52         6.97 o
 -17  15   5         23.31         10.08         8.51 o
 -15  15   5          2.93          9.25         8.06 o
 -13  15   5         62.59         71.56         8.22 o
 -11  15   5          1.95         -2.32         9.02 o
  -9  15   5        344.84        422.69        19.78 o
  -7  15   5        312.39        260.65        16.21 o
  -5  15   5       1001.17        978.49        42.59 o
  -3  15   5         40.88         56.13        10.15 o
  -1  15   5         45.36         22.92         8.87 o
   1  15   5          0.93          0.50        11.09 o
   3  15   5         37.51         33.53        10.97 o
   5  15   5        246.20        209.04        15.23 o
   7  15   5        103.38         87.34         9.98 o
   9  15   5        124.98        147.81        27.50 o
  11  15   5          4.87          8.86        15.36 o
  13  15   5         72.53         65.08        13.86 o
  15  15   5         32.49         44.39         8.84 o
 -18  16   5         32.24         11.11         6.63 o
 -16  16   5         62.59         80.16         9.52 o
 -14  16   5         26.69         24.08         7.63 o
 -12  16   5        370.04        335.74        19.36 o
 -10  16   5        222.41        257.04        13.14 o
  -8  16   5        401.09        473.05        19.40 o
  -6  16   5        215.36        213.16        16.15 o
  -4  16   5         13.19         16.87        11.45 o
  -2  16   5        605.33        421.36        16.87 o
   0  16   5         14.29          4.76         8.91 o
   2  16   5        288.43        269.76        15.89 o
   4  16   5         21.68         11.66        14.48 o
   6  16   5        132.98        145.88        14.29 o
   8  16   5         43.95         36.19         8.58 o
  10  16   5        260.44        328.57        14.77 o
  12  16   5          5.80         14.61        14.36 o
  14  16   5         85.92        103.77        10.72 o
 -17  17   5        182.86        227.35         8.60 o
 -15  17   5          2.09          5.68        10.54 o
 -13  17   5          0.64          5.01         8.86 o
 -11  17   5        438.00        483.67        14.79 o
  -9  17   5       1595.25       1537.90        27.58 o
  -7  17   5        569.37        504.87        20.84 o
  -5  17   5        328.92        278.82        17.56 o
  -3  17   5        416.40        311.15        26.95 o
  -1  17   5       1140.19        978.73        29.61 o
   1  17   5       1666.43       1414.38        24.86 o
   3  17   5        149.08        121.12        13.44 o
   5  17   5         57.00         42.22        11.84 o
   7  17   5        247.72        281.77        12.14 o
   9  17   5         37.83         22.55         9.57 o
  11  17   5        364.48        361.54        19.67 o
  13  17   5          6.57          3.83         8.46 o
 -16  18   5         89.81         97.87         7.15 o
 -14  18   5          1.48         -2.24         6.38 o
 -12  18   5         22.21         20.18         6.77 o
 -10  18   5        111.65        133.08        10.97 o
  -8  18   5        307.22        318.20        13.76 o
  -6  18   5        721.71        690.68        22.93 o
  -4  18   5        445.05        431.79        19.42 o
  -2  18   5          9.71         -2.69         8.63 o
   0  18   5        135.89        117.07        10.79 o
   2  18   5         81.98         87.87        14.72 o
   4  18   5        163.52        171.61        10.55 o
   6  18   5         39.85         30.78         6.60 o
   8  18   5         27.96         37.66         8.78 o
  10  18   5          6.12         -2.22        12.61 o
  12  18   5         34.95         34.59         8.32 o
 -15  19   5         41.02         49.91        10.88 o
 -13  19   5         13.22         14.52         8.32 o
 -11  19   5         63.87         67.67         8.87 o
  -9  19   5         49.72         52.01         9.12 o
  -7  19   5         25.33         16.12         8.91 o
  -5  19   5         25.43         24.97        12.26 o
  -3  19   5         35.13         28.15         9.12 o
  -1  19   5        242.41        268.97        26.35 o
   1  19   5         10.88          8.26         8.02 o
   3  19   5        173.87        163.12        10.20 o
   5  19   5        170.98        173.46         7.93 o
   7  19   5         25.89         44.61         6.62 o
   9  19   5        212.50        198.96        14.81 o
 -14  20   5          1.16         -1.32         8.29 o
 -12  20   5          1.36          4.44         6.72 o
 -10  20   5        130.10        162.81         8.94 o
  -8  20   5        232.61        242.99        10.69 o
  -6  20   5        150.63        175.91         9.80 o
  -4  20   5          0.58          3.99         8.17 o
  -2  20   5         78.40        113.14        16.76 o
   0  20   5         33.73         29.43         9.23 o
   2  20   5         12.45         14.99         8.44 o
   4  20   5         13.58         10.96         5.34 o
   6  20   5         21.53         21.69         5.55 o
   8  20   5          0.56          6.83         8.11 o
 -11  21   5        195.88        225.38        14.23 o
  -9  21   5        728.45        855.37        16.70 o
  -7  21   5         35.87         40.34         5.85 o
  -5  21   5        144.79        129.02         8.64 o
  -3  21   5          0.13          4.12         8.24 o
  -1  21   5         43.64         43.62         8.78 o
   1  21   5         12.27         15.42         7.49 o
   3  21   5        481.65        607.47        11.19 o
   5  21   5        302.27        323.60        13.48 o
 -10  22   5         21.71         23.07         7.59 o
  -8  22   5         19.78         41.02         7.20 o
  -6  22   5        158.19        179.91         9.51 o
  -4  22   5        122.86        155.07         9.60 o
  -2  22   5        392.86        451.33        12.72 o
   0  22   5        788.32        859.97        44.75 o
   2  22   5        121.41        128.26         7.40 o
  -5  23   5        435.01        536.16        14.91 o
  -3  23   5         75.11         70.99         8.75 o
 -26   0   6         21.18         24.83         9.15 o
 -24   0   6         18.09         21.08        16.98 o
 -22   0   6          7.08         18.66        19.37 o
 -20   0   6         82.52        101.68        20.31 o
 -18   0   6       1048.03       1122.49        40.32 o
 -16   0   6        208.06        238.33        23.19 o
 -14   0   6        690.10        670.51        27.37 o
 -12   0   6       1542.68       1503.65        32.21 o
 -10   0   6         17.68         63.02        13.91 o
  -8   0   6       6142.67       5673.65        52.15 o
  -6   0   6       1016.76       1037.37        23.75 o
  -4   0   6      21096.29      20572.14       200.53 o
  -2   0   6         91.02        118.52        14.08 o
   0   0   6        497.53        674.79        20.67 o
   2   0   6       1130.04       1440.67        82.67 o
   4   0   6       1461.89       1142.62        61.47 o
   6   0   6        156.11        149.31        16.09 o
   8   0   6         95.49         61.29        13.42 o
  10   0   6        179.37        169.39        14.34 o
  12   0   6        288.39        315.32        17.86 o
  14   0   6          2.30          4.47        10.02 o
  16   0   6        480.16        530.90        20.56 o
  18   0   6          5.48          5.52         9.52 o
 -25   1   6         55.87         49.53         8.11 o
 -23   1   6          0.13         -1.33        12.82 o
 -21   1   6         54.40         35.17        13.19 o
 -19   1   6         97.72         95.80        15.52 o
 -17   1   6         98.25         76.48        20.24 o
 -15   1   6         15.49         25.10         9.09 o
 -13   1   6       1392.49       1325.13        24.58 o
 -11   1   6        255.57        192.04         9.65 o
  -9   1   6         85.98         75.28         6.43 o
  -7   1   6       2188.60       2254.41        23.76 o
  -5   1   6       1144.76        553.38        13.65 o
  -3   1   6      11660.94      12227.08        54.47 o
  -1   1   6       6797.10       6209.71        39.73 o
   1   1   6          0.01         23.84         5.81 o
   3   1   6       3687.44       4359.25        23.10 o
   5   1   6       4523.28       5108.08       140.28 o
   7   1   6       1387.20       1410.30        25.76 o
   9   1   6        328.94        343.35        17.55 o
  11   1   6        391.26        384.42        13.11 o
  13   1   6          2.18          3.50         7.43 o
  15   1   6          4.34          7.24         7.22 o
  17   1   6        124.50        124.45         9.09 o
  19   1   6          1.49          0.21         5.06 o
 -26   2   6         28.42         22.90         5.71 o
 -24   2   6          9.90         11.69        11.11 o
 -22   2   6        183.20        197.97        16.39 o
 -20   2   6         80.20         95.42        11.31 o
 -18   2   6        993.12       1014.85        25.71 o
 -16   2   6        706.88        780.26        37.56 o
 -14   2   6        113.92        119.32        22.10 o
 -12   2   6       1454.01       1596.84        20.24 o
 -10   2   6        705.39        992.47        12.55 o
  -8   2   6       2749.22       3294.33        29.18 o
  -6   2   6       6367.31       7078.03        41.71 o
  -4   2   6         31.14         11.04         7.59 o
  -2   2   6      32688.22      33856.73       127.00 o
   0   2   6        567.07        644.93         9.88 o
   2   2   6       2562.06       3208.72        19.95 o
   4   2   6        659.31        852.10        16.74 o
   6   2   6       3179.37       3166.37       227.01 o
   8   2   6       4688.48       5201.04        68.91 o
  10   2   6         78.62         77.97         8.77 o
  12   2   6         31.20         21.77         7.37 o
  14   2   6         11.78         14.30         7.78 o
  16   2   6        209.44        211.57        10.98 o
  18   2   6        146.39        136.17         8.22 o
 -25   3   6         98.48        113.80         7.50 o
 -23   3   6         83.15         79.46        13.70 o
 -21   3   6         19.74         11.84         9.43 o
 -19   3   6        287.00        270.79        13.91 o
 -17   3   6       1905.98       1800.67        35.86 o
 -15   3   6        258.51        188.83        18.43 o
 -13   3   6        315.19        277.86        13.61 o
 -11   3   6        203.45        190.93         6.89 o
  -9   3   6        238.56        186.26        11.45 o
  -7   3   6        150.15        216.19        10.58 o
  -5   3   6       4608.93       4896.03        44.19 o
  -3   3   6       3093.79       2968.06        23.17 o
  -1   3   6          8.07          5.12         4.21 o
   1   3   6        279.99        200.50         6.77 o
   3   3   6        235.73        414.05         8.36 o
   5   3   6        478.54        574.52        23.63 o
   7   3   6          3.66         36.88        13.42 o
   9   3   6        242.67        236.49        10.12 o
  11   3   6       1888.11       1746.91        24.06 o
  13   3   6        495.67        484.49        12.94 o
  15   3   6        158.78        164.23         9.33 o
  17   3   6          0.58          3.03         7.11 o
  19   3   6         18.81         34.21         8.36 o
 -26   4   6          1.18         19.98         8.71 o
 -24   4   6         74.37        112.55        10.41 o
 -22   4   6          0.54          4.16         8.49 o
 -20   4   6         51.67         53.41        10.06 o
 -18   4   6        144.81         91.04        10.94 o
 -16   4   6         86.08         81.59        10.23 o
 -14   4   6        306.41        266.88        21.53 o
 -12   4   6        628.89        708.29        14.14 o
 -10   4   6       2379.04       2603.63        52.75 o
  -8   4   6         10.70         12.71         7.12 o
  -6   4   6        242.85        235.63        10.67 o
  -4   4   6       4225.91       4716.01        36.00 o
  -2   4   6        314.43        273.03         7.52 o
   0   4   6       1924.68       1905.22        23.27 o
   2   4   6       1271.43       1558.89        16.96 o
   4   4   6         24.30          8.50         7.05 o
   6   4   6        900.72        806.04        38.44 o
   8   4   6         15.41         10.94        11.22 o
  10   4   6        177.85        208.20        10.04 o
  12   4   6          0.01         -3.21         8.17 o
  14   4   6        248.50        251.27        10.35 o
  16   4   6        221.72        227.12        15.55 o
  18   4   6         35.21         39.78         7.98 o
 -25   5   6         25.49         47.42        10.36 o
 -23   5   6          1.18         -6.02         9.00 o
 -21   5   6        204.05        215.40        16.09 o
 -19   5   6         23.00         37.51         9.38 o
 -17   5   6        205.60        203.51        12.40 o
 -15   5   6          5.11         -4.29        10.51 o
 -13   5   6         28.93         31.14        16.69 o
 -11   5   6        375.19        435.07        46.27 o
  -9   5   6        926.01       1134.59        20.56 o
  -7   5   6         45.12         26.15         7.87 o
  -5   5   6       1013.56       1119.16        19.37 o
  -3   5   6       1067.41       1399.03        36.80 o
  -1   5   6       6078.21       5820.42       100.64 o
   1   5   6          6.16         -0.58         5.46 o
   3   5   6         46.33         45.25        10.26 o
   5   5   6         70.51         71.37         9.18 o
   7   5   6        387.47        360.48        20.43 o
   9   5   6         90.02         96.79         7.37 o
  11   5   6         59.37         47.81         8.49 o
  13   5   6         61.73         64.44         9.79 o
  15   5   6         27.51          8.50        12.50 o
  17   5   6         59.99         49.72         8.82 o
  19   5   6          0.07          2.77         7.10 o
 -24   6   6        140.99        152.22        15.83 o
 -22   6   6          0.86          6.67         7.74 o
 -20   6   6         30.72         39.77        10.47 o
 -18   6   6        985.76        820.15        24.78 o
 -16   6   6        233.99        210.76        16.12 o
 -14   6   6        444.79        403.75        24.57 o
 -12   6   6          2.30          5.65         8.67 o
 -10   6   6         82.74        129.57        11.75 o
  -8   6   6          5.30         18.64        19.46 o
  -6   6   6        692.12        536.63        14.71 o
  -4   6   6        342.16        267.29        11.92 o
  -2   6   6       3939.90       4427.53        37.55 o
   0   6   6         71.00         72.31         6.51 o
   2   6   6        317.95        349.22        15.62 o
   4   6   6        202.54        185.54        11.14 o
   6   6   6         16.57         16.22         7.41 o
   8   6   6        375.66        374.22        13.59 o
  10   6   6          3.53         15.90         6.79 o
  12   6   6          5.63          1.85         7.20 o
  14   6   6          2.27         -3.43         8.00 o
  16   6   6        391.27        356.60        16.15 o
  18   6   6        104.65        108.97        10.54 o
 -25   7   6         96.41        132.52         7.55 o
 -23   7   6         29.04         36.05        14.04 o
 -21   7   6          7.87         12.29        10.01 o
 -19   7   6         14.28         21.15         9.16 o
 -17   7   6         24.33          7.85         9.71 o
 -15   7   6        720.66        704.40        17.85 o
 -13   7   6          4.59          2.53        12.44 o
 -11   7   6         19.53         -1.72        12.56 o
  -9   7   6       3631.09       3772.36        45.08 o
  -7   7   6        152.76        234.92        11.61 o
  -5   7   6        487.95        345.22        13.39 o
  -3   7   6        719.82        464.10        14.78 o
  -1   7   6         79.44         94.29        10.23 o
   1   7   6        256.22        311.07        37.78 o
   3   7   6        101.02         92.36         9.07 o
   5   7   6         18.86         16.56         7.70 o
   7   7   6         31.71         35.44         7.80 o
   9   7   6         43.81         44.79         7.18 o
  11   7   6         19.63         23.29         7.17 o
  13   7   6          3.05         -4.30         7.01 o
  15   7   6          8.08         13.50        16.59 o
  17   7   6        148.10        149.41        13.90 o
 -24   8   6         29.34         21.91        11.09 o
 -22   8   6         31.20         17.40        12.13 o
 -20   8   6        295.41        277.99        22.48 o
 -18   8   6        776.52        789.38        66.92 o
 -16   8   6        599.16        586.50        23.83 o
 -14   8   6          2.03         -1.63        10.78 o
 -12   8   6       1756.76       1815.75        46.06 o
 -10   8   6         91.50         72.22        17.52 o
  -8   8   6       3735.12       3798.49        60.13 o
  -6   8   6        699.94        529.88        16.01 o
  -4   8   6         28.94          7.98         8.37 o
  -2   8   6         25.40         21.81         8.59 o
   0   8   6        316.69        402.73        19.95 o
   2   8   6         97.28        128.91        10.00 o
   4   8   6        115.62        122.18         9.61 o
   6   8   6        651.72        763.38        13.69 o
   8   8   6         10.31         19.94         8.19 o
  10   8   6          4.42         11.88        12.85 o
  12   8   6          6.06          2.67         7.10 o
  14   8   6         33.17         35.55        11.69 o
  16   8   6          1.06          5.58        13.77 o
  18   8   6          6.92         -0.62         6.84 o
 -23   9   6          2.93         -0.21        12.45 o
 -21   9   6         40.60         29.12        13.86 o
 -19   9   6          0.51         -4.78        16.17 o
 -17   9   6          0.08          5.79        16.97 o
 -15   9   6        268.05        233.82        26.63 o
 -13   9   6        265.32        260.01        13.31 o
 -11   9   6        129.65        173.49        20.03 o
  -9   9   6        410.18        540.90        26.62 o
  -7   9   6        655.01        772.18        25.41 o
  -5   9   6        193.21        206.34        17.15 o
  -3   9   6         92.73         56.59        13.64 o
  -1   9   6         55.81         91.05        15.05 o
   1   9   6       1972.19       1951.83        41.58 o
   3   9   6        542.01        562.70        25.11 o
   5   9   6          1.63          3.10         6.60 o
   7   9   6        532.55        569.66        20.10 o
   9   9   6         46.28         19.48        12.15 o
  11   9   6         65.97         54.15        13.00 o
  13   9   6          1.16          5.02        11.23 o
  15   9   6         76.64         65.25        10.36 o
  17   9   6          7.11         -2.31         8.01 o
 -24  10   6         18.62         25.77         8.00 o
 -22  10   6        177.19        169.33        11.87 o
 -20  10   6        243.98        274.27        21.41 o
 -18  10   6         50.79         44.99        17.11 o
 -16  10   6         61.86         40.63        16.09 o
 -14  10   6        284.57        288.41        16.30 o
 -12  10   6        329.24        312.20        13.25 o
 -10  10   6         53.12         52.16        10.71 o
  -8  10   6         98.75        117.91        10.44 o
  -6  10   6        354.64        420.69        21.01 o
  -4  10   6        108.32         66.43        12.09 o
  -2  10   6        171.32        146.97        16.49 o
   0  10   6        261.45        264.60        18.80 o
   2  10   6          0.05         -9.47        20.41 o
   4  10   6         50.24         33.54         8.33 o
   6  10   6       2892.81       2835.68        33.04 o
   8  10   6       2712.81       2703.26        37.97 o
  10  10   6         74.10         85.91        13.76 o
  12  10   6          9.39          4.11        11.21 o
  14  10   6          4.69          7.27        10.53 o
  16  10   6          1.63          6.07         8.38 o
 -23  11   6          9.52          7.22         9.22 o
 -21  11   6         40.10         41.67        10.31 o
 -19  11   6          0.06          0.49        11.33 o
 -17  11   6        192.68        181.31        21.34 o
 -15  11   6         23.22         22.87        11.10 o
 -13  11   6         25.67         20.94         8.37 o
 -11  11   6        790.40        732.45        17.72 o
  -9  11   6        492.61        612.53        27.79 o
  -7  11   6         77.38         69.99        12.71 o
  -5  11   6         70.09         52.28        13.11 o
  -3  11   6        193.97        188.32        18.06 o
  -1  11   6        430.68        528.23        25.52 o
   1  11   6         28.15         23.12        10.01 o
   3  11   6          2.85         11.99         8.86 o
   5  11   6        715.90        730.29        17.93 o
   7  11   6       4019.64       3967.76        66.09 o
   9  11   6        495.84        489.70        20.33 o
  11  11   6        100.59        101.53        13.21 o
  13  11   6          0.01         -1.12        10.88 o
  15  11   6          1.81          2.01         6.68 o
 -22  12   6          6.51          9.86        10.78 o
 -20  12   6          6.38          4.88         9.24 o
 -18  12   6         34.67         32.80        11.37 o
 -16  12   6        173.63        160.86        19.62 o
 -14  12   6        261.53        189.81        14.33 o
 -12  12   6        175.76        137.39        11.16 o
 -10  12   6       4136.14       4443.29        88.95 o
  -8  12   6       1983.31       1959.91        46.28 o
  -6  12   6        211.39        212.53        13.11 o
  -4  12   6         42.51         -6.64        15.00 o
  -2  12   6        522.14        509.55        23.56 o
   0  12   6       2014.51       2058.04        46.54 o
   2  12   6        381.63        444.93        14.34 o
   4  12   6          0.00          2.55        13.57 o
   6  12   6       1566.30       1297.31        47.00 o
   8  12   6       1967.94       1927.16        43.30 o
  10  12   6          6.35         -4.99        11.77 o
  12  12   6         56.84         45.83        11.24 o
  14  12   6          5.92          1.70         6.76 o
 -21  13   6         16.95          7.36         7.17 o
 -19  13   6        116.32         95.11        11.07 o
 -17  13   6         10.20          8.13        10.31 o
 -15  13   6          0.13          3.66         8.57 o
 -13  13   6         21.80         33.58         8.17 o
 -11  13   6        480.69        405.53        14.78 o
  -9  13   6       2571.78       2534.45        39.46 o
  -7  13   6        761.26        665.79        30.15 o
  -5  13   6         79.14         76.33        12.80 o
  -3  13   6        346.67        460.67        14.44 o
  -1  13   6       1844.96       1788.52        31.25 o
   1  13   6        541.10        512.42        80.72 o
   3  13   6         10.79          7.07         9.23 o
   5  13   6         53.32         44.42        13.26 o
   7  13   6          1.30          4.72         9.51 o
   9  13   6         27.60         32.49        11.73 o
  11  13   6         50.68         40.31        11.66 o
  13  13   6          1.19         -1.13         8.66 o
  15  13   6         54.85         63.57         9.56 o
 -20  14   6          0.05          3.63         6.62 o
 -18  14   6          4.97          5.24        14.08 o
 -16  14   6         17.15         13.35         9.54 o
 -14  14   6         77.88         90.93         9.69 o
 -12  14   6        165.23        141.66        11.58 o
 -10  14   6       1602.96       1636.26        32.48 o
  -8  14   6        265.22        228.29        15.79 o
  -6  14   6       1405.30       1367.49        28.07 o
  -4  14   6         91.71         56.58         9.38 o
  -2  14   6         36.12         23.22         9.66 o
   0  14   6        204.48        176.50        13.91 o
   2  14   6         41.70         61.52        12.17 o
   4  14   6        312.86        271.75        16.63 o
   6  14   6        319.11        362.13        15.22 o
   8  14   6         10.40         11.82         9.05 o
  10  14   6         58.73         47.70        10.58 o
  12  14   6          0.01         -2.91         8.86 o
  14  14   6         11.89         33.28        10.58 o
 -19  15   6         22.38         22.28         7.16 o
 -17  15   6         93.62         95.44        12.71 o
 -15  15   6        112.51        111.22         9.47 o
 -13  15   6          2.10         -0.79         9.17 o
 -11  15   6       1223.01       1202.44        35.58 o
  -9  15   6       1754.73       1696.50        45.52 o
  -7  15   6         41.23         29.47        11.29 o
  -5  15   6       1765.01       1540.20        31.11 o
  -3  15   6       1102.86        891.55        19.55 o
  -1  15   6         42.62         34.13         8.73 o
   1  15   6        337.36        311.16        13.73 o
   3  15   6         28.48         38.22        20.00 o
   5  15   6        288.18        287.99        16.57 o
   7  15   6        122.78        135.48        14.28 o
   9  15   6         35.00         39.94        17.38 o
  11  15   6         70.63         68.68        17.18 o
  13  15   6          7.98         15.73        11.02 o
 -18  16   6         14.97         18.43         6.69 o
 -16  16   6        389.95        365.08        37.40 o
 -14  16   6        111.20        105.99        11.12 o
 -12  16   6        687.46        679.95        25.76 o
 -10  16   6        110.37        114.89        10.73 o
  -8  16   6       2179.08       2131.50        39.12 o
  -6  16   6       2407.86       2021.81        36.34 o
  -4  16   6         10.04         15.64         9.13 o
  -2  16   6       3578.16       2991.25        33.68 o
   0  16   6       2298.95       2083.31        28.47 o
   2  16   6         68.22         51.17         9.20 o
   4  16   6        146.36        110.14        13.52 o
   6  16   6         84.64         60.47         9.22 o
   8  16   6          9.86         21.26        16.00 o
  10  16   6         28.69         46.53        15.73 o
  12  16   6         69.22         53.10        12.24 o
 -17  17   6         54.48         64.35         7.78 o
 -15  17   6         89.34         86.42        11.78 o
 -13  17   6        138.86        140.22        11.31 o
 -11  17   6        265.17        242.97        11.65 o
  -9  17   6        457.42        578.70        19.18 o
  -7  17   6        530.80        542.70        16.19 o
  -5  17   6        102.48        137.72        29.22 o
  -3  17   6        293.64        250.47        17.08 o
  -1  17   6         18.79         26.44         8.90 o
   1  17   6        270.01        187.41        11.92 o
   3  17   6       1177.99       1183.44        21.35 o
   5  17   6         88.20         85.46         9.40 o
   7  17   6        716.53        737.13        30.59 o
   9  17   6        623.79        602.43        26.03 o
  11  17   6         21.41         30.54        11.20 o
 -16  18   6         25.51         12.71         6.09 o
 -14  18   6         34.55         21.56         7.58 o
 -12  18   6          0.74          0.00         6.74 o
 -10  18   6        622.47        595.53        15.76 o
  -8  18   6        816.03        802.53        23.72 o
  -6  18   6         19.23         22.48        11.30 o
  -4  18   6        473.83        402.33        18.11 o
  -2  18   6        871.60        943.39        26.19 o
   0  18   6         13.25          8.99         8.50 o
   2  18   6        469.56        482.17        14.54 o
   4  18   6          3.26          4.34         7.42 o
   6  18   6         52.92         74.28         8.99 o
   8  18   6        611.74        596.90        24.46 o
  10  18   6        257.16        310.78        15.77 o
 -15  19   6          7.23         15.32         9.88 o
 -13  19   6        165.79        156.36        15.70 o
 -11  19   6         12.16         22.59         7.34 o
  -9  19   6        128.42        138.23         9.60 o
  -7  19   6          0.58          9.06        10.99 o
  -5  19   6          1.14          1.20        10.15 o
  -3  19   6          0.01         -4.88        10.09 o
  -1  19   6         19.65         11.74         7.74 o
   1  19   6          4.95         11.86         7.51 o
   3  19   6         10.94          8.27         6.75 o
   5  19   6        443.74        477.90        11.74 o
   7  19   6        850.24        892.87        25.12 o
   9  19   6         21.89         20.60         8.76 o
 -14  20   6         16.68         33.93         8.85 o
 -12  20   6         10.62          1.36        10.24 o
 -10  20   6         28.59         50.91         9.33 o
  -8  20   6         23.89         27.34         9.95 o
  -6  20   6         26.65         33.75         7.69 o
  -4  20   6          3.21          7.28         9.89 o
  -2  20   6          0.45          3.43         8.75 o
   0  20   6         84.45         95.99        10.15 o
   2  20   6         42.30         44.95         6.95 o
   4  20   6         29.22         33.67         5.76 o
   6  20   6         94.36         88.28        10.79 o
 -11  21   6          2.66          2.65         8.46 o
  -9  21   6         70.89         87.09         7.46 o
  -7  21   6         10.07         13.02         8.45 o
  -5  21   6         15.44         15.62        11.84 o
  -3  21   6          7.78         20.25         9.60 o
  -1  21   6        108.50        108.39         9.11 o
   1  21   6          2.57         14.78         6.71 o
   3  21   6        103.75         83.31         6.26 o
  -8  22   6        234.97        326.47        13.26 o
  -6  22   6          5.33          8.70         5.89 o
  -4  22   6        235.67        281.82        10.07 o
  -2  22   6         19.62         21.17         5.85 o
   0  22   6        412.17        416.22        13.41 o
 -25   1   7         56.86         67.70        13.55 o
 -23   1   7         46.13         44.68        13.36 o
 -21   1   7        447.13        504.03        26.10 o
 -19   1   7        159.76        179.01        17.60 o
 -17   1   7       1692.22       1744.99        67.18 o
 -15   1   7       1370.85       1350.92        26.95 o
 -13   1   7        103.48         69.56        10.62 o
 -11   1   7       4150.26       4572.75        62.29 o
  -9   1   7       8967.23       9276.27        80.11 o
  -7   1   7        236.29        176.95        12.61 o
  -5   1   7       5870.17       6683.09       122.43 o
  -3   1   7         24.87         64.19        38.52 o
  -1   1   7      10356.66      12298.62       172.93 o
   1   1   7       1119.46       1400.09        17.07 o
   3   1   7        242.17        185.91        10.22 o
   5   1   7       2365.81       3031.38       175.24 o
   7   1   7        252.67        318.84        20.08 o
   9   1   7        637.88        761.68        14.21 o
  11   1   7        248.02        267.13        10.65 o
  13   1   7         14.22         16.89         7.19 o
  15   1   7         90.50         91.27         7.86 o
  17   1   7          0.24          0.92         6.37 o
 -26   2   7         42.35         45.56         6.70 o
 -24   2   7          1.07          1.28        10.12 o
 -22   2   7         39.31         85.17        25.65 o
 -20   2   7         66.78         63.25        14.81 o
 -18   2   7        387.40        398.94        19.56 o
 -16   2   7       1445.68       1495.65       121.39 o
 -14   2   7          9.87          3.87         9.76 o
 -12   2   7        254.84        357.35        12.05 o
 -10   2   7        593.10        678.04        15.83 o
  -8   2   7      10960.85      11253.18        78.58 o
  -6   2   7       8596.79       9570.19       199.92 o
  -4   2   7        265.31        279.42        11.77 o
  -2   2   7       1531.86       2369.90       122.19 o
   0   2   7      22035.15      23379.93       128.54 o
   2   2   7        300.39        343.70        10.18 o
   4   2   7       6858.10       7301.01        49.73 o
   6   2   7         14.49          9.19        13.88 o
   8   2   7         58.29         57.21         7.72 o
  10   2   7        523.96        502.88        12.50 o
  12   2   7         15.74         16.08         7.85 o
  14   2   7         79.92         77.24         8.11 o
  16   2   7          5.01          3.37         7.54 o
  18   2   7          9.22          6.30         6.03 o
 -25   3   7          4.93          9.89        10.45 o
 -23   3   7          1.85         -0.30         9.42 o
 -21   3   7        121.48        144.81        11.63 o
 -19   3   7        561.32        612.43        17.74 o
 -17   3   7       1406.45       1499.09        29.63 o
 -15   3   7          4.36         15.43        16.67 o
 -13   3   7        380.36        468.93        22.52 o
 -11   3   7         70.45         72.92         8.07 o
  -9   3   7       1292.89       1344.25        21.37 o
  -7   3   7          0.31          8.42        12.64 o
  -5   3   7        532.59        658.48        13.31 o
  -3   3   7        698.79        950.99        18.83 o
  -1   3   7      10323.32      10027.98        98.14 o
   1   3   7      15662.96      16888.75        77.44 o
   3   3   7        278.95        301.08        15.13 o
   5   3   7          9.98         33.04        23.78 o
   7   3   7        781.96        742.61        20.74 o
   9   3   7        432.28        447.90        13.51 o
  11   3   7         57.31         47.02         7.90 o
  13   3   7         23.53         14.92         7.72 o
  15   3   7         35.24         34.18         6.92 o
  17   3   7          1.48          0.78         7.63 o
 -26   4   7          7.37          1.52         7.72 o
 -24   4   7         16.81          8.43         8.94 o
 -22   4   7          6.88          5.35         7.59 o
 -20   4   7          3.40         12.53         8.99 o
 -18   4   7       1084.25        987.16        26.04 o
 -16   4   7         18.87         24.25         9.57 o
 -14   4   7        132.67        171.95        18.65 o
 -12   4   7         33.88         57.19        10.41 o
 -10   4   7       1922.43       1886.56        30.61 o
  -8   4   7       1953.15       2104.94        26.28 o
  -6   4   7       6765.74       7006.58       219.45 o
  -4   4   7         50.32         42.07        21.49 o
  -2   4   7       1739.66       1971.12        33.79 o
   0   4   7       8351.56       8059.62       221.15 o
   2   4   7        390.08        387.51        13.76 o
   4   4   7        724.89        739.37        17.57 o
   6   4   7        901.17       1009.58        31.55 o
   8   4   7         44.25         47.83        10.50 o
  10   4   7         46.58         50.11         8.61 o
  12   4   7        400.12        417.62        14.85 o
  14   4   7        160.20        160.98         9.68 o
  16   4   7        254.85        253.10        12.54 o
  18   4   7         89.25         80.21         9.24 o
 -25   5   7         23.79         39.10         5.79 o
 -23   5   7         36.17         49.66        10.76 o
 -21   5   7         21.70         19.54         7.94 o
 -19   5   7        156.53        126.14        11.54 o
 -17   5   7         14.21          8.51        11.13 o
 -15   5   7        632.83        654.05        34.91 o
 -13   5   7         19.29         29.28         9.81 o
 -11   5   7        231.65        294.24        16.71 o
  -9   5   7       2900.29       2737.26        30.51 o
  -7   5   7        633.72        655.79        16.39 o
  -5   5   7        450.49        660.86        28.01 o
  -3   5   7       1063.04       1169.68        20.64 o
  -1   5   7      18249.83      18286.08       167.87 o
   1   5   7        251.17        348.73        17.99 o
   3   5   7       1170.20       1318.84        25.00 o
   5   5   7        301.09        331.71        13.38 o
   7   5   7        123.30        148.85         9.03 o
   9   5   7        298.25        279.15        11.61 o
  11   5   7         10.30          6.12         8.02 o
  13   5   7        151.40        139.97        10.61 o
  15   5   7          9.25          7.55         9.39 o
  17   5   7         78.34         76.59        10.48 o
 -24   6   7         11.00          1.32         9.70 o
 -22   6   7         30.82         31.88         9.85 o
 -20   6   7        115.45         94.61        10.59 o
 -18   6   7        120.08         77.70        10.59 o
 -16   6   7        241.94        217.47        12.84 o
 -14   6   7        732.59        790.31        18.63 o
 -12   6   7        878.49        862.49        22.20 o
 -10   6   7        803.62        829.72        20.89 o
  -8   6   7       1017.61       1169.03        21.30 o
  -6   6   7       1479.41       1545.84        44.27 o
  -4   6   7       1383.77       1473.46        58.12 o
  -2   6   7        157.06        184.85        11.56 o
   0   6   7        383.59        379.26        40.34 o
   2   6   7       3475.45       3695.90        70.36 o
   4   6   7        449.16        545.40        24.82 o
   6   6   7        149.83        106.69         8.67 o
   8   6   7        119.15        115.10         8.01 o
  10   6   7        335.99        384.91        12.39 o
  12   6   7        293.43        285.89        12.00 o
  14   6   7          3.94          1.27         8.18 o
  16   6   7         43.48         49.68        10.90 o
  18   6   7         17.36          7.34         5.95 o
 -25   7   7        159.69        198.01        20.40 o
 -23   7   7          2.36          3.02        11.10 o
 -21   7   7         40.97         18.24        10.00 o
 -19   7   7        400.38        421.61        18.35 o
 -17   7   7         17.48          5.93        11.30 o
 -15   7   7        227.27        287.75        16.50 o
 -13   7   7        228.35        283.35        23.76 o
 -11   7   7        219.80        335.23        16.61 o
  -9   7   7        494.04        518.25        15.78 o
  -7   7   7        579.77        604.01        17.19 o
  -5   7   7       1300.94       1390.25        23.87 o
  -3   7   7        767.68        802.50        18.61 o
  -1   7   7       2115.97       2127.08        29.02 o
   1   7   7       1279.36       1134.99        29.15 o
   3   7   7        335.59        358.92        21.02 o
   5   7   7          0.00         -1.81         8.54 o
   7   7   7         43.63         29.63         6.41 o
   9   7   7        216.17        229.82         9.62 o
  11   7   7          3.33         -4.08         6.77 o
  13   7   7          3.30         -3.25         7.70 o
  15   7   7          0.28         -0.34        11.27 o
  17   7   7         21.03         25.30         8.38 o
 -24   8   7         10.04          6.18         6.64 o
 -22   8   7         25.44         10.83        12.30 o
 -20   8   7         30.06         27.71        11.50 o
 -18   8   7          2.03          1.64        10.66 o
 -16   8   7        308.17        302.16        16.77 o
 -14   8   7        657.37        662.04        22.30 o
 -12   8   7        223.25        180.76        17.25 o
 -10   8   7       1670.05       1711.93        30.57 o
  -8   8   7       2955.73       3215.72        56.79 o
  -6   8   7        550.86        503.35        27.63 o
  -4   8   7       1226.60       1382.27        24.74 o
  -2   8   7       3491.87       3586.63        38.25 o
   0   8   7        743.40        750.11        26.78 o
   2   8   7        371.82        446.97        22.38 o
   4   8   7          3.94         12.11        10.24 o
   6   8   7          0.06         10.24        10.00 o
   8   8   7        941.84        907.67        36.32 o
  10   8   7         48.25         52.65         7.34 o
  12   8   7         22.94         26.48         7.72 o
  14   8   7         17.96          8.21        11.33 o
  16   8   7         32.11         40.62        10.83 o
 -23   9   7          6.27          6.19         6.22 o
 -21   9   7         87.72         90.67        15.51 o
 -19   9   7         12.32         23.02        15.75 o
 -17   9   7         32.80         13.15        15.25 o
 -15   9   7          1.22         -4.20        11.50 o
 -13   9   7         15.36         18.47         8.94 o
 -11   9   7       1893.12       2295.02        47.05 o
  -9   9   7       2036.42       1883.91        46.61 o
  -7   9   7        567.47        550.32        23.35 o
  -5   9   7        193.04        201.74        17.16 o
  -3   9   7        297.18        335.60        19.96 o
  -1   9   7        295.74        183.40        18.00 o
   1   9   7        469.99        524.91        24.85 o
   3   9   7         67.13         58.25         9.24 o
   5   9   7        401.41        431.47        15.19 o
   7   9   7        478.50        431.61        19.95 o
   9   9   7         82.38         60.43        14.14 o
  11   9   7         86.35         93.60        13.91 o
  13   9   7         11.67         11.20        10.07 o
  15   9   7          5.37          0.45         9.08 o
 -24  10   7          3.95          7.02         8.20 o
 -22  10   7          0.96         -4.62         8.50 o
 -20  10   7          8.00          6.96        13.89 o
 -18  10   7          1.01          6.08        17.09 o
 -16  10   7         19.72         24.94        17.43 o
 -14  10   7         77.76         78.43        11.89 o
 -12  10   7       1488.24       1359.38        25.93 o
 -10  10   7        139.28        108.87        11.95 o
  -8  10   7        493.20        457.58        21.40 o
  -6  10   7          2.83         10.80        10.30 o
  -4  10   7        156.97        130.96        15.47 o
  -2  10   7        109.04        115.69        16.58 o
   0  10   7         87.28         53.55        14.17 o
   2  10   7        644.68        699.79        17.01 o
   4  10   7        526.17        531.80        16.26 o
   6  10   7       1058.04        969.76        21.69 o
   8  10   7        422.51        399.28        19.45 o
  10  10   7          2.55          9.36        11.85 o
  12  10   7         43.60         44.38        12.13 o
  14  10   7        104.60        108.31         8.84 o
  16  10   7          0.25          3.91         9.50 o
 -23  11   7          7.89         21.41         9.67 o
 -21  11   7          0.47         -0.67         9.28 o
 -19  11   7          7.82         18.93        15.81 o
 -17  11   7        117.50        101.87        19.60 o
 -15  11   7         76.30        109.87        12.32 o
 -13  11   7          6.63         -1.10         9.51 o
 -11  11   7       1465.13       1477.09        31.85 o
  -9  11   7        618.74        646.27        20.22 o
  -7  11   7        967.81       1010.46        18.45 o
  -5  11   7          1.10        -11.86        15.21 o
  -3  11   7        553.51        546.97        26.05 o
  -1  11   7         92.28        116.61        16.60 o
   1  11   7        680.07        656.40        16.74 o
   3  11   7        139.01        153.19        10.90 o
   5  11   7        648.67        632.43        18.01 o
   7  11   7        635.29        555.77        21.12 o
   9  11   7         37.69         32.74        12.42 o
  11  11   7         87.17         85.30        12.97 o
  13  11   7          7.97         11.57         7.55 o
  15  11   7        132.86        147.77        13.10 o
 -22  12   7          0.30         -2.19         6.53 o
 -20  12   7         29.99         40.21         9.09 o
 -18  12   7        128.56        104.95        12.29 o
 -16  12   7         80.55         69.39        17.07 o
 -14  12   7          5.24         -1.49        10.96 o
 -12  12   7       1194.20       1338.48        36.02 o
 -10  12   7       2670.37       2883.47       139.45 o
  -8  12   7          1.16         10.39        11.81 o
  -6  12   7        629.44        618.45        34.09 o
  -4  12   7        275.91        224.19        11.05 o
  -2  12   7        252.31        265.96        23.24 o
   0  12   7        515.19        602.85        19.39 o
   2  12   7         12.34         17.45         8.86 o
   4  12   7        323.89        274.18        13.75 o
   6  12   7        761.97        783.61        20.47 o
   8  12   7        312.41        294.50        21.62 o
  10  12   7        112.29        105.74        13.07 o
  12  12   7        113.81        135.40        11.90 o
  14  12   7         23.25         17.90        12.68 o
 -21  13   7         16.62         12.19         6.74 o
 -19  13   7          7.87         -0.81         8.76 o
 -17  13   7          2.02         -2.90        10.00 o
 -15  13   7         27.82         26.04         8.35 o
 -13  13   7         43.50         28.47         9.30 o
 -11  13   7       1270.14       1273.36        29.23 o
  -9  13   7        987.74        910.49        30.72 o
  -7  13   7         82.70         72.40        12.24 o
  -5  13   7         79.07         77.17         9.32 o
  -3  13   7        855.83        938.24        26.52 o
  -1  13   7       1885.60       1993.84       196.08 o
   1  13   7        201.87        130.68        10.62 o
   3  13   7        186.51        141.63        16.75 o
   5  13   7        276.63        223.17        29.59 o
   7  13   7        266.36        300.89        13.98 o
   9  13   7        417.39        419.22        17.95 o
  11  13   7         17.58          1.58         9.34 o
  13  13   7         30.56         31.01         7.91 o
 -20  14   7         46.74         55.54         7.93 o
 -18  14   7        190.30        179.84        11.31 o
 -16  14   7         40.32         66.99        10.80 o
 -14  14   7        355.59        328.98        49.75 o
 -12  14   7        422.34        401.33        14.75 o
 -10  14   7         71.35         57.18        11.55 o
  -8  14   7        136.73         99.52        13.05 o
  -6  14   7          2.81         15.82         8.67 o
  -4  14   7        348.93        254.80        12.26 o
  -2  14   7       1060.21       1102.62        25.47 o
   0  14   7        151.56        215.33        17.06 o
   2  14   7        293.25        207.23        16.30 o
   4  14   7          9.01         14.67        11.95 o
   6  14   7          0.11          1.33         9.07 o
   8  14   7         21.11         13.68        10.64 o
  10  14   7         11.59         16.15         9.26 o
  12  14   7         83.81         64.36         7.99 o
 -19  15   7         89.51         87.73         7.69 o
 -17  15   7         29.26         25.67         7.97 o
 -15  15   7         11.19          7.49        13.46 o
 -13  15   7          0.12          1.38         9.55 o
 -11  15   7        235.52        193.03        11.93 o
  -9  15   7         19.66         41.41        12.99 o
  -7  15   7        297.87        345.71        14.19 o
  -5  15   7        129.20        105.17        10.34 o
  -3  15   7        699.21        656.98        17.48 o
  -1  15   7         61.53         66.65         9.89 o
   1  15   7        184.91        217.04        15.93 o
   3  15   7         91.78         79.39        14.22 o
   5  15   7        211.41        188.22        22.76 o
   7  15   7         16.29          1.00         8.32 o
   9  15   7         51.25         57.05        17.28 o
  11  15   7         24.50         25.70        12.78 o
 -18  16   7         18.84         12.51         8.57 o
 -16  16   7        486.33        466.70        21.18 o
 -14  16   7        373.07        317.72        20.53 o
 -12  16   7        264.47        252.04        11.85 o
 -10  16   7       1495.48       1348.19        28.62 o
  -8  16   7        854.25        928.91        27.58 o
  -6  16   7        323.01        281.95        18.41 o
  -4  16   7         48.12         62.83         9.97 o
  -2  16   7       1101.74        985.96        20.45 o
   0  16   7        172.39        126.78        10.56 o
   2  16   7         18.98         14.00        12.46 o
   4  16   7         27.91         33.16        12.09 o
   6  16   7          0.05          1.53        10.95 o
   8  16   7         85.64         74.51        16.53 o
  10  16   7        138.47        128.13        15.21 o
 -17  17   7        184.23        173.83        17.35 o
 -15  17   7         10.63         -0.90         9.57 o
 -13  17   7         25.64         15.20         7.30 o
 -11  17   7         79.56        110.28         8.33 o
  -9  17   7        531.96        484.85        18.96 o
  -7  17   7        378.34        364.21        21.14 o
  -5  17   7          4.77          0.41         8.13 o
  -3  17   7        157.78        206.37        11.83 o
  -1  17   7        225.42        165.79        14.53 o
   1  17   7         29.57         21.42         8.30 o
   3  17   7         61.34         43.06        11.52 o
   5  17   7         30.95         25.72        10.57 o
   7  17   7        271.81        268.09        20.27 o
   9  17   7        182.24        187.46        16.34 o
 -16  18   7          5.53          3.88         5.64 o
 -14  18   7         78.86         82.83         8.73 o
 -12  18   7        184.41        159.03        10.89 o
 -10  18   7        293.44        318.31        11.98 o
  -8  18   7         19.63          8.62        11.13 o
  -6  18   7         31.25         36.58        11.08 o
  -4  18   7        110.15        110.72         9.51 o
  -2  18   7        377.08        350.27        15.70 o
   0  18   7          3.36          6.15         7.88 o
   2  18   7          0.44          3.75        10.18 o
   4  18   7          1.99          6.99         9.49 o
   6  18   7         56.82         31.80        14.22 o
   8  18   7        349.24        329.84        17.40 o
 -15  19   7          0.92         -2.37         8.02 o
 -13  19   7          9.73         12.79        11.08 o
 -11  19   7         64.75         69.83        14.63 o
  -9  19   7          0.53          1.68         9.60 o
  -7  19   7        223.55        284.18        14.59 o
  -5  19   7          4.85          8.03        10.19 o
  -3  19   7          0.97         11.91         9.22 o
  -1  19   7          6.42         17.48         7.50 o
   1  19   7         11.44         20.01         7.01 o
   3  19   7          3.06         14.98         8.37 o
   5  19   7         12.14          9.12        12.78 o
   7  19   7        118.71        150.71        12.96 o
 -12  20   7         31.20         37.25        10.01 o
 -10  20   7         17.33         19.43        11.14 o
  -8  20   7         29.77         26.39         8.81 o
  -6  20   7        221.91        266.92        13.07 o
  -4  20   7         28.47         31.84         8.89 o
  -2  20   7         31.10         51.65         9.95 o
   0  20   7          9.36         12.39         6.14 o
   2  20   7         87.79        118.88        22.47 o
   4  20   7          1.20         -9.37         9.37 o
 -11  21   7        325.80        335.11        12.67 o
  -9  21   7        328.61        397.93        16.09 o
  -7  21   7         41.95         62.31        10.01 o
  -5  21   7          0.18          6.91         7.21 o
  -3  21   7         27.21         34.51         7.34 o
  -1  21   7         12.72          9.03         6.24 o
   1  21   7        128.48        138.12        10.94 o
  -6  22   7         16.71         16.65         6.87 o
  -4  22   7         11.92         12.09         6.92 o
 -26   0   8         94.85         91.26        11.30 o
 -24   0   8         45.91         26.55        15.22 o
 -22   0   8         82.60         93.80        20.75 o
 -20   0   8          8.85          3.68        20.05 o
 -18   0   8        491.74        438.71        29.50 o
 -16   0   8          3.72         -4.93        18.75 o
 -14   0   8        483.82        553.01        26.72 o
 -12   0   8      11074.75      12001.64       110.21 o
 -10   0   8       3385.36       3560.67        48.49 o
  -8   0   8      15640.82      18257.03       110.63 o
  -6   0   8      11004.79      11710.29        89.17 o
  -4   0   8       9180.11      10062.69        83.50 o
  -2   0   8      30528.18      33598.39       153.43 o
   0   0   8        551.91        648.32        24.63 o
   2   0   8       1285.80       1456.92        35.02 o
   4   0   8       2493.46       2936.97        47.22 o
   6   0   8       2050.70       2129.63        71.93 o
   8   0   8       3224.41       3622.12        61.70 o
  10   0   8          4.20         13.76         9.89 o
  12   0   8         18.55         17.92        10.24 o
  14   0   8         94.22         77.30        10.88 o
  16   0   8         40.43         62.10         9.66 o
 -25   1   8         18.08         29.23         9.68 o
 -23   1   8        256.61        238.06        12.93 o
 -21   1   8         20.37         17.56        13.73 o
 -19   1   8       1839.97       1825.15        36.09 o
 -17   1   8       3755.35       3884.14        92.70 o
 -15   1   8         73.50         77.46         9.68 o
 -13   1   8       3025.69       3192.30        31.54 o
 -11   1   8        662.37        662.64        16.45 o
  -9   1   8       4764.83       5861.71        44.32 o
  -7   1   8       5240.99       5650.09        88.24 o
  -5   1   8       1039.14       1020.71        21.61 o
  -3   1   8        383.52        593.17        16.46 o
  -1   1   8         98.91        129.34        11.50 o
   1   1   8       1950.84       2186.06        22.92 o
   3   1   8       2437.23       2806.29        26.70 o
   5   1   8         16.77         15.33        13.84 o
   7   1   8        600.38        651.90        11.97 o
   9   1   8         50.93         47.89         6.88 o
  11   1   8          3.49          2.09         6.63 o
  13   1   8        135.00        134.90         8.51 o
  15   1   8          1.11          7.35         5.85 o
  17   1   8          0.48         -3.99         5.87 o
 -26   2   8         63.19         78.88         7.33 o
 -24   2   8         24.30         23.03        10.13 o
 -22   2   8         14.41          1.69        10.37 o
 -20   2   8        866.06        839.12        26.70 o
 -18   2   8       4648.62       4474.74       328.60 o
 -16   2   8       1396.55       1323.24        95.75 o
 -14   2   8          1.46          2.14        10.94 o
 -12   2   8        178.15        182.66        10.30 o
 -10   2   8        296.14        372.65        13.84 o
  -8   2   8        511.65        456.58        19.86 o
  -6   2   8        311.33        463.62        14.83 o
  -4   2   8       4078.04       4206.55       145.91 o
  -2   2   8       3967.97       3906.20        37.06 o
   0   2   8        690.10        677.10        14.17 o
   2   2   8        305.71        376.90        18.20 o
   4   2   8        588.55        526.85        24.70 o
   6   2   8        339.06        343.60        10.13 o
   8   2   8        487.56        451.68        15.33 o
  10   2   8         47.61         39.04         7.01 o
  12   2   8          2.73          6.08         6.81 o
  14   2   8         19.35         24.37         7.04 o
  16   2   8          2.66          8.55         7.69 o
 -25   3   8        159.02        171.30        10.92 o
 -23   3   8         18.45          2.18        10.49 o
 -21   3   8         76.66         65.18        11.45 o
 -19   3   8       1610.75       1806.26        51.98 o
 -17   3   8       1421.42       1367.22        29.58 o
 -15   3   8        404.93        411.34        38.27 o
 -13   3   8       2043.74       2107.94        32.82 o
 -11   3   8        116.54        159.81         9.20 o
  -9   3   8         13.10          1.01         7.79 o
  -7   3   8       2102.56       2319.75        57.72 o
  -5   3   8         85.36         60.32         7.64 o
  -3   3   8       3607.20       3801.68        30.44 o
  -1   3   8       7705.26       8455.69        61.64 o
   1   3   8       1516.46       1500.87        26.48 o
   3   3   8         38.80         33.46        21.88 o
   5   3   8          7.34         10.39        15.05 o
   7   3   8          0.14         17.37        13.89 o
   9   3   8        207.81        202.85        13.60 o
  11   3   8         71.60         75.81         8.87 o
  13   3   8          0.30          5.49         7.84 o
  15   3   8         68.13         67.14         9.65 o
  17   3   8          0.00         -5.21         7.20 o
 -26   4   8         42.01         47.12         9.01 o
 -24   4   8          0.33         -0.04        12.19 o
 -22   4   8          5.05         14.52         8.29 o
 -20   4   8        506.04        488.23        18.76 o
 -18   4   8        476.50        432.24        15.88 o
 -16   4   8         56.59         62.41        13.35 o
 -14   4   8         17.26         51.46        11.48 o
 -12   4   8        188.50        182.05        19.39 o
 -10   4   8        469.37        526.45        15.78 o
  -8   4   8        207.94        203.54        11.65 o
  -6   4   8       2092.03       1799.65        36.28 o
  -4   4   8         13.18         17.71        10.49 o
  -2   4   8       1062.58        988.97        20.86 o
   0   4   8       4176.23       3990.42       140.26 o
   2   4   8       1132.00       1030.78        30.90 o
   4   4   8        281.10        311.83        19.71 o
   6   4   8        100.93        106.16         8.89 o
   8   4   8        159.07        126.51         9.75 o
  10   4   8         40.71         36.49         8.71 o
  12   4   8         17.25         15.17         8.06 o
  14   4   8         12.87         22.11         7.16 o
  16   4   8         58.29         66.65        10.30 o
 -25   5   8         32.73         54.95         5.96 o
 -23   5   8          0.67         -3.27         8.04 o
 -21   5   8         11.05          4.86         9.96 o
 -19   5   8         42.88         21.89        14.30 o
 -17   5   8       1177.90       1173.91        26.29 o
 -15   5   8        344.78        323.87        37.56 o
 -13   5   8         63.55         48.34        11.40 o
 -11   5   8        372.91        382.35        22.91 o
  -9   5   8        610.16        689.30        46.93 o
  -7   5   8         39.24         37.81        22.32 o
  -5   5   8         25.75         18.80         9.18 o
  -3   5   8        743.01        704.11        18.37 o
  -1   5   8        262.19        270.61        13.43 o
   1   5   8        144.27        143.23        10.82 o
   3   5   8         13.38         17.05        12.78 o
   5   5   8        108.24        126.00         7.59 o
   7   5   8         78.59        107.06         9.30 o
   9   5   8         23.72         19.46         8.10 o
  11   5   8         77.76         74.00         8.55 o
  13   5   8         54.28         52.17         7.95 o
  15   5   8        440.71        493.27        17.45 o
  17   5   8         53.71         62.45         7.46 o
 -24   6   8         13.07         23.70         7.63 o
 -22   6   8          0.02         -1.01         8.62 o
 -20   6   8        157.24        148.05        13.89 o
 -18   6   8       1925.38       1790.44        33.47 o
 -16   6   8        368.65        336.71        19.16 o
 -14   6   8         43.33         86.78        13.08 o
 -12   6   8        434.50        449.28        18.58 o
 -10   6   8        565.81        645.57        17.12 o
  -8   6   8         62.19         74.12        10.14 o
  -6   6   8        150.01        128.57        11.48 o
  -4   6   8         49.76        107.78        10.66 o
  -2   6   8          5.12          7.57        10.13 o
   0   6   8        832.37        769.78        20.30 o
   2   6   8         14.18         22.27        12.21 o
   4   6   8        978.93        954.21        16.72 o
   6   6   8         92.25         99.60         7.78 o
   8   6   8         96.65         98.72         8.37 o
  10   6   8        183.55        157.82        10.42 o
  12   6   8         75.02         62.07         8.02 o
  14   6   8        444.74        438.64        18.23 o
  16   6   8         98.19        107.37         9.69 o
 -25   7   8          0.07         -6.04         8.85 o
 -23   7   8         17.22         -7.86        10.91 o
 -21   7   8          7.96         17.50        10.04 o
 -19   7   8        569.15        442.84        18.70 o
 -17   7   8        568.92        510.38        21.64 o
 -15   7   8         27.92         41.34        12.05 o
 -13   7   8         46.11         35.82        11.24 o
 -11   7   8        654.83        636.59        20.22 o
  -9   7   8        556.43        548.98        17.38 o
  -7   7   8        402.09        391.92        14.47 o
  -5   7   8       3940.99       4040.06        41.34 o
  -3   7   8        815.02        902.47        21.52 o
  -1   7   8       1150.44       1140.11        23.33 o
   1   7   8       3357.13       3444.45        56.44 o
   3   7   8        467.81        464.59        17.17 o
   5   7   8        116.26        133.35         7.71 o
   7   7   8          4.91          6.48         8.05 o
   9   7   8        126.18        117.01         8.45 o
  11   7   8         10.96         12.45         7.14 o
  13   7   8          5.71          1.19        11.48 o
  15   7   8        222.97        233.22        16.27 o
 -24   8   8          1.72          6.67         6.54 o
 -22   8   8        219.14        217.50        21.75 o
 -20   8   8         29.95         25.27        10.01 o
 -18   8   8        140.55        109.77        13.62 o
 -16   8   8        181.08        102.50        13.31 o
 -14   8   8          8.14         13.24        11.96 o
 -12   8   8        175.92        210.66        20.58 o
 -10   8   8       1107.14       1082.81        46.27 o
  -8   8   8       2419.87       2457.43        38.63 o
  -6   8   8       2012.10       2007.59        66.34 o
  -4   8   8        150.15        288.95        17.50 o
  -2   8   8       1050.82       1026.36        33.22 o
   0   8   8        756.71        748.28        29.55 o
   2   8   8       1332.03       1288.90        22.02 o
   4   8   8        144.08        178.50        13.49 o
   6   8   8         35.61         30.87        10.28 o
   8   8   8        175.46        141.63        15.55 o
  10   8   8        315.01        372.38        12.02 o
  12   8   8        164.11        188.46         9.43 o
  14   8   8         40.20         51.28        12.45 o
  16   8   8          0.01          5.29         9.48 o
 -23   9   8         20.23         12.18         7.98 o
 -21   9   8         53.40         56.00        15.79 o
 -19   9   8        197.89        202.44        34.59 o
 -17   9   8        294.38        268.32        28.69 o
 -15   9   8        147.27        157.55        14.41 o
 -13   9   8        211.30        168.61        14.44 o
 -11   9   8        114.82        149.56        10.08 o
  -9   9   8         54.80         55.56        18.74 o
  -7   9   8         52.11         80.38        11.61 o
  -5   9   8         85.14         95.09        11.44 o
  -3   9   8        927.66       1043.42        32.69 o
  -1   9   8         88.19        113.42        17.45 o
   1   9   8         10.65         24.00         8.29 o
   3   9   8         33.72         25.12         9.38 o
   5   9   8         35.01         44.39        10.51 o
   7   9   8        351.35        324.90        17.95 o
   9   9   8         33.99         36.22        13.10 o
  11   9   8        260.70        273.91        13.19 o
  13   9   8         25.49         24.59        10.54 o
  15   9   8         68.29         59.47        12.76 o
 -24  10   8          2.18          0.16         6.97 o
 -22  10   8          1.58          6.82         7.97 o
 -20  10   8        147.00        127.78        17.42 o
 -18  10   8        406.80        434.73        26.57 o
 -16  10   8        113.25         76.78        18.54 o
 -14  10   8          9.43         -3.21        11.49 o
 -12  10   8        165.13        204.29        18.81 o
 -10  10   8       1553.49       1482.81        33.06 o
  -8  10   8        453.37        432.19        16.76 o
  -6  10   8         54.52         61.12        11.74 o
  -4  10   8       1013.51       1183.48        25.61 o
  -2  10   8       1317.25       1092.29        35.52 o
   0  10   8         90.77         67.83         9.46 o
   2  10   8        714.90        690.23        18.35 o
   4  10   8       3785.44       3682.98        38.85 o
   6  10   8        444.80        430.22        47.71 o
   8  10   8        810.87        779.27        23.99 o
  10  10   8        425.85        473.73        15.04 o
  12  10   8         19.84         19.90         7.85 o
  14  10   8        251.56        251.61        11.43 o
 -23  11   8         21.16         19.40         5.98 o
 -21  11   8         57.27         56.85        14.50 o
 -19  11   8        122.43        101.88        17.81 o
 -17  11   8        137.56        139.00        20.61 o
 -15  11   8          8.05          2.76        14.63 o
 -13  11   8        156.45        155.02        14.39 o
 -11  11   8         37.80         27.82        13.01 o
  -9  11   8       2984.92       3016.70        39.84 o
  -7  11   8        564.74        432.79        13.90 o
  -5  11   8          0.65        -11.50        15.40 o
  -3  11   8         19.98         38.26        10.86 o
  -1  11   8          0.28         10.43        12.01 o
   1  11   8         48.56         62.44        10.65 o
   3  11   8         44.11         52.54        11.47 o
   5  11   8        788.63        685.40        19.34 o
   7  11   8       1098.70       1095.08        27.66 o
   9  11   8         15.56         19.37        11.31 o
  11  11   8         12.46         21.24        11.41 o
  13  11   8         78.28         73.58         9.04 o
 -22  12   8          9.02          6.66         6.33 o
 -20  12   8        131.90        138.01        11.01 o
 -18  12   8         14.42         16.54        14.26 o
 -16  12   8        206.53        259.31        22.38 o
 -14  12   8        186.68        170.27        20.38 o
 -12  12   8          0.19         -9.10         9.10 o
 -10  12   8        836.36        895.32        23.85 o
  -8  12   8        539.77        477.93        18.80 o
  -6  12   8        233.18        267.60        25.54 o
  -4  12   8         84.47         93.11        12.41 o
  -2  12   8         17.37         -4.65        17.50 o
   0  12   8          0.16         11.41         8.95 o
   2  12   8         30.68         37.26        10.02 o
   4  12   8        418.49        369.57        26.87 o
   6  12   8         51.76         46.78         9.86 o
   8  12   8        209.11        238.19        15.42 o
  10  12   8        310.38        303.46        15.73 o
  12  12   8        263.00        297.85        12.29 o
 -21  13   8          0.53         -0.68         6.01 o
 -19  13   8          0.18         -7.84         7.85 o
 -17  13   8         88.99         90.63        11.39 o
 -15  13   8        206.06        187.16        20.91 o
 -13  13   8        373.50        389.66        27.19 o
 -11  13   8         48.95         80.19        10.20 o
  -9  13   8        203.70        180.54        14.17 o
  -7  13   8        384.18        337.25        16.93 o
  -5  13   8         89.00         29.79         9.44 o
  -3  13   8         14.22         -0.86        15.87 o
  -1  13   8        285.56        236.90        14.27 o
   1  13   8        102.90         55.93        10.21 o
   3  13   8        172.80        144.14        11.20 o
   5  13   8        225.49        164.07        11.94 o
   7  13   8         50.71         54.93        12.26 o
   9  13   8        334.56        309.71        15.52 o
  11  13   8        290.69        287.98        12.69 o
 -20  14   8         16.66         14.40         6.05 o
 -18  14   8        313.08        310.13        12.66 o
 -16  14   8        188.63        192.16        12.03 o
 -14  14   8        150.55        117.43        17.93 o
 -12  14   8        649.20        661.23        22.29 o
 -10  14   8         69.63         75.93        10.74 o
  -8  14   8        847.25        788.03        35.57 o
  -6  14   8         99.77         90.56        16.14 o
  -4  14   8        123.09         67.65         9.65 o
  -2  14   8       1056.45        862.17        35.21 o
   0  14   8          3.43         -3.65         9.26 o
   2  14   8        623.25        553.04        16.71 o
   4  14   8         43.18         42.51        12.83 o
   6  14   8        653.05        560.39        24.91 o
   8  14   8         27.49         27.52        10.80 o
  10  14   8          3.32          7.50         8.30 o
  12  14   8         80.94         78.16         9.40 o
 -19  15   8        129.27        130.62        11.97 o
 -17  15   8        149.42        179.25        16.72 o
 -15  15   8         63.07         81.97        15.50 o
 -13  15   8         11.17          6.32        15.61 o
 -11  15   8         32.60         39.90        12.46 o
  -9  15   8         49.69         50.48         8.13 o
  -7  15   8        134.52        138.75        10.89 o
  -5  15   8         46.29         35.41         9.47 o
  -3  15   8        104.36         62.38         9.34 o
  -1  15   8         72.91         44.03        12.82 o
   1  15   8          1.52          1.43        12.42 o
   3  15   8         43.22         25.57        12.40 o
   5  15   8        191.36        160.81        11.28 o
   7  15   8          0.85         -8.88         9.58 o
   9  15   8        123.90        132.45         9.73 o
  11  15   8          2.72          0.37         8.49 o
 -18  16   8         16.89         19.92         9.35 o
 -16  16   8         48.66         56.01        12.08 o
 -14  16   8        125.96         98.83        15.30 o
 -12  16   8        340.91        353.63        22.98 o
 -10  16   8        345.39        366.17        13.97 o
  -8  16   8          0.15         -2.58         7.87 o
  -6  16   8         82.93         59.45         9.44 o
  -4  16   8        411.80        432.70        14.68 o
  -2  16   8         96.75         73.47         8.47 o
   0  16   8        131.50         85.23        13.06 o
   2  16   8         35.80         30.63        11.94 o
   4  16   8          0.00         12.48        11.00 o
   6  16   8        140.62        149.97        18.91 o
   8  16   8          7.59         11.39        12.90 o
  10  16   8         44.87         46.36         9.62 o
 -17  17   8          3.47         -0.53         5.72 o
 -15  17   8          0.10         -4.65         7.53 o
 -13  17   8         96.40         95.43        10.75 o
 -11  17   8        223.09        203.19        11.07 o
  -9  17   8         22.74         33.10         8.39 o
  -7  17   8        163.41        144.28         8.99 o
  -5  17   8          5.34          5.07         7.03 o
  -3  17   8        150.67        134.67         9.37 o
  -1  17   8         80.37         55.80        12.17 o
   1  17   8          8.57         18.25        11.19 o
   3  17   8         43.41         34.51        11.15 o
   5  17   8         11.28         12.45         9.28 o
   7  17   8         27.89         26.21        13.46 o
   9  17   8          9.95         17.89         9.50 o
 -16  18   8          1.09          5.60         7.77 o
 -14  18   8          5.29          5.40         6.69 o
 -12  18   8        110.96        108.66         9.66 o
 -10  18   8         78.56         85.83         8.31 o
  -8  18   8        407.60        431.20        13.06 o
  -6  18   8         43.63         42.71         9.85 o
  -4  18   8         17.56          6.77         6.81 o
  -2  18   8          1.48          0.90         7.84 o
   0  18   8         15.46          9.80         9.74 o
   2  18   8         16.69         17.63         9.85 o
   4  18   8         60.90         67.03         9.80 o
   6  18   8         45.84         40.09        13.37 o
   8  18   8          6.00         14.49         8.17 o
 -13  19   8         14.30         18.24         9.55 o
 -11  19   8          0.48          6.60        10.46 o
  -9  19   8        121.89        141.39        10.67 o
  -7  19   8          2.56          1.49         8.24 o
  -5  19   8          0.74          9.73         7.05 o
  -3  19   8         18.34         16.84         6.93 o
  -1  19   8         10.62          4.36         8.64 o
   1  19   8          0.83          0.65         8.40 o
   3  19   8         18.79         16.90         8.14 o
   5  19   8        338.15        392.07        16.64 o
 -12  20   8         21.14         26.67         7.92 o
 -10  20   8         99.85         99.65        11.88 o
  -8  20   8         18.52         25.22         6.00 o
  -6  20   8        438.48        540.29        14.60 o
  -4  20   8        195.58        183.75         9.89 o
  -2  20   8          9.63          2.93        10.97 o
   0  20   8        229.86        247.07        10.69 o
   2  20   8        107.28         82.53         7.31 o
  -9  21   8         21.03         23.84         8.13 o
  -7  21   8          1.19         -7.25         8.51 o
  -5  21   8          0.14         -1.52         5.86 o
  -3  21   8          1.15         -2.13         8.44 o
  -1  21   8          3.46          0.05         7.62 o
 -25   1   9        415.43        402.44        14.14 o
 -23   1   9        137.58        125.53        16.72 o
 -21   1   9        109.47        103.04        14.71 o
 -19   1   9        574.80        558.94        47.22 o
 -17   1   9         25.54         20.89        14.44 o
 -15   1   9        349.46        442.62        53.53 o
 -13   1   9       1157.24       1214.35        21.67 o
 -11   1   9        844.22        972.29        34.49 o
  -9   1   9       3356.63       3546.35        37.59 o
  -7   1   9        512.89        612.96        19.34 o
  -5   1   9        629.52        623.10        17.98 o
  -3   1   9        684.80        685.63        19.30 o
  -1   1   9          5.25         18.83        10.63 o
   1   1   9        395.12        379.93        11.93 o
   3   1   9        187.27        193.40        12.52 o
   5   1   9          0.97         -3.43         6.83 o
   7   1   9        306.52        287.42         9.93 o
   9   1   9        253.01        234.64         9.82 o
  11   1   9         12.04          8.23         6.97 o
  13   1   9         20.24         19.88         6.71 o
  15   1   9          3.03          3.44         7.08 o
 -26   2   9         13.77          4.80         5.73 o
 -24   2   9          0.38          7.72        10.30 o
 -22   2   9         41.30         41.05        19.67 o
 -20   2   9        400.38        445.34        55.81 o
 -18   2   9        546.86        536.74        22.69 o
 -16   2   9        186.88        210.56        16.29 o
 -14   2   9       2042.51       2156.14        49.75 o
 -12   2   9        280.59        366.75        14.08 o
 -10   2   9        448.33        567.31        24.94 o
  -8   2   9        224.94        232.86         9.76 o
  -6   2   9          1.68         29.98        22.87 o
  -4   2   9        590.76        615.32        14.79 o
  -2   2   9         36.87         29.47         8.27 o
   0   2   9        242.87        235.09        12.46 o
   2   2   9        140.98        117.61        31.19 o
   4   2   9        106.83         96.62         7.79 o
   6   2   9          5.30          6.97         6.76 o
   8   2   9          8.65          7.90         7.46 o
  10   2   9         44.80         25.56         7.07 o
  12   2   9          0.15          4.18         7.64 o
  14   2   9         12.11         10.45         6.76 o
  16   2   9         41.88         37.34         6.75 o
 -25   3   9          3.86         -3.84         7.89 o
 -23   3   9         44.88         66.25        12.20 o
 -21   3   9         74.65         70.99        19.14 o
 -19   3   9        198.48        202.06        15.97 o
 -17   3   9         23.11         15.92        10.18 o
 -15   3   9          1.17         -3.59        12.28 o
 -13   3   9         24.73         55.99         8.80 o
 -11   3   9       2109.10       2183.96        47.57 o
  -9   3   9       3551.00       3598.30        88.33 o
  -7   3   9         21.08          0.18         9.15 o
  -5   3   9        886.41       1064.38        18.50 o
  -3   3   9      12109.81      12063.39        79.17 o
  -1   3   9       4086.95       4283.95        42.74 o
   1   3   9         18.54         21.30        14.11 o
   5   3   9        263.93        266.82         9.90 o
   7   3   9         44.90         67.49         7.86 o
   9   3   9        119.62        117.76         9.08 o
  11   3   9         40.45         38.00         8.46 o
  13   3   9        352.81        395.70        11.23 o
  15   3   9        123.47        157.24        16.37 o
 -26   4   9          2.91         19.88         7.12 o
 -24   4   9         24.74         22.62         9.43 o
 -22   4   9         17.13         13.30        15.83 o
 -20   4   9         73.62         49.53        10.85 o
 -18   4   9          5.77         16.63        10.78 o
 -16   4   9          5.32         10.13        11.53 o
 -14   4   9          1.76         12.47        11.43 o
 -12   4   9        777.87        858.30        23.21 o
 -10   4   9         19.93         19.10         8.01 o
  -8   4   9       2542.58       2407.71        32.22 o
  -6   4   9        392.62        464.42        23.78 o
  -4   4   9         30.37         30.84        13.57 o
  -2   4   9       4894.30       5112.82       140.45 o
   0   4   9       1808.64       2155.05        30.47 o
   2   4   9       1505.48       1590.08        39.86 o
   4   4   9          0.33          1.72         6.67 o
   6   4   9         24.28         37.91         7.87 o
   8   4   9        208.79        220.07        10.36 o
  10   4   9         47.88         39.40         7.83 o
  12   4   9          2.41          4.40         7.67 o
  14   4   9         19.04         20.28        10.63 o
  16   4   9        161.63        178.42         8.67 o
 -25   5   9         14.88         16.61         6.15 o
 -23   5   9          6.44          5.37         6.84 o
 -21   5   9         92.10         80.96        11.76 o
 -19   5   9        173.91        165.75        14.47 o
 -17   5   9        268.60        209.66        15.70 o
 -15   5   9        187.62        188.84        15.17 o
 -13   5   9        282.76        238.96        14.81 o
 -11   5   9       1791.97       2047.36        45.15 o
  -9   5   9        911.11        933.44        21.62 o
  -7   5   9        116.06        158.34        15.84 o
  -5   5   9        397.57        451.16        16.84 o
  -3   5   9      14375.76      13850.01       167.76 o
  -1   5   9       2181.45       2465.44       158.35 o
   1   5   9        111.33        161.06        16.16 o
   3   5   9        582.59        588.90        12.79 o
   5   5   9         37.10         33.84         7.08 o
   7   5   9        157.87        131.35         9.05 o
   9   5   9        378.30        391.13        12.50 o
  11   5   9        546.27        572.03        16.34 o
  13   5   9         26.51         33.42         7.71 o
  15   5   9        746.13        797.20        17.52 o
 -24   6   9          1.75          9.24         6.91 o
 -22   6   9          0.06         -7.38         7.38 o
 -20   6   9         21.18          7.75         9.97 o
 -18   6   9         92.67         74.99        27.29 o
 -16   6   9         82.88         37.73        12.26 o
 -14   6   9         60.25         71.07        18.17 o
 -12   6   9        259.32        325.60        15.91 o
 -10   6   9        252.23        237.88        28.96 o
  -8   6   9        189.40        215.46        12.90 o
  -6   6   9       3059.73       3158.54        38.34 o
  -4   6   9          0.38         13.82         9.29 o
  -2   6   9       4015.82       4071.12        52.05 o
   0   6   9       2037.48       2201.81        36.53 o
   2   6   9         97.85        102.17        12.05 o
   4   6   9        551.87        554.24        11.69 o
   6   6   9        670.79        704.98        14.72 o
   8   6   9         78.13         67.15         9.83 o
  10   6   9          4.47          3.51         7.52 o
  12   6   9        189.33        179.66         9.83 o
  14   6   9        214.06        228.38        13.27 o
 -25   7   9         12.10         17.60         8.49 o
 -23   7   9          7.75          3.60         5.98 o
 -21   7   9         25.55         10.72         8.18 o
 -19   7   9         87.05         87.28        12.79 o
 -17   7   9        379.43        293.32        17.43 o
 -15   7   9         21.15         30.89        11.41 o
 -13   7   9        130.49        142.64        14.52 o
 -11   7   9        166.91        206.91        14.88 o
  -9   7   9        277.33        240.69        13.12 o
  -7   7   9        781.64        986.76        34.64 o
  -5   7   9        795.45        622.93        19.04 o
  -3   7   9          3.01          9.00         7.71 o
  -1   7   9         34.80         76.15         9.71 o
   1   7   9        928.33        914.30        19.36 o
   3   7   9          0.73         12.38         7.80 o
   5   7   9         60.62         39.44         7.46 o
   7   7   9          5.41          3.77         7.84 o
   9   7   9         20.57         13.60         7.03 o
  11   7   9         58.04         55.17         8.29 o
  13   7   9         31.08         19.81        10.10 o
  15   7   9         23.53         30.56         6.72 o
 -24   8   9         67.15         60.71        10.69 o
 -22   8   9         84.32         97.40         7.92 o
 -20   8   9          9.61          5.84         8.50 o
 -18   8   9       1147.84       1046.24        26.15 o
 -16   8   9       1118.40        970.88        26.36 o
 -14   8   9        248.32        169.09        11.73 o
 -12   8   9         42.21         49.07        17.15 o
 -10   8   9        166.60        272.17        15.88 o
  -8   8   9        114.70        115.19        11.62 o
  -6   8   9          0.25          0.78         9.61 o
  -4   8   9        515.43        434.66        16.96 o
  -2   8   9        436.57        514.96        17.93 o
   0   8   9        918.91        947.01        20.05 o
   2   8   9        412.89        370.77        15.45 o
   4   8   9        174.83        161.30        12.33 o
   6   8   9        943.10        924.87        26.38 o
   8   8   9         49.20         50.67         7.31 o
  10   8   9         40.79         20.05         6.72 o
  12   8   9          0.94          1.46        10.38 o
  14   8   9         84.85         75.60         8.31 o
 -23   9   9         11.01          2.59         7.27 o
 -21   9   9          0.00         -4.14         8.66 o
 -19   9   9          3.35          2.15         9.65 o
 -17   9   9        202.65        186.70        14.77 o
 -15   9   9        213.97        254.31        28.75 o
 -13   9   9         65.99         45.63        11.98 o
 -11   9   9        758.35        732.95        17.56 o
  -9   9   9        611.18        580.02        39.30 o
  -7   9   9        182.91        186.70        12.69 o
  -5   9   9      10219.54      10691.47        72.78 o
  -3   9   9       2750.57       2660.43        37.87 o
  -1   9   9        605.85        592.31        17.08 o
   1   9   9       3829.91       3771.39        38.36 o
   3   9   9       1142.81       1097.16        22.69 o
   5   9   9       3618.74       3626.96        56.00 o
   7   9   9       5467.20       5303.76       207.94 o
   9   9   9         88.09        105.78        10.93 o
  11   9   9        171.86        172.70        10.42 o
  13   9   9         14.50         19.86         7.96 o
 -22  10   9         26.35         17.11         7.68 o
 -20  10   9         48.68         40.19        13.60 o
 -18  10   9         11.58         11.23        10.57 o
 -16  10   9         43.45         56.29        21.31 o
 -14  10   9        346.61        310.31        26.82 o
 -12  10   9       1082.95       1099.65        26.52 o
 -10  10   9       8599.87       8934.33       128.67 o
  -8  10   9         51.04         31.95        12.19 o
  -6  10   9       1281.76       1299.59        34.72 o
  -4  10   9        487.06        526.59        53.93 o
  -2  10   9       2621.26       2496.19        47.65 o
   0  10   9       6123.42       5818.85        58.92 o
   2  10   9          1.98         12.06        11.61 o
   4  10   9       2840.55       2723.90        34.43 o
   6  10   9        285.05        293.98        17.30 o
   8  10   9       1048.63       1041.66        30.55 o
  10  10   9       1239.57       1337.50        38.13 o
  12  10   9         77.33         77.09        15.79 o
  14  10   9         80.29         85.58         9.88 o
 -23  11   9          0.00          6.54         4.79 o
 -21  11   9          6.48          0.60         8.08 o
 -19  11   9          5.45         16.31        15.03 o
 -17  11   9          0.20          2.94        17.84 o
 -15  11   9         47.61         37.24        18.12 o
 -13  11   9        267.61        298.34        13.24 o
 -11  11   9       1382.93       1494.39        23.95 o
  -9  11   9       4059.41       3851.13        72.58 o
  -7  11   9       1683.72       1772.17        31.95 o
  -5  11   9        343.11        395.93        17.48 o
  -3  11   9       3460.85       3296.05       157.81 o
  -1  11   9       3260.29       3066.58        35.04 o
   1  11   9         64.67         58.13        10.43 o
   3  11   9        978.86        894.56        29.25 o
   5  11   9        962.57        951.54        26.78 o
   7  11   9         96.93         89.57        16.09 o
   9  11   9        330.77        341.20        16.38 o
  11  11   9         21.58         19.39         9.00 o
  13  11   9        111.97        100.38        11.18 o
 -22  12   9          4.11          9.02         5.32 o
 -20  12   9          0.99          0.85         7.90 o
 -18  12   9          8.77         15.43        14.68 o
 -16  12   9          0.10         -4.83        14.96 o
 -14  12   9          1.41          1.80        17.21 o
 -12  12   9         28.12         55.85        11.79 o
 -10  12   9        716.41        675.48        21.08 o
  -8  12   9        141.99        129.09        15.45 o
  -6  12   9        440.49        413.66        17.96 o
  -4  12   9        160.48        131.20        13.53 o
  -2  12   9        387.18        406.50        15.38 o
   0  12   9        133.47        137.32        11.98 o
   2  12   9       1616.07       1513.24        32.41 o
   4  12   9        318.40        322.03        19.21 o
   6  12   9         24.87         23.43        12.36 o
   8  12   9        326.44        342.47        16.39 o
  10  12   9          4.41          9.36         9.30 o
  12  12   9        242.70        221.24        13.38 o
 -21  13   9          4.31          3.63         5.58 o
 -19  13   9         18.18         26.26         7.68 o
 -17  13   9         35.59         32.53         9.65 o
 -15  13   9         59.26         42.08        15.99 o
 -13  13   9        158.91        168.23        14.57 o
 -11  13   9        129.06        140.52        13.74 o
  -9  13   9        109.72        140.11        13.23 o
  -7  13   9          1.89         14.01        11.85 o
  -5  13   9          0.80         -8.41        12.09 o
  -3  13   9          9.92         -1.95        11.59 o
  -1  13   9         19.50         30.39         9.44 o
   1  13   9        135.08         95.91        10.95 o
   3  13   9         23.72         21.54         9.72 o
   5  13   9        132.08        123.27        11.26 o
   7  13   9          0.28         -1.61        10.55 o
   9  13   9         64.12         51.43        10.07 o
  11  13   9          0.83          6.40         6.28 o
 -20  14   9         21.31         10.77         9.08 o
 -18  14   9        124.61        133.12        15.09 o
 -16  14   9         31.26         28.45        13.69 o
 -14  14   9         15.24         10.71        14.48 o
 -12  14   9        169.13        220.74        15.20 o
 -10  14   9        358.51        268.30        15.28 o
  -8  14   9       1197.92       1185.99        26.26 o
  -6  14   9         16.15          1.52        17.66 o
  -4  14   9        755.21        628.80        31.43 o
  -2  14   9        193.73        142.36        11.06 o
   0  14   9         44.47         29.21         9.32 o
   2  14   9        825.01        831.60        25.40 o
   4  14   9        895.92        812.81        21.42 o
   6  14   9        160.24        176.39        16.37 o
   8  14   9         21.87          8.95         8.61 o
  10  14   9         44.63         51.85         7.03 o
 -19  15   9        212.08        240.24        14.05 o
 -17  15   9          1.26         -5.70        11.89 o
 -15  15   9         25.81         28.23        13.42 o
 -13  15   9        650.71        656.13        29.09 o
 -11  15   9       2030.80       2001.30        56.58 o
  -9  15   9         47.56         45.31         7.97 o
  -7  15   9        401.47        351.66        13.56 o
  -5  15   9        921.45        899.22        70.05 o
  -3  15   9         32.29         41.72        12.18 o
  -1  15   9       2180.94       1695.23        60.52 o
   1  15   9        459.88        417.88        19.63 o
   3  15   9          3.84          5.70         8.64 o
   5  15   9          0.09          1.61         8.08 o
   7  15   9         12.70         14.21         8.74 o
   9  15   9         25.01         29.84        10.90 o
 -18  16   9         28.55         56.42         8.21 o
 -16  16   9          9.03          3.94         8.10 o
 -14  16   9        105.80         82.61        10.36 o
 -12  16   9        143.35        144.53        22.79 o
 -10  16   9          5.35         12.94         8.12 o
  -8  16   9          4.59          6.63         7.05 o
  -6  16   9        128.65        118.13         9.87 o
  -4  16   9          0.27         -4.72        11.14 o
  -2  16   9         63.83         58.47        12.58 o
   0  16   9          0.42         -9.88        11.61 o
   2  16   9         89.44         71.02         9.22 o
   4  16   9          0.17          4.58         8.65 o
   6  16   9         32.23         25.24        13.72 o
   8  16   9          1.21          6.31        10.72 o
 -17  17   9         66.45         65.64         5.77 o
 -15  17   9          1.58          5.47         6.52 o
 -13  17   9         25.60         16.17         9.58 o
 -11  17   9         80.37         91.84        14.76 o
  -9  17   9          9.52         17.63         7.80 o
  -7  17   9        123.29        111.04         8.17 o
  -5  17   9          3.28          8.77         6.91 o
  -3  17   9         28.75         12.25        10.83 o
  -1  17   9          5.32         10.76        10.85 o
   1  17   9          0.12         -4.26        10.55 o
   3  17   9          2.25         -4.66         9.65 o
   5  17   9        105.19        126.64        15.75 o
   7  17   9        258.24        261.01        15.17 o
 -14  18   9         43.33         53.61         6.74 o
 -12  18   9         20.97         36.61         7.59 o
 -10  18   9         10.08          0.37         7.75 o
  -8  18   9        364.22        371.96        12.95 o
  -6  18   9         76.23         88.32         7.23 o
  -4  18   9          0.86         -0.38         9.94 o
  -2  18   9         78.94         93.04        11.52 o
   0  18   9        102.38        110.60        11.29 o
   2  18   9         26.09         20.68         9.40 o
   4  18   9          1.14         17.30        12.28 o
   6  18   9          7.34          6.66         8.86 o
 -13  19   9         55.45         46.69         5.73 o
 -11  19   9        163.44        194.37        12.54 o
  -9  19   9         15.37         11.26         7.63 o
  -7  19   9        203.71        209.46        14.10 o
  -5  19   9        171.97        160.24         7.99 o
  -3  19   9        313.96        361.23        13.58 o
  -1  19   9          4.81         14.02         8.56 o
   1  19   9         42.51         34.52         8.34 o
   3  19   9          1.03         -0.70         9.48 o
 -10  20   9          0.20          4.43         7.94 o
  -8  20   9          0.15          1.86         9.84 o
  -6  20   9          2.85          0.61        10.10 o
  -4  20   9         21.26         19.32        10.30 o
  -2  20   9         38.50         43.61        11.04 o
   0  20   9         14.33         14.19         8.76 o
  -7  21   9         70.19         95.22         9.08 o
  -5  21   9         36.10         26.42         7.47 o
  -3  21   9          2.14          0.74         6.35 o
 -26   0  10        310.07        321.10        14.24 o
 -24   0  10        109.59        119.98        17.08 o
 -22   0  10        111.97         88.40        19.07 o
 -20   0  10        150.50        136.06        23.77 o
 -18   0  10        123.25        119.79        21.51 o
 -16   0  10         91.00         78.05        19.41 o
 -14   0  10          8.87         12.66        14.82 o
 -12   0  10         45.79         70.25        12.77 o
 -10   0  10        700.59        658.53        26.55 o
  -8   0  10        374.93        385.55        23.72 o
  -6   0  10        813.94        846.56        29.99 o
  -4   0  10         33.75         15.89        11.94 o
  -2   0  10       3073.86       3388.24        58.01 o
   0   0  10        245.79        310.96        14.14 o
   2   0  10         54.06         52.43        10.57 o
   4   0  10        929.96        861.64        19.21 o
   6   0  10       1022.44       1114.74        28.26 o
   8   0  10         29.71         19.96        10.15 o
  10   0  10         28.42         20.49        10.32 o
  12   0  10         11.46          5.30         8.36 o
  14   0  10         47.55         41.92        13.17 o
 -25   1  10          1.74          3.86         7.88 o
 -23   1  10         71.37         92.39        12.66 o
 -21   1  10        569.71        583.85        22.52 o
 -19   1  10        452.94        459.66        20.85 o
 -17   1  10         12.30         21.95        12.70 o
 -15   1  10        114.23        128.47        14.23 o
 -13   1  10       1143.61       1222.24        27.38 o
 -11   1  10       2861.01       2900.51        36.25 o
  -9   1  10         89.65        119.39        11.38 o
  -7   1  10       2383.88       2420.19        34.25 o
  -5   1  10       3024.33       3001.30        38.21 o
  -3   1  10        723.56        599.25        33.11 o
  -1   1  10        822.38        897.62        26.80 o
   1   1  10        130.78        180.23        13.12 o
   3   1  10         36.66         30.88         7.36 o
   5   1  10       1189.00       1182.39        23.90 o
   7   1  10        244.80        250.57         9.39 o
   9   1  10         47.44         34.88         6.96 o
  11   1  10          0.32         -5.17         6.69 o
  13   1  10          0.02          2.96         6.26 o
 -26   2  10         28.20         27.63         5.56 o
 -24   2  10         10.57         18.27         9.97 o
 -22   2  10         21.41         14.48        12.13 o
 -20   2  10          6.20         11.59        13.23 o
 -18   2  10         32.39         40.29        18.26 o
 -16   2  10         18.43         14.61        11.31 o
 -14   2  10         41.49         29.69        10.90 o
 -12   2  10        253.65        224.76        10.52 o
 -10   2  10       1650.49       1666.69        28.17 o
  -8   2  10        393.34        433.12        16.84 o
  -6   2  10        281.58        219.48        11.19 o
  -4   2  10        216.24        240.23        20.83 o
  -2   2  10        366.49        375.95        12.53 o
   0   2  10         70.27         72.52        12.08 o
   2   2  10          2.45         11.80         7.35 o
   4   2  10        394.07        387.88        11.58 o
   6   2  10        376.79        369.75        12.79 o
   8   2  10         43.16         41.59         8.02 o
  10   2  10          0.04          5.44         7.89 o
  12   2  10         81.68         89.91         7.93 o
  14   2  10         80.56         81.81         9.28 o
 -25   3  10          0.21          2.82         7.03 o
 -23   3  10         23.56         24.99        10.86 o
 -21   3  10         83.27         87.06        14.74 o
 -19   3  10        111.44         97.88        14.60 o
 -17   3  10          0.38         12.05        12.84 o
 -15   3  10         26.02         31.47        10.00 o
 -13   3  10         27.12         37.74        12.04 o
 -11   3  10          0.03         -5.06         9.64 o
  -9   3  10         41.92         78.19        32.71 o
  -7   3  10         40.57         66.34        18.12 o
  -5   3  10        485.66        526.51        32.84 o
  -3   3  10        232.58        235.90        12.35 o
  -1   3  10       1231.56       1120.30        23.43 o
   1   3  10         55.43         53.10         8.17 o
   3   3  10          0.17          8.74         7.08 o
   5   3  10         23.24         22.06         7.61 o
   7   3  10        234.66        244.14        10.90 o
   9   3  10        113.50         96.27         9.08 o
  11   3  10          3.76          7.46         7.01 o
  13   3  10         32.44         43.51         7.47 o
 -24   4  10          1.10         -0.72         8.72 o
 -22   4  10         43.66         58.44        12.61 o
 -20   4  10         55.09         60.37         9.71 o
 -18   4  10        166.95        178.93        12.23 o
 -16   4  10        600.96        656.32        21.58 o
 -14   4  10        131.68        146.22        14.89 o
 -12   4  10         32.44         29.96        10.92 o
 -10   4  10         69.17         69.83        10.13 o
  -8   4  10        147.79        129.47        16.71 o
  -6   4  10         12.67          8.99         9.60 o
  -4   4  10          3.06         10.58        10.46 o
  -2   4  10         53.53         90.75        10.82 o
   0   4  10        381.41        403.51        24.95 o
   2   4  10          6.69          2.01         7.47 o
   4   4  10        541.59        554.63        16.11 o
   6   4  10        729.12        788.80        14.36 o
   8   4  10          6.39          4.77         7.67 o
  10   4  10        653.71        639.18        14.00 o
  12   4  10        127.49        142.85         9.37 o
  14   4  10        125.21        115.06         9.71 o
 -25   5  10          1.40          3.11         5.36 o
 -23   5  10          0.29          7.55         9.55 o
 -21   5  10         29.14         50.78         8.83 o
 -19   5  10        340.19        317.37        23.46 o
 -17   5  10        778.90        809.23        22.24 o
 -15   5  10        935.62        969.34        33.51 o
 -13   5  10        661.87        670.53        22.89 o
 -11   5  10         73.94         85.31        16.66 o
  -9   5  10         29.06         29.56         9.18 o
  -7   5  10        194.31        254.16        13.44 o
  -5   5  10        972.36        948.81        34.11 o
  -3   5  10        703.24        570.08        17.95 o
  -1   5  10       3826.95       4136.11        44.94 o
   1   5  10       5106.57       5331.77        67.58 o
   3   5  10        441.85        460.28        12.67 o
   5   5  10       1102.77       1080.58        27.63 o
   7   5  10       1924.08       1966.23        39.28 o
   9   5  10          8.99         19.05         7.56 o
  11   5  10        399.08        404.41        12.43 o
  13   5  10         30.01         30.11        10.26 o
 -24   6  10        100.92        106.28        14.82 o
 -22   6  10         48.88         35.11         7.70 o
 -20   6  10         39.31         29.90         8.77 o
 -18   6  10         76.64         56.98        10.62 o
 -16   6  10         13.74         14.32         9.85 o
 -14   6  10        605.20        576.29        29.81 o
 -12   6  10        340.54        297.32        18.91 o
 -10   6  10        109.77        119.20        12.92 o
  -8   6  10        781.76        865.70        22.47 o
  -6   6  10        304.68        308.80        16.80 o
  -4   6  10        331.82        361.59        16.02 o
  -2   6  10       5010.67       4968.02        48.74 o
   0   6  10       2046.92       2186.18        29.60 o
   2   6  10       2257.72       2207.75        48.43 o
   4   6  10        652.52        677.94        23.95 o
   6   6  10        205.76        224.00        10.31 o
   8   6  10        503.10        542.31        17.60 o
  10   6  10         51.17         72.48         8.67 o
  12   6  10        392.56        415.92        10.76 o
  14   6  10        457.12        500.78        25.61 o
 -25   7  10          0.28         11.35         7.28 o
 -23   7  10         13.17          9.46         5.53 o
 -21   7  10        101.27        101.69         9.34 o
 -19   7  10        200.33        166.90        11.37 o
 -17   7  10          9.10         17.50         9.57 o
 -15   7  10        431.04        370.85        18.22 o
 -13   7  10         61.35         35.51        13.36 o
 -11   7  10        245.13        292.00        39.65 o
  -9   7  10        557.66        534.33        19.61 o
  -7   7  10        183.51        191.47        28.19 o
  -5   7  10        325.46        327.90        18.28 o
  -3   7  10       1647.76       1499.59        23.62 o
  -1   7  10        259.02        325.36        13.56 o
   1   7  10         32.82         28.95         7.59 o
   3   7  10        193.80        185.99         9.22 o
   5   7  10       1894.35       1950.09        27.14 o
   7   7  10          2.45          4.76         6.80 o
   9   7  10        113.68        123.62         9.55 o
  11   7  10         98.89        112.06         7.76 o
  13   7  10         47.95         43.54         8.19 o
 -24   8  10         25.53          9.60         9.33 o
 -22   8  10        544.45        557.27        14.89 o
 -20   8  10         32.68         25.99         9.66 o
 -18   8  10        292.62        311.56        16.69 o
 -16   8  10        876.03        892.58        38.20 o
 -14   8  10        832.60        792.93        24.63 o
 -12   8  10       3652.22       3472.80        45.27 o
 -10   8  10        260.06        253.90        17.98 o
  -8   8  10       3017.14       3066.72        76.85 o
  -6   8  10       5057.00       5160.15        78.35 o
  -4   8  10          7.68         16.74         9.03 o
  -2   8  10       3161.03       3245.32        54.47 o
   0   8  10        181.90        217.85        13.01 o
   2   8  10         96.88         87.29        10.71 o
   4   8  10       1029.88        994.30        38.53 o
   6   8  10        415.66        471.11        13.22 o
   8   8  10        221.34        235.97         9.56 o
  10   8  10          1.55          2.30         7.92 o
  12   8  10        124.92        142.43        10.42 o
 -23   9  10         81.71         83.46         7.36 o
 -21   9  10         59.55         33.26         8.01 o
 -19   9  10       1202.50       1250.92        37.49 o
 -17   9  10        359.64        357.00        43.42 o
 -15   9  10        587.98        537.30        41.13 o
 -13   9  10       3176.67       3119.60        47.81 o
 -11   9  10       2857.14       2966.46        41.83 o
  -9   9  10       1329.97       1305.59        28.43 o
  -7   9  10       2410.73       2245.42        36.44 o
  -5   9  10        118.38        132.93        14.80 o
  -3   9  10       2814.74       2750.96        32.65 o
  -1   9  10       1243.83       1173.13        25.26 o
   1   9  10        944.03        910.86        22.82 o
   3   9  10       2438.22       2420.35        32.93 o
   5   9  10        152.39        152.95        15.46 o
   7   9  10       1876.69       1919.05       105.37 o
   9   9  10        908.78        945.80        75.65 o
  11   9  10          4.45          7.39        14.03 o
  13   9  10         50.49         59.33        10.32 o
 -22  10  10         13.95         18.36         6.99 o
 -20  10  10         90.33         73.99        14.56 o
 -18  10  10          3.36         11.73        10.26 o
 -16  10  10        372.77        362.13        29.09 o
 -14  10  10        490.17        569.58        23.25 o
 -12  10  10       2488.19       2480.06        64.04 o
 -10  10  10      14942.96      13812.74       553.30 o
  -8  10  10       2808.61       2889.86        89.84 o
  -6  10  10       1024.51       1022.50        26.20 o
  -4  10  10       2890.43       2833.59        47.14 o
  -2  10  10        279.49        243.16        13.93 o
   0  10  10        886.19        869.00        24.02 o
   2  10  10        165.07        198.49        12.95 o
   4  10  10        209.29        218.01        13.46 o
   6  10  10         71.25         92.01        14.51 o
   8  10  10        697.38        719.76        21.24 o
  10  10  10        208.57        217.31        16.77 o
  12  10  10         13.98          8.65        10.26 o
 -21  11  10         98.24         99.51         8.75 o
 -19  11  10          8.88          4.20        12.55 o
 -17  11  10        599.87        599.43        68.70 o
 -15  11  10        245.94        216.87        26.75 o
 -13  11  10         25.07          9.52         8.83 o
 -11  11  10        138.48        154.53        13.89 o
  -9  11  10       1596.46       1450.29        56.22 o
  -7  11  10       2030.08       2036.34        49.77 o
  -5  11  10       1279.99       1192.19        43.57 o
  -3  11  10        256.81        206.54        13.11 o
  -1  11  10       2051.62       1972.12        47.54 o
   1  11  10        560.46        536.05        17.65 o
   3  11  10        489.09        468.76        16.89 o
   5  11  10        493.38        484.38        20.86 o
   7  11  10        280.96        298.93        16.09 o
   9  11  10          3.83          9.25         9.61 o
  11  11  10         71.80         73.72        12.83 o
 -22  12  10          5.33         -0.75         6.94 o
 -20  12  10         51.06         72.68         8.08 o
 -18  12  10         26.45         13.58         8.49 o
 -16  12  10         18.57         43.00        18.05 o
 -14  12  10         95.86         96.35        18.14 o
 -12  12  10        386.23        438.79        24.10 o
 -10  12  10        558.10        551.78        21.67 o
  -8  12  10          0.85          3.74        12.53 o
  -6  12  10        381.00        399.65        19.21 o
  -4  12  10         21.15         25.40         9.17 o
  -2  12  10        215.69        209.58        12.72 o
   0  12  10          3.30          5.44         9.56 o
   2  12  10         82.29         66.25        10.54 o
   4  12  10         67.21         67.64        13.67 o
   6  12  10         15.00         16.07        11.13 o
   8  12  10        327.40        332.86        14.55 o
  10  12  10          7.42          1.29         7.12 o
 -21  13  10         31.56         42.00         8.22 o
 -19  13  10          9.66         14.01        11.46 o
 -17  13  10         95.85        121.99        16.18 o
 -15  13  10        406.09        390.50        26.09 o
 -13  13  10        119.12         96.71        13.11 o
 -11  13  10          7.16          2.42        16.82 o
  -9  13  10        430.58        479.81        15.01 o
  -7  13  10         37.24         17.25        10.92 o
  -5  13  10        143.42        165.84        13.55 o
  -3  13  10         45.35         44.74         9.15 o
  -1  13  10         66.89         72.25        10.61 o
   1  13  10         73.19         59.21        10.84 o
   3  13  10        125.28        122.98        14.98 o
   5  13  10        124.34         93.21        12.46 o
   7  13  10         21.51         30.95         9.96 o
   9  13  10          6.39          3.20         7.07 o
 -20  14  10         18.15         29.56         8.22 o
 -18  14  10        190.90        159.05        14.78 o
 -16  14  10        151.63        163.65        18.01 o
 -14  14  10          3.84         18.70        16.54 o
 -12  14  10        221.97        225.37        14.87 o
 -10  14  10         16.62         34.61        10.68 o
  -8  14  10         20.14          4.91        15.95 o
  -6  14  10        242.01        225.62        23.92 o
  -4  14  10          4.23         10.01         9.04 o
  -2  14  10        288.32        236.54        13.11 o
   0  14  10         20.81         19.35         9.69 o
   2  14  10         43.14         45.14        13.86 o
   4  14  10         42.19         33.80         8.84 o
   6  14  10          0.52          3.99         8.55 o
   8  14  10          1.29         -2.21         6.76 o
 -19  15  10         11.99         49.87         9.12 o
 -17  15  10          8.02          6.89         7.21 o
 -15  15  10         85.35        101.44        10.04 o
 -13  15  10         17.13         19.02         9.69 o
 -11  15  10         58.12         58.07         9.25 o
  -9  15  10        196.98        146.29        12.45 o
  -7  15  10          0.20          4.23        16.44 o
  -5  15  10        267.73        246.53        20.23 o
  -3  15  10       1010.75        968.44        25.68 o
  -1  15  10         56.56         54.89         9.52 o
   1  15  10         58.22         39.90        12.73 o
   3  15  10          9.54         21.39         8.38 o
   5  15  10         12.92         16.48         8.46 o
   7  15  10          9.38         12.69         6.87 o
 -18  16  10        300.10        299.42        12.14 o
 -16  16  10          1.89          1.66         8.37 o
 -14  16  10         14.29          9.78         7.60 o
 -12  16  10         12.26          4.92         8.43 o
 -10  16  10          3.47          3.03         7.56 o
  -8  16  10         30.64         10.56         7.84 o
  -6  16  10         65.54         62.73        12.01 o
  -4  16  10          8.72         -2.85        10.52 o
  -2  16  10          0.25          8.27        11.57 o
   0  16  10         15.27          9.91        14.78 o
   2  16  10         44.40         22.48         7.55 o
   4  16  10          6.60          4.21        10.98 o
   6  16  10        189.74        194.50        14.79 o
 -15  17  10         64.20         50.72         5.80 o
 -13  17  10          5.12          1.65         7.08 o
 -11  17  10         19.14         16.50         8.20 o
  -9  17  10          0.01          7.63         8.86 o
  -7  17  10        222.83        226.80        10.91 o
  -5  17  10         10.63          2.50         9.78 o
  -3  17  10         13.69          9.27        10.00 o
  -1  17  10          1.24          0.63         9.83 o
   1  17  10         22.54         24.50         9.89 o
   3  17  10         33.97         36.03        14.30 o
   5  17  10         23.94         19.30         9.91 o
 -14  18  10          2.94          6.25         6.58 o
 -12  18  10        467.27        508.24        12.41 o
 -10  18  10       1544.49       1562.94        71.58 o
  -8  18  10        168.81        192.39         8.59 o
  -6  18  10        171.24        189.40        12.82 o
  -4  18  10        120.37         99.82        10.68 o
  -2  18  10         68.85         62.57        10.21 o
   0  18  10         26.45         37.33         9.07 o
   2  18  10         51.39         49.68        11.67 o
   4  18  10          0.42          0.11         8.48 o
 -11  19  10        282.60        303.80        13.51 o
  -9  19  10        623.87        693.44        20.94 o
  -7  19  10        418.51        439.76        19.01 o
  -5  19  10         61.78         64.67         9.38 o
  -3  19  10        157.87        153.81         9.86 o
  -1  19  10        126.15        156.76         9.37 o
   1  19  10         37.74          9.52         8.39 o
  -8  20  10        109.86        111.24         9.76 o
  -6  20  10         37.38         51.57         9.25 o
  -4  20  10         28.76          3.89         7.37 o
  -2  20  10          1.18         -2.16         6.80 o
 -25   1  11         24.29         22.01         8.16 o
 -23   1  11          3.77          9.80        10.62 o
 -21   1  11          0.21          6.21        12.68 o
 -19   1  11          5.14         13.83        13.49 o
 -17   1  11         45.18         37.83        13.22 o
 -15   1  11         14.00         18.64        12.46 o
 -13   1  11         87.56         75.16        13.63 o
 -11   1  11        210.82        214.10        14.22 o
  -9   1  11        192.78        247.61        13.87 o
  -7   1  11        475.82        467.53        14.54 o
  -5   1  11        725.57        603.37        16.07 o
  -3   1  11        578.52        430.55        23.05 o
  -1   1  11          3.63          4.47         8.29 o
   1   1  11          1.54          0.69         7.09 o
   3   1  11         51.47         35.99         7.88 o
   5   1  11         11.01         13.79         7.64 o
   7   1  11        225.99        207.73        10.56 o
   9   1  11        108.57        106.38         8.54 o
  11   1  11         31.88         35.05         6.73 o
  13   1  11          2.09         10.91         8.30 o
 -24   2  11         14.64         19.05        11.98 o
 -22   2  11         60.96         53.12        13.22 o
 -20   2  11         17.75         23.20        15.74 o
 -18   2  11        305.14        307.11        32.44 o
 -16   2  11        208.20        208.49        16.03 o
 -14   2  11         60.87         33.22        11.79 o
 -12   2  11         95.44        101.19        10.43 o
 -10   2  11          5.13          9.94        14.03 o
  -8   2  11         49.70         45.72         9.97 o
  -6   2  11          7.18         16.16        11.85 o
  -4   2  11       1979.81       2140.00        33.54 o
  -2   2  11       2868.94       3006.34       134.47 o
   0   2  11        104.82         99.72         9.36 o
   2   2  11          7.46          7.02         7.13 o
   4   2  11        308.84        312.79        11.46 o
   6   2  11         14.10          6.05         7.87 o
   8   2  11         38.37         29.05         7.81 o
  10   2  11         13.50         14.83         7.62 o
  12   2  11          6.00          7.87         6.18 o
 -25   3  11          7.94          0.72         6.81 o
 -23   3  11          1.31         -8.98         9.99 o
 -21   3  11         19.93         22.89        12.22 o
 -19   3  11        254.47        252.38        16.79 o
 -17   3  11        572.70        527.18        32.89 o
 -15   3  11          1.30          8.46        11.81 o
 -13   3  11         27.71         42.94        13.23 o
 -11   3  11         48.41         33.47         9.34 o
  -9   3  11         88.80        106.34        12.50 o
  -7   3  11        174.92        216.33        13.99 o
  -5   3  11        677.44        749.71        55.52 o
  -3   3  11         48.99         75.07        12.39 o
  -1   3  11       2175.43       2235.21        38.16 o
   1   3  11       1260.73       1273.18        28.53 o
   3   3  11        377.54        332.54        11.32 o
   5   3  11       1072.12       1009.09        15.90 o
   7   3  11         10.38         12.43         7.78 o
   9   3  11         30.32         24.56         7.71 o
  11   3  11         21.98         21.00         7.43 o
  13   3  11         22.03         17.97         8.73 o
 -24   4  11         30.08         26.82         8.48 o
 -22   4  11         16.28         13.84        10.11 o
 -20   4  11         63.52         58.66        13.54 o
 -18   4  11       2150.68       2081.12        36.81 o
 -16   4  11         79.73         74.53        10.63 o
 -14   4  11         89.27         74.37        12.53 o
 -12   4  11        201.30        218.43        12.38 o
 -10   4  11        829.87        820.22        23.59 o
  -8   4  11         94.31         96.88        12.86 o
  -6   4  11        127.45        111.31        19.72 o
  -4   4  11        129.88        125.22        12.10 o
  -2   4  11         12.07          8.22         7.97 o
   0   4  11        735.98        651.64        13.38 o
   2   4  11        505.63        525.42        22.43 o
   4   4  11         71.71         43.04         8.71 o
   6   4  11        636.46        620.25        14.16 o
   8   4  11         59.17         55.47         9.01 o
  10   4  11        274.48        267.37        10.75 o
  12   4  11        186.99        183.81         7.90 o
 -25   5  11          0.06          0.04         6.36 o
 -23   5  11         18.78          9.35         8.30 o
 -21   5  11          0.38         -4.68         7.57 o
 -19   5  11       1239.16       1343.62        27.27 o
 -17   5  11       1373.22       1359.78        32.58 o
 -15   5  11        354.79        346.84        20.17 o
 -13   5  11        483.52        530.02        34.85 o
 -11   5  11        171.71        185.41        17.25 o
  -9   5  11        901.90        906.42        24.54 o
  -7   5  11       1863.01       1929.39        99.62 o
  -5   5  11       1489.33       1411.74        28.79 o
  -3   5  11       4195.71       4501.07        49.91 o
  -1   5  11         26.03         27.14         7.19 o
   1   5  11       2557.00       2582.98        27.94 o
   3   5  11       1095.80       1105.25        22.75 o
   5   5  11          5.23         -0.99         8.31 o
   7   5  11        569.40        582.15        18.21 o
   9   5  11        266.69        281.06        11.49 o
  11   5  11         22.36         27.13         6.62 o
  13   5  11         47.40         42.24         9.44 o
 -24   6  11         35.68         26.99         5.87 o
 -22   6  11        170.94        157.27         8.47 o
 -20   6  11        136.33        144.99        10.53 o
 -18   6  11        628.82        655.10        17.40 o
 -16   6  11         82.11        107.99        10.66 o
 -14   6  11        109.96         84.60        18.29 o
 -12   6  11       2015.35       1953.86        35.65 o
 -10   6  11        736.52        770.27        22.95 o
  -8   6  11       1089.40       1086.33        55.29 o
  -6   6  11       7567.70       7462.98       105.54 o
  -4   6  11        107.63        144.98        13.62 o
  -2   6  11      11984.26      12136.24        76.33 o
   0   6  11       5326.83       5487.38        39.46 o
   2   6  11        182.39        209.40        11.19 o
   4   6  11       2367.67       2410.68        36.28 o
   6   6  11         32.24         26.50         9.80 o
   8   6  11        664.51        699.52        15.12 o
  10   6  11        143.56        160.41         8.46 o
  12   6  11         62.06         55.83        13.37 o
 -23   7  11        100.98        112.12         7.89 o
 -21   7  11        693.55        716.89        14.71 o
 -19   7  11       1310.70       1412.97        26.09 o
 -17   7  11         38.76         33.55        12.64 o
 -15   7  11       2987.75       2981.55        43.29 o
 -13   7  11        282.66        235.53        17.77 o
 -11   7  11       1318.33       1278.47        29.87 o
  -9   7  11       1792.26       1742.99        51.69 o
  -7   7  11       1589.09       1505.78        59.23 o
  -5   7  11       5629.70       5816.73        58.19 o
  -3   7  11       1293.46       1314.56        20.88 o
  -1   7  11        870.71        863.55        19.23 o
   1   7  11       1367.19       1503.39        21.31 o
   3   7  11         11.30          4.29         8.16 o
   5   7  11        525.54        558.28        19.22 o
   7   7  11        473.32        503.21        12.88 o
   9   7  11          0.78          1.77         6.66 o
  11   7  11        223.40        159.84        13.63 o
 -24   8  11         93.89         90.93         9.27 o
 -22   8  11        305.40        284.23        16.71 o
 -20   8  11       1289.95       1322.53        33.43 o
 -18   8  11          7.18         18.83        19.59 o
 -16   8  11       2715.55       2595.81        51.75 o
 -14   8  11       3970.81       3678.28        81.63 o
 -12   8  11        172.34        186.52        15.54 o
 -10   8  11      11135.18      10735.34        80.35 o
  -8   8  11       2108.65       1958.74        35.59 o
  -6   8  11       1650.14       1711.05        44.39 o
  -4   8  11       1179.62       1298.44        23.82 o
  -2   8  11        119.76        112.30        12.86 o
   0   8  11        271.66        282.06        14.07 o
   2   8  11         25.94         28.18         8.12 o
   4   8  11        496.52        497.44        13.52 o
   6   8  11        370.87        371.94        11.72 o
   8   8  11          9.95          8.18         7.54 o
  10   8  11          8.16         13.03        14.48 o
  12   8  11          0.51          4.28         8.72 o
 -23   9  11        152.39        139.11         9.87 o
 -21   9  11          2.85         -7.20         7.64 o
 -19   9  11        128.00        150.46        12.39 o
 -17   9  11        617.35        638.46        20.96 o
 -15   9  11         42.54         67.20        14.56 o
 -13   9  11       3588.18       3381.35       105.59 o
 -11   9  11       1837.18       1682.11        51.51 o
  -9   9  11       1601.35       1638.22        33.48 o
  -7   9  11       1509.71       1434.53        31.39 o
  -5   9  11         43.29         18.35         9.36 o
  -3   9  11       1198.59       1224.02        26.94 o
  -1   9  11        440.23        375.74        15.04 o
   1   9  11        145.93        143.27        12.34 o
   3   9  11         15.79         22.61        12.90 o
   5   9  11        995.21       1018.73        26.20 o
   7   9  11        725.10        793.87        21.55 o
   9   9  11          2.54          5.15        14.63 o
  11   9  11          3.95          7.48        10.21 o
 -22  10  11         15.59         29.69         6.00 o
 -20  10  11        168.41        163.71        10.40 o
 -18  10  11        515.57        567.38        21.57 o
 -16  10  11          8.04         13.15        11.22 o
 -14  10  11        364.33        358.47        19.76 o
 -12  10  11          0.01          6.75        11.50 o
 -10  10  11         98.17         67.86        15.16 o
  -8  10  11       1769.99       1885.67        47.94 o
  -6  10  11        768.80        675.61        18.49 o
  -4  10  11       1080.53       1077.16        22.31 o
  -2  10  11        519.72        495.21        19.41 o
   0  10  11         57.84         66.42        10.93 o
   2  10  11       1309.30       1276.52        24.36 o
   4  10  11        423.65        434.76        26.61 o
   6  10  11         21.41         14.46        11.63 o
   8  10  11          2.71          3.78         9.16 o
  10  10  11          2.78          0.13        11.19 o
 -21  11  11        108.80        107.83        18.25 o
 -19  11  11          1.98          5.93        11.05 o
 -17  11  11         85.19         79.21        11.45 o
 -15  11  11         29.66         24.25        10.00 o
 -13  11  11        272.45        288.35        15.76 o
 -11  11  11        693.15        652.49        21.79 o
  -9  11  11          5.32         19.07        11.22 o
  -7  11  11        386.73        331.72        16.68 o
  -5  11  11          7.98         -1.17         9.15 o
  -3  11  11        527.99        539.29        18.55 o
  -1  11  11        281.44        226.29        13.08 o
   1  11  11          4.63         10.19        10.19 o
   3  11  11         10.48         12.96         9.73 o
   5  11  11          2.28          2.05        12.47 o
   7  11  11          1.87          5.80         9.56 o
   9  11  11         37.64         40.03        12.41 o
 -20  12  11         11.41         15.88        10.43 o
 -18  12  11          2.81          0.65        11.65 o
 -16  12  11         20.08         20.40        16.20 o
 -14  12  11         20.66         23.89        10.43 o
 -12  12  11         64.40         67.90        11.45 o
 -10  12  11         16.43          6.36        10.47 o
  -8  12  11        278.20        291.71        33.16 o
  -6  12  11        413.90        372.85        14.68 o
  -4  12  11        193.10        150.51        11.54 o
  -2  12  11         96.53         70.90        10.73 o
   0  12  11        179.40        158.19        11.72 o
   2  12  11         71.15         49.81        10.46 o
   4  12  11          3.05        -10.61        12.16 o
   6  12  11        142.42        136.98        12.46 o
   8  12  11          1.02          8.34         7.74 o
 -21  13  11        109.00        138.70         9.16 o
 -19  13  11         37.96         30.24        10.88 o
 -17  13  11          0.20          0.16        12.20 o
 -15  13  11        142.84        105.07        18.76 o
 -13  13  11         36.18         34.69        12.01 o
 -11  13  11         67.33         87.26        11.86 o
  -9  13  11        232.04        256.39        15.25 o
  -7  13  11         28.30         34.28         9.03 o
  -5  13  11        140.79        176.10        12.05 o
  -3  13  11        844.14        775.17        19.30 o
  -1  13  11         61.24         57.46        10.79 o
   1  13  11         87.47         86.52        10.80 o
   3  13  11         51.40         65.54        11.60 o
   5  13  11          1.94          2.55         9.68 o
   7  13  11         12.91          9.97         7.44 o
 -20  14  11         90.55         95.97         8.14 o
 -18  14  11         13.24          7.16         8.98 o
 -16  14  11          0.18        -10.38        10.38 o
 -14  14  11          0.06          4.90        13.83 o
 -12  14  11         31.12         35.06        11.40 o
 -10  14  11         18.90          7.37        15.22 o
  -8  14  11         48.76         37.06         8.62 o
  -6  14  11          2.27         12.83        11.31 o
  -4  14  11        503.76        421.42        14.62 o
  -2  14  11       1087.51       1011.74        20.60 o
   0  14  11        422.25        490.76        15.38 o
   2  14  11         94.73         94.78        18.87 o
   4  14  11         37.69         26.67         9.71 o
   6  14  11         35.97         37.57         7.87 o
 -19  15  11        317.19        318.54        11.57 o
 -17  15  11         13.19         15.24         9.88 o
 -15  15  11         74.81         57.75        13.91 o
 -13  15  11         20.30         15.17        13.24 o
 -11  15  11         70.53         71.66        11.56 o
  -9  15  11        103.53         94.07        16.72 o
  -7  15  11         42.38         51.34        11.52 o
  -5  15  11         66.91         84.75        12.14 o
  -3  15  11        686.04        568.62        20.38 o
  -1  15  11        359.83        372.93        17.51 o
   1  15  11         26.39         16.02         8.30 o
   3  15  11         34.58         35.11         9.64 o
   5  15  11         52.31         64.11         9.72 o
 -16  16  11        153.20        137.16        11.26 o
 -14  16  11          1.11          7.97         7.31 o
 -12  16  11         61.18         55.33         8.99 o
 -10  16  11        217.37        248.29        10.77 o
  -8  16  11        174.46        167.80        10.31 o
  -6  16  11         87.18        135.61        12.60 o
  -4  16  11         43.47         25.58        10.83 o
  -2  16  11         33.80         27.35        10.96 o
   0  16  11          6.10          4.60         7.47 o
   2  16  11          6.13          5.54         7.79 o
   4  16  11         15.13         11.90        10.44 o
 -15  17  11         18.04         23.50         7.45 o
 -13  17  11          6.80          6.05         6.04 o
 -11  17  11          0.93         -4.17         7.02 o
  -9  17  11         33.71         34.72         6.91 o
  -7  17  11          0.18         -4.38         6.82 o
  -5  17  11          8.31         -2.39         7.44 o
  -3  17  11         44.08         47.17        10.14 o
  -1  17  11         14.23         35.97         9.51 o
   1  17  11         35.49         47.09        12.93 o
   3  17  11         23.83         35.06        10.50 o
 -12  18  11         42.39         39.63         5.17 o
 -10  18  11        113.18        102.61         7.66 o
  -8  18  11         40.18         37.50         5.75 o
  -6  18  11        291.81        291.83        11.93 o
  -4  18  11         12.68         14.28         8.12 o
  -2  18  11         18.77         14.63         7.76 o
   0  18  11        147.37        169.49        13.58 o
  -9  19  11          1.98         12.18         6.96 o
  -7  19  11         15.07         14.80         7.71 o
  -5  19  11         28.86         30.78         8.92 o
  -3  19  11         42.06         40.43         8.95 o
 -24   0  12         28.71         40.94        12.74 o
 -22   0  12         16.16         25.25        16.66 o
 -20   0  12        307.55        333.96        26.67 o
 -18   0  12        414.74        361.81        26.62 o
 -16   0  12        506.13        527.25        30.22 o
 -14   0  12        206.41        142.27        19.99 o
 -12   0  12        705.56        722.71        32.25 o
 -10   0  12       2063.56       2083.95        48.82 o
  -8   0  12         83.29         82.69        12.28 o
  -6   0  12        233.97        209.75        19.75 o
  -4   0  12         27.86         35.57        17.06 o
  -2   0  12         74.11         64.69        12.85 o
   0   0  12        250.45        292.29        20.56 o
   2   0  12         76.96        101.37        11.24 o
   4   0  12        274.38        272.97        13.89 o
   6   0  12         10.42          9.88         9.76 o
   8   0  12          2.90          2.00        11.91 o
  10   0  12         24.54         31.62        14.76 o
  12   0  12          2.05         12.13         8.73 o
 -25   1  12          3.00          0.33         6.41 o
 -23   1  12          0.10         -5.14         9.73 o
 -21   1  12        221.29        267.41        17.69 o
 -19   1  12        381.05        330.68        18.50 o
 -17   1  12         67.05         57.20        13.36 o
 -15   1  12          4.28          8.05        11.57 o
 -13   1  12         78.40         63.87        13.17 o
 -11   1  12       2359.69       2488.03        38.31 o
  -9   1  12        750.85        744.19        17.89 o
  -7   1  12        190.96        226.87        11.46 o
  -5   1  12         18.93         20.67        11.89 o
  -3   1  12         66.22         62.70        15.73 o
  -1   1  12        194.17        202.35        12.47 o
   1   1  12         53.52         36.40         9.10 o
   3   1  12         22.82         14.42         7.93 o
   5   1  12         32.30         22.53         7.86 o
   7   1  12         16.65         18.15         7.65 o
   9   1  12         18.57         22.68         7.15 o
  11   1  12          2.03          2.36         8.19 o
 -24   2  12         35.34         42.55         8.46 o
 -22   2  12          0.58         -7.33        10.68 o
 -20   2  12        120.33        108.93        14.59 o
 -18   2  12        425.00        383.40        19.69 o
 -16   2  12        201.72        213.96        30.93 o
 -14   2  12        200.02        222.85        41.29 o
 -12   2  12         58.53         42.59        11.14 o
 -10   2  12         29.40         43.72         9.84 o
  -8   2  12         38.53         57.12        11.89 o
  -6   2  12        383.64        346.30        42.85 o
  -4   2  12        156.01        163.34        19.74 o
  -2   2  12          7.94         16.19         9.06 o
   0   2  12          6.75          2.48         9.61 o
   2   2  12        605.51        557.41        15.39 o
   4   2  12         84.51         80.50         8.51 o
   6   2  12        315.05        317.50        12.73 o
   8   2  12        540.02        584.81        14.34 o
  10   2  12         99.31        115.12         8.70 o
 -25   3  12          0.19         -9.15        12.68 o
 -23   3  12         24.83         20.99        12.55 o
 -21   3  12          0.48          4.93        11.18 o
 -19   3  12         14.54         18.37        11.85 o
 -17   3  12        106.53         95.91        14.65 o
 -15   3  12         46.92         40.75        12.25 o
 -13   3  12        325.81        353.33        22.53 o
 -11   3  12         67.78         63.67        12.11 o
  -9   3  12        514.63        485.80        20.15 o
  -7   3  12        832.56        796.88        24.02 o
  -5   3  12         70.12         67.25        12.23 o
  -3   3  12          4.05         24.39        12.52 o
  -1   3  12         52.59         47.80         9.57 o
   1   3  12        291.99        263.61        13.85 o
   3   3  12        233.17        205.82        11.38 o
   5   3  12        145.50        130.34        10.22 o
   7   3  12         39.75         44.51         8.39 o
   9   3  12         91.59         95.72         8.59 o
  11   3  12         60.92         58.89         6.43 o
 -24   4  12         25.55         34.97         7.20 o
 -22   4  12          1.27         -2.83         9.45 o
 -20   4  12          5.63         22.45        12.07 o
 -18   4  12          0.19         10.07        11.83 o
 -16   4  12         23.68         18.64         9.40 o
 -14   4  12        357.04        335.02        30.01 o
 -12   4  12        486.46        441.61        25.53 o
 -10   4  12          6.34          4.62        11.39 o
  -8   4  12        291.11        222.50        15.64 o
  -6   4  12         34.38         36.09        10.96 o
  -4   4  12        505.22        530.77        29.90 o
  -2   4  12        414.57        365.87        13.28 o
   0   4  12         93.48         76.72        10.72 o
   2   4  12          5.17         16.53         8.14 o
   4   4  12          0.07          4.89         7.72 o
   6   4  12        246.94        236.52        11.26 o
   8   4  12         37.70         45.32         8.02 o
  10   4  12         41.28         46.12         7.70 o
 -23   5  12          0.04          3.87         7.46 o
 -21   5  12         13.69          6.18         9.65 o
 -19   5  12        591.50        684.33        17.19 o
 -17   5  12        141.44        166.96        11.97 o
 -15   5  12         34.98         33.56        10.17 o
 -13   5  12        593.15        451.46        20.72 o
 -11   5  12        134.96        147.01        16.09 o
  -9   5  12       1401.20       1322.64        29.82 o
  -7   5  12       3379.94       3220.36       125.86 o
  -5   5  12       1107.73       1141.26        53.59 o
  -3   5  12         86.20        109.93         9.95 o
  -1   5  12        124.71        148.75        10.26 o
   1   5  12          9.16          7.65         8.46 o
   3   5  12        166.52        191.59        13.00 o
   5   5  12         10.54         15.74         8.28 o
   7   5  12         10.43         12.17         7.65 o
   9   5  12          0.34          1.65         6.27 o
  11   5  12         40.44         37.62        10.22 o
 -24   6  12         62.17         76.09         8.88 o
 -22   6  12       1022.00       1081.27        31.44 o
 -20   6  12        686.22        769.44        18.68 o
 -18   6  12        598.67        604.44        20.57 o
 -16   6  12       2777.46       2855.14       135.75 o
 -14   6  12          2.00         13.92        15.81 o
 -12   6  12       1428.56       1349.78        31.28 o
 -10   6  12       2261.17       2258.54        90.91 o
  -8   6  12        237.76        231.94        16.19 o
  -6   6  12       1546.71       1538.38        77.91 o
  -4   6  12        172.53        151.98        13.37 o
  -2   6  12       2203.46       2097.55        36.67 o
   0   6  12       1324.84       1409.58        33.44 o
   2   6  12        364.35        355.42        15.58 o
   4   6  12        110.42         99.73        10.66 o
   6   6  12        540.89        593.43        13.82 o
   8   6  12         37.78         44.42         7.19 o
  10   6  12         23.70         10.10         5.65 o
 -23   7  12         10.66          8.41         8.31 o
 -21   7  12        167.12        207.71        11.36 o
 -19   7  12        381.03        417.20        16.85 o
 -17   7  12        105.80        105.85        14.20 o
 -15   7  12        364.43        351.63        18.16 o
 -13   7  12        910.33        843.19        25.78 o
 -11   7  12        878.89        837.13        59.81 o
  -9   7  12       1785.34       1775.46        34.62 o
  -7   7  12         33.18         32.17        12.45 o
  -5   7  12        607.39        679.39        18.28 o
  -3   7  12       2367.85       2421.07        29.52 o
  -1   7  12          5.74         19.28         7.30 o
   1   7  12       1132.46       1189.53        28.29 o
   3   7  12          6.30          4.25         7.90 o
   5   7  12        170.58        176.05        11.05 o
   7   7  12          4.93          4.95         7.67 o
   9   7  12         14.99          6.51         6.15 o
  11   7  12         26.20         17.22         7.95 o
 -22   8  12        382.60        374.43        34.60 o
 -20   8  12        743.07        746.17        34.89 o
 -18   8  12          9.12          0.75        10.49 o
 -16   8  12        231.60        204.44        17.10 o
 -14   8  12          2.91          3.87        12.07 o
 -12   8  12       1311.73       1280.00        46.06 o
 -10   8  12       1583.80       1500.33        37.20 o
  -8   8  12       1029.94        925.28        26.99 o
  -6   8  12        612.28        649.60        19.33 o
  -4   8  12         67.71         88.93        10.99 o
  -2   8  12        676.50        714.13        20.01 o
   0   8  12        373.00        378.54        13.00 o
   2   8  12        280.43        261.92        14.19 o
   4   8  12        573.43        632.81        16.42 o
   6   8  12          0.15         10.51         9.89 o
   8   8  12         96.78         94.35        15.61 o
  10   8  12          0.03         -3.49         9.99 o
 -21   9  12        297.31        298.62        10.87 o
 -19   9  12        127.79        133.36        17.56 o
 -17   9  12       1029.35        990.13        24.06 o
 -15   9  12        689.71        618.41        21.38 o
 -13   9  12        795.28        711.70        23.91 o
 -11   9  12       1131.76       1088.36        51.23 o
  -9   9  12          8.38         16.44        13.99 o
  -7   9  12        130.67        126.72        11.46 o
  -5   9  12        538.80        530.78        24.03 o
  -3   9  12          9.44         16.31         9.94 o
  -1   9  12          1.66          7.83         9.58 o
   1   9  12         24.44         28.45        10.56 o
   3   9  12         20.03         18.02        12.60 o
   5   9  12        233.68        266.24        26.19 o
   7   9  12         91.54         80.32        15.83 o
   9   9  12         25.13         25.86        11.45 o
 -22  10  12         67.04         62.85         7.70 o
 -20  10  12        103.88         85.85         8.36 o
 -18  10  12          0.26          3.66         8.66 o
 -16  10  12        175.87        151.38        13.21 o
 -14  10  12        481.16        472.29        19.62 o
 -12  10  12        560.09        545.81        36.29 o
 -10  10  12         21.07         23.36        12.63 o
  -8  10  12        207.65        216.03        12.19 o
  -6  10  12          0.00          0.17         8.90 o
  -4  10  12          7.04         18.66        13.60 o
  -2  10  12         32.71         36.18        10.03 o
   0  10  12         33.74         31.17         9.80 o
   2  10  12        267.90        249.31        17.00 o
   4  10  12        104.20        117.90        19.22 o
   6  10  12         68.44         56.09        14.56 o
   8  10  12          0.00         -4.44        11.15 o
 -21  11  12         36.19         22.50         8.02 o
 -19  11  12         22.58         21.57        10.98 o
 -17  11  12        102.52        113.11        10.83 o
 -15  11  12         32.96         57.00        11.97 o
 -13  11  12          1.67          1.65        10.42 o
 -11  11  12        170.65        195.60        14.98 o
  -9  11  12          9.89         12.83         8.44 o
  -7  11  12          0.02         -3.08         8.36 o
  -5  11  12          4.40         -1.30         9.28 o
  -3  11  12         41.94         45.44        10.31 o
  -1  11  12         87.46         89.01        11.16 o
   1  11  12        116.09         99.61        11.12 o
   3  11  12          0.13        -15.09        15.58 o
   5  11  12         10.56         12.33         9.43 o
   7  11  12         55.66         52.08        12.45 o
 -20  12  12          3.36         -2.17         8.47 o
 -18  12  12         14.14         10.19        10.95 o
 -16  12  12         25.09         32.60        18.77 o
 -14  12  12         24.30         15.40         9.62 o
 -12  12  12        580.40        612.63        44.19 o
 -10  12  12        279.22        289.79        12.50 o
  -8  12  12          9.44         14.43         9.01 o
  -6  12  12        946.12       1055.81        30.53 o
  -4  12  12        869.85        816.52        19.28 o
  -2  12  12         89.78         75.88        10.47 o
   0  12  12        496.72        481.89        15.94 o
   2  12  12        200.49        205.81        21.41 o
   4  12  12          0.67         -5.88         9.47 o
   6  12  12         87.57         77.71         8.86 o
 -19  13  12        102.61        119.88        11.54 o
 -17  13  12         48.24         56.00        12.69 o
 -15  13  12          4.44         -4.92        14.20 o
 -13  13  12         57.61         73.42         8.85 o
 -11  13  12        165.90        168.82        10.88 o
  -9  13  12         93.33        105.62        12.29 o
  -7  13  12        220.84        218.14        12.20 o
  -5  13  12          5.89         10.07         8.80 o
  -3  13  12         64.23         50.10         9.92 o
  -1  13  12          2.70          0.17         8.55 o
   1  13  12          5.48          0.41        11.03 o
   3  13  12          6.93         -3.15         9.92 o
   5  13  12         28.47         34.62         8.20 o
 -18  14  12         89.47         87.61        10.42 o
 -16  14  12          9.51         -5.27        10.83 o
 -14  14  12         26.21         38.38        14.44 o
 -12  14  12         40.59         31.74         7.66 o
 -10  14  12         17.59         24.98         7.49 o
  -8  14  12          4.42          3.80         7.53 o
  -6  14  12          6.78         11.15         8.11 o
  -4  14  12         20.96          1.52         8.27 o
  -2  14  12         10.64         20.04         8.59 o
   0  14  12          0.17         -0.09        10.96 o
   2  14  12         16.34         14.57         9.29 o
   4  14  12          6.74          5.79         7.48 o
 -17  15  12          0.00          4.55         7.97 o
 -15  15  12         48.66         43.07        12.04 o
 -13  15  12        202.36        210.34        17.38 o
 -11  15  12          9.91         11.12         7.07 o
  -9  15  12        418.88        407.94        15.33 o
  -7  15  12        198.31        210.58        13.16 o
  -5  15  12         13.60         23.97         7.60 o
  -3  15  12         72.15         74.60         8.45 o
  -1  15  12         13.59         18.09        10.14 o
   1  15  12         43.70         51.76         8.85 o
   3  15  12          8.48          2.61         6.46 o
 -16  16  12        136.43        139.59         9.26 o
 -14  16  12         33.15         23.70        10.05 o
 -12  16  12          6.83          8.31         6.66 o
 -10  16  12          1.90         -4.59         6.33 o
  -8  16  12          3.92          7.45         7.23 o
  -6  16  12         87.83        107.30        10.69 o
  -4  16  12          8.86         11.05         9.50 o
  -2  16  12         14.22         21.31         9.07 o
   0  16  12         22.27         33.70         7.76 o
   2  16  12          1.22         -9.95         9.95 o
 -13  17  12         39.07         56.07         8.28 o
 -11  17  12         91.07        106.26         7.23 o
  -9  17  12         11.45          7.52         5.51 o
  -7  17  12        289.49        351.76         9.99 o
  -5  17  12         73.83         91.52         7.21 o
  -3  17  12          8.00         13.91         7.44 o
  -1  17  12        216.07        220.91        15.01 o
   1  17  12         12.58         19.19         9.21 o
  -8  18  12         27.22         56.13         8.28 o
  -6  18  12         63.34         71.15         7.64 o
  -4  18  12        304.61        358.81        10.32 o
  -2  18  12         48.84         78.69         8.94 o
 -25   1  13          9.83          4.04         4.73 o
 -23   1  13          9.90         13.15         8.85 o
 -21   1  13          8.58          6.48        10.59 o
 -19   1  13        157.45        153.48        14.74 o
 -17   1  13         84.36         95.96        14.57 o
 -15   1  13         18.03          3.35        12.12 o
 -13   1  13         62.48         60.40        11.42 o
 -11   1  13       1053.81       1100.24        34.72 o
  -9   1  13        157.18        130.43        11.03 o
  -7   1  13         86.10        106.39        10.58 o
  -5   1  13        569.86        553.48        27.95 o
  -3   1  13        200.49        162.46        11.94 o
  -1   1  13        203.91        210.12        13.05 o
   1   1  13        870.20        836.52        25.24 o
   3   1  13        263.42        259.36        11.47 o
   5   1  13          0.08          7.16         8.94 o
   7   1  13         53.71         49.78        12.10 o
   9   1  13          8.76          8.46         8.60 o
 -24   2  13          0.24          8.76         6.56 o
 -22   2  13          5.43         11.95         9.54 o
 -20   2  13         12.05         11.26        11.43 o
 -18   2  13         34.32         41.33        13.01 o
 -16   2  13         19.42         24.32        12.99 o
 -14   2  13          1.58         13.83        11.30 o
 -12   2  13         76.15         67.08        12.42 o
 -10   2  13          5.09          5.22         9.45 o
  -8   2  13          7.85         11.45         9.40 o
  -6   2  13        155.18        142.49        13.75 o
  -4   2  13        125.33        104.53        18.20 o
  -2   2  13         59.70         63.64        10.29 o
   0   2  13          8.45         -1.55         9.66 o
   2   2  13          3.50          4.19        10.58 o
   4   2  13        149.08        134.93        11.84 o
   6   2  13        199.54        207.19        12.24 o
   8   2  13         27.80         27.12         7.71 o
  10   2  13          9.49          9.84         6.59 o
 -23   3  13          5.20         -1.16         7.43 o
 -21   3  13        129.78        166.65        15.80 o
 -19   3  13        151.88        104.79        13.24 o
 -17   3  13         51.20         46.95        12.61 o
 -15   3  13        137.20        134.22        18.77 o
 -13   3  13          3.66          1.98        11.49 o
 -11   3  13        149.92        146.88        14.42 o
  -9   3  13       1531.71       1432.38        48.05 o
  -7   3  13        261.62        178.99        14.89 o
  -5   3  13       1734.46       1851.34       111.67 o
  -3   3  13       2872.44       2346.71        49.40 o
  -1   3  13        782.45        585.60        18.19 o
   1   3  13        487.05        459.75        20.64 o
   3   3  13        609.21        655.47        18.35 o
   5   3  13          9.16          9.85         9.21 o
   7   3  13        168.43        149.33        10.26 o
   9   3  13         62.39         59.39         6.92 o
 -24   4  13         19.24         17.51         8.84 o
 -22   4  13         18.25         17.11         8.42 o
 -20   4  13        331.65        271.53        14.60 o
 -18   4  13        460.44        473.87        19.20 o
 -16   4  13         19.53         13.80         9.30 o
 -14   4  13          8.69         14.26        11.37 o
 -12   4  13        144.04        128.18        14.44 o
 -10   4  13        162.29        138.10        19.07 o
  -8   4  13        264.52        230.92        16.28 o
  -6   4  13        321.28        359.51        18.66 o
  -4   4  13       1464.28       1333.35        24.72 o
  -2   4  13         30.11         49.37         9.06 o
   0   4  13       1443.58       1468.80        26.29 o
   2   4  13        906.88        876.54        20.86 o
   4   4  13        211.84        227.61        13.15 o
   6   4  13        159.79        149.53        10.30 o
   8   4  13        212.77        208.70         9.75 o
 -23   5  13         29.45         26.44         6.50 o
 -21   5  13         95.02         89.33         9.97 o
 -19   5  13        552.78        544.81        35.97 o
 -17   5  13        220.32        223.96        11.77 o
 -15   5  13        245.81        264.88        22.88 o
 -13   5  13          0.84          5.14        15.76 o
 -11   5  13       1132.78       1099.21        28.01 o
  -9   5  13       1147.97       1059.37        76.27 o
  -7   5  13        146.01        115.88        15.07 o
  -5   5  13       1001.39        980.56        32.95 o
  -3   5  13       1655.77       1580.77        26.67 o
  -1   5  13        643.76        645.72        19.23 o
   1   5  13         13.19         18.01         9.66 o
   3   5  13          1.05          1.38         9.54 o
   5   5  13        192.21        179.88        11.17 o
   7   5  13          0.06          1.28         7.41 o
   9   5  13         80.98         68.35         6.01 o
 -22   6  13          2.53          5.87        11.02 o
 -20   6  13        854.25        871.78        48.19 o
 -18   6  13        492.27        577.60        18.81 o
 -16   6  13        104.13         99.95        13.72 o
 -14   6  13        683.77        660.31        32.17 o
 -12   6  13        177.90        142.71        14.97 o
 -10   6  13         52.80         34.16        13.63 o
  -8   6  13        172.40        176.16        14.97 o
  -6   6  13          8.49         11.22        17.58 o
  -4   6  13        204.08        190.99        10.87 o
  -2   6  13       1155.20       1186.64        22.66 o
   0   6  13        527.92        563.03        21.18 o
   2   6  13          0.02          0.02         9.23 o
   4   6  13         14.84          7.26         8.49 o
   6   6  13         54.79         48.22         8.14 o
   8   6  13         59.51         66.64         6.75 o
 -23   7  13        381.74        389.16        13.31 o
 -21   7  13         69.84         65.36         7.77 o
 -19   7  13        544.06        564.91        17.24 o
 -17   7  13        619.79        655.87        20.92 o
 -15   7  13        102.35        117.85        13.80 o
 -13   7  13       1494.20       1514.43        53.45 o
 -11   7  13        898.64        729.22        28.08 o
  -9   7  13        296.17        263.15        17.66 o
  -7   7  13        472.15        460.49        20.39 o
  -5   7  13        438.36        447.71        16.41 o
  -3   7  13       1569.34       1765.80        34.65 o
  -1   7  13        140.84        147.84         9.91 o
   1   7  13         16.59          8.02         7.62 o
   3   7  13         20.13         17.25         8.21 o
   5   7  13        230.76        207.91        10.28 o
   7   7  13        257.13        247.04        11.71 o
   9   7  13          0.09         -6.93         7.90 o
 -22   8  13        252.92        269.51        12.77 o
 -20   8  13          3.64          9.03         7.58 o
 -18   8  13        560.22        603.04        18.65 o
 -16   8  13        526.49        554.48        19.96 o
 -14   8  13        128.53        124.96        19.42 o
 -12   8  13         20.66         21.49        12.93 o
 -10   8  13        458.17        434.77        20.39 o
  -8   8  13        501.60        546.17        22.13 o
  -6   8  13        422.57        371.37        14.83 o
  -4   8  13        190.28        191.70        10.27 o
  -2   8  13         21.53         32.08         8.03 o
   0   8  13         46.78         36.53         7.97 o
   2   8  13          3.60          7.74         7.15 o
   4   8  13         11.20         10.99         9.37 o
   6   8  13        155.28        147.12        17.32 o
   8   8  13        102.07         97.16        12.41 o
 -21   9  13        126.98        109.53         7.18 o
 -19   9  13        113.12        119.66        10.66 o
 -17   9  13          0.06         -2.01         9.55 o
 -15   9  13        281.79        293.15        17.69 o
 -13   9  13          6.63         22.29        12.93 o
 -11   9  13       1902.94       1715.28        33.41 o
  -9   9  13        962.26        971.04        63.91 o
  -7   9  13          1.86         -0.61        11.54 o
  -5   9  13         40.71         38.87         9.36 o
  -3   9  13          0.22          8.53         9.13 o
  -1   9  13        145.38        135.90        14.73 o
   1   9  13        179.62        188.38        14.74 o
   3   9  13         63.07         78.84        11.86 o
   5   9  13          0.33          0.00        13.11 o
   7   9  13        102.95        100.05        14.02 o
 -20  10  13         37.63         57.16         6.90 o
 -18  10  13         12.04          4.41        16.67 o
 -16  10  13         35.40         36.59        10.08 o
 -14  10  13          0.53         -3.49        10.88 o
 -12  10  13         18.82          4.90        12.05 o
 -10  10  13        341.04        398.90        19.31 o
  -8  10  13        189.92        197.96        16.68 o
  -6  10  13        100.65        100.81        10.69 o
  -4  10  13         26.19         25.68         9.63 o
  -2  10  13         88.92        131.41        11.55 o
   0  10  13        103.25        122.13        13.91 o
   2  10  13         33.35         54.76        14.54 o
   4  10  13          0.11         -7.68         9.11 o
   6  10  13         11.21         17.48        11.76 o
 -19  11  13         96.68        100.98         7.60 o
 -17  11  13        128.47        161.40        18.50 o
 -15  11  13          2.82         -1.60         9.27 o
 -13  11  13        832.20        904.35        28.32 o
 -11  11  13       1080.60       1127.75        26.60 o
  -9  11  13        182.57        172.21        15.33 o
  -7  11  13        329.52        359.03        17.38 o
  -5  11  13        809.83        790.61        18.69 o
  -3  11  13         13.33         18.65         8.91 o
  -1  11  13        106.06        124.43        10.76 o
   1  11  13         76.85         80.89        12.24 o
   3  11  13        116.84        113.80        11.13 o
   5  11  13         57.06         61.23        12.49 o
 -20  12  13         79.34         78.51         7.81 o
 -18  12  13          0.15          3.23        10.45 o
 -16  12  13         53.14         38.07         8.61 o
 -14  12  13          0.63         -9.37         9.37 o
 -12  12  13        157.23        156.11        13.10 o
 -10  12  13         45.01         59.43        12.38 o
  -8  12  13         31.68         30.18         8.62 o
  -6  12  13         11.92          1.60         8.88 o
  -4  12  13         20.07         10.08         8.71 o
  -2  12  13        144.29        137.76        10.57 o
   0  12  13          0.96         -2.12        10.09 o
   2  12  13          2.81         -0.16         9.38 o
   4  12  13        174.31        185.70        10.20 o
 -19  13  13        134.98        150.30         9.16 o
 -17  13  13         42.56         49.99        10.88 o
 -15  13  13         23.31         33.21        12.78 o
 -13  13  13         47.00         58.79        11.41 o
 -11  13  13         17.72          4.04         9.13 o
  -9  13  13         11.64         29.16         7.76 o
  -7  13  13        138.77        140.45        12.61 o
  -5  13  13         29.01         37.81         8.42 o
  -3  13  13        120.44        106.45         9.67 o
  -1  13  13          0.15          1.30         9.49 o
   1  13  13         25.24         30.99         9.09 o
   3  13  13         27.22         15.29         7.51 o
 -18  14  13         72.50         74.41         7.80 o
 -16  14  13         35.46         45.80        10.29 o
 -14  14  13        104.87        114.61        14.69 o
 -12  14  13        141.67        140.35        17.76 o
 -10  14  13         76.06         96.50         7.81 o
  -8  14  13          6.98          9.26         7.15 o
  -6  14  13         47.99         30.96         8.02 o
  -4  14  13        107.15        124.38         9.26 o
  -2  14  13          8.85          8.28         7.22 o
   0  14  13         12.25          5.47         8.19 o
   2  14  13          0.05         -1.92         6.61 o
 -15  15  13         58.74         64.25        10.21 o
 -13  15  13        231.63        212.85        15.71 o
 -11  15  13         13.23         22.94         8.86 o
  -9  15  13         36.10         56.77         7.23 o
  -7  15  13         60.95         64.11         9.55 o
  -5  15  13          7.36          8.88         6.56 o
  -3  15  13          0.33         -0.43         8.42 o
  -1  15  13          0.94          2.39         7.51 o
   1  15  13          0.01         -4.56         5.65 o
 -14  16  13        100.05        113.59         9.39 o
 -12  16  13          4.39          1.34         8.76 o
 -10  16  13        159.76        141.65        21.26 o
  -8  16  13         65.54         57.54         6.38 o
  -6  16  13         41.50         48.11         6.80 o
  -4  16  13        121.51        114.05         9.15 o
  -2  16  13         14.09         14.15         6.27 o
   0  16  13         42.36         31.34         8.24 o
  -9  17  13          9.56         17.12         7.21 o
  -7  17  13        179.23        238.13        13.28 o
  -5  17  13        136.60        173.30         8.59 o
  -3  17  13          3.45         -3.66         7.53 o
 -24   0  14         78.85         77.20         9.27 o
 -22   0  14        331.69        385.72        19.77 o
 -20   0  14          4.67         12.75        13.75 o
 -18   0  14        840.02        859.58        33.10 o
 -16   0  14        697.66        649.14        30.87 o
 -14   0  14         25.67         12.74        16.92 o
 -12   0  14        319.48        301.05        23.77 o
 -10   0  14          0.00         -8.00        15.14 o
  -8   0  14       1055.59       1005.54        36.36 o
  -6   0  14        922.87        900.98        34.83 o
  -4   0  14         30.37         26.24        11.56 o
  -2   0  14          0.41         -3.91        11.12 o
   0   0  14         16.08         20.24        16.22 o
   2   0  14          3.91          3.64        18.75 o
   4   0  14         17.94         21.04        15.77 o
   6   0  14         56.27         59.53        16.09 o
   8   0  14         29.62         40.41        11.06 o
 -23   1  14          2.06          1.40         6.68 o
 -21   1  14         19.52         35.35         9.80 o
 -19   1  14         28.20         15.22        10.45 o
 -17   1  14         22.12         20.78        10.89 o
 -15   1  14        158.10        139.87        14.29 o
 -13   1  14       1156.24       1129.82        27.30 o
 -11   1  14        197.86        164.09        22.58 o
  -9   1  14        224.12        159.90        17.48 o
  -7   1  14        264.19        213.67        14.77 o
  -5   1  14          1.85          3.72         8.13 o
  -3   1  14        334.90        298.25        14.38 o
  -1   1  14         20.16         12.07         9.21 o
   1   1  14         11.61          4.45         8.08 o
   3   1  14          3.72         11.57        11.27 o
   5   1  14         94.79         75.57        11.59 o
   7   1  14         72.65         63.18         9.99 o
   9   1  14          1.76         -2.45         5.14 o
 -24   2  14          4.53          4.95         7.00 o
 -22   2  14          0.50          0.29         8.05 o
 -20   2  14          5.11          3.59        10.07 o
 -18   2  14          9.38         25.43        10.55 o
 -16   2  14        556.49        563.82        25.35 o
 -14   2  14        121.48        106.46        12.50 o
 -12   2  14       1010.62        932.16        42.49 o
 -10   2  14       1543.61       1306.28        95.32 o
  -8   2  14        115.82         88.72        19.24 o
  -6   2  14       1394.34       1304.89        77.19 o
  -4   2  14       2773.57       2346.81        39.83 o
  -2   2  14        141.15        175.02        12.85 o
   0   2  14        548.40        468.16        16.72 o
   2   2  14        257.11        247.93        10.85 o
   4   2  14         13.56          9.82         8.14 o
   6   2  14          8.19          4.39         9.36 o
   8   2  14          0.44          0.63         6.70 o
 -23   3  14         55.80         60.49         6.57 o
 -21   3  14        246.59        253.34        18.76 o
 -19   3  14         42.14         57.67        10.55 o
 -17   3  14        175.87        161.38        14.46 o
 -15   3  14        167.04        166.55        15.14 o
 -13   3  14         12.27          5.19        10.88 o
 -11   3  14        856.14        673.40        31.31 o
  -9   3  14        663.99        656.02        52.46 o
  -7   3  14         84.05         39.02        11.69 o
  -5   3  14        199.90        141.21        10.38 o
  -3   3  14        186.80        182.38        12.67 o
  -1   3  14        377.37        359.04        20.48 o
   1   3  14         62.31         61.17        10.41 o
   3   3  14         50.37         35.25         9.24 o
   5   3  14        191.07        173.10        10.25 o
   7   3  14          0.61         -2.64         6.41 o
 -22   4  14          3.82          3.20         6.68 o
 -20   4  14         26.64         34.38        16.59 o
 -18   4  14         24.72         37.46        10.44 o
 -16   4  14          0.00         10.69        10.57 o
 -14   4  14          0.66         -0.66        15.71 o
 -12   4  14          9.28          2.06        14.81 o
 -10   4  14         26.45         14.88        12.25 o
  -8   4  14         19.16         12.79        12.83 o
  -6   4  14         22.17         37.62        10.40 o
  -4   4  14          5.13          8.82         8.10 o
  -2   4  14          0.37         -6.87         9.82 o
   0   4  14         19.06         20.46         9.58 o
   2   4  14        128.01        124.98         9.47 o
   4   4  14          6.69          5.72         8.02 o
   6   4  14         48.86         50.19         7.45 o
   8   4  14         76.45         71.30         6.47 o
 -23   5  14         32.64         39.59         8.38 o
 -21   5  14         56.62         92.16        14.05 o
 -19   5  14         60.90         85.20        17.31 o
 -17   5  14        511.83        533.79        48.53 o
 -15   5  14        291.84        279.98        16.51 o
 -13   5  14         36.40         40.33        17.88 o
 -11   5  14        743.28        804.40        30.62 o
  -9   5  14       1008.46        932.14        26.24 o
  -7   5  14        346.11        321.68        18.18 o
  -5   5  14          0.58          2.12         8.15 o
  -3   5  14        289.48        306.54        12.19 o
  -1   5  14        208.92        214.79        12.87 o
   1   5  14          3.33         -2.71         8.86 o
   3   5  14         95.48         93.52         9.56 o
   5   5  14          0.05          7.88         6.75 o
   7   5  14         11.88          4.64         4.99 o
 -22   6  14         23.68         16.00        10.04 o
 -20   6  14         27.16         40.64        13.97 o
 -18   6  14        143.59        135.47        11.48 o
 -16   6  14          9.32         -1.66        10.61 o
 -14   6  14         27.50         28.18        16.49 o
 -12   6  14        196.98        166.74        16.02 o
 -10   6  14         19.11         22.54        12.29 o
  -8   6  14          1.57         -6.03        12.00 o
  -6   6  14          5.96          8.20         8.18 o
  -4   6  14        323.28        307.74        12.06 o
  -2   6  14        175.44        227.81        11.00 o
   0   6  14          8.64          1.50         8.49 o
   2   6  14         15.07         20.13         7.33 o
   4   6  14        252.36        272.92        12.14 o
   6   6  14        165.77        194.15         8.17 o
 -21   7  14         74.83         90.56        12.17 o
 -19   7  14        130.63        149.66        10.29 o
 -17   7  14        336.77        335.81        15.14 o
 -15   7  14         35.88         47.61        12.53 o
 -13   7  14        447.53        430.19        26.46 o
 -11   7  14        396.12        364.49        19.03 o
  -9   7  14         13.20         18.65        12.90 o
  -7   7  14          0.86         -4.10         7.52 o
  -5   7  14        184.62        149.18         9.77 o
  -3   7  14         89.88         88.36         8.93 o
  -1   7  14         52.79         40.66         7.78 o
   1   7  14         45.35         55.61         8.84 o
   3   7  14         44.02         39.99         7.42 o
   5   7  14        424.81        396.36        19.26 o
   7   7  14        150.41        145.65        10.87 o
 -20   8  14        163.15        157.85        12.55 o
 -18   8  14         98.91         81.97        10.70 o
 -16   8  14         33.57         25.54        11.29 o
 -14   8  14          0.85          1.22        16.75 o
 -12   8  14       1217.29       1098.17        27.57 o
 -10   8  14        945.07       1088.32        27.90 o
  -8   8  14        199.26        181.73        12.47 o
  -6   8  14         61.66         89.47        10.82 o
  -4   8  14         23.66         30.51         9.30 o
  -2   8  14         42.88         18.75         7.14 o
   0   8  14         17.04         15.35         8.34 o
   2   8  14         35.45         31.40        12.20 o
   4   8  14         28.42         33.44        14.41 o
   6   8  14        253.14        292.15        15.07 o
 -19   9  14         23.59         41.04         7.58 o
 -17   9  14          2.29         -5.05         9.20 o
 -15   9  14         49.45         57.92        11.77 o
 -13   9  14        178.00        185.51        19.56 o
 -11   9  14        630.98        654.28        23.57 o
  -9   9  14        288.46        278.83        17.99 o
  -7   9  14         33.48         25.93        11.91 o
  -5   9  14          4.11          2.11        12.16 o
  -3   9  14         52.00         28.56        13.03 o
  -1   9  14         34.09         54.50        12.51 o
   1   9  14          1.99         -2.45         9.77 o
   3   9  14         10.76         -0.24        13.93 o
   5   9  14          0.01          2.02        10.60 o
 -20  10  14        113.70         96.78         8.04 o
 -18  10  14         69.75        111.41        12.05 o
 -16  10  14         33.75         34.12         9.56 o
 -14  10  14          4.72         -0.57         9.86 o
 -12  10  14        454.76        454.82        18.35 o
 -10  10  14        981.99       1053.61        26.41 o
  -8  10  14         65.39         53.76        12.77 o
  -6  10  14         90.67         69.74        14.09 o
  -4  10  14          6.54         19.81        12.14 o
  -2  10  14          3.68          5.03        10.66 o
   0  10  14         42.52         43.97        10.86 o
   2  10  14         18.68         21.89         8.77 o
   4  10  14          4.32          6.14        11.63 o
 -19  11  14         58.08         61.57         8.76 o
 -17  11  14         74.06         67.21         8.02 o
 -15  11  14         28.55         26.54         8.67 o
 -13  11  14          0.07          2.02        10.18 o
 -11  11  14         43.74         47.97        11.81 o
  -9  11  14        420.22        342.81        17.01 o
  -7  11  14         70.10         77.52        12.58 o
  -5  11  14          3.03          9.96         8.25 o
  -3  11  14         10.76         14.66        10.67 o
  -1  11  14        173.53        173.05        12.78 o
   1  11  14          1.02          2.56         8.71 o
   3  11  14        150.40        178.30        14.59 o
 -18  12  14         85.83         82.27         9.37 o
 -16  12  14         15.71         14.60         6.96 o
 -14  12  14         12.23         10.99         8.38 o
 -12  12  14          8.81         12.70         8.03 o
 -10  12  14         21.54         18.10        10.40 o
  -8  12  14         57.76         61.61        11.43 o
  -6  12  14          7.59          8.24         7.77 o
  -4  12  14         72.50         67.27        11.47 o
  -2  12  14        214.72        284.45        14.14 o
   0  12  14         31.88         44.97         8.98 o
   2  12  14          0.05          5.66         6.45 o
 -17  13  14         14.95         16.15         7.76 o
 -15  13  14          2.18         -3.73        10.00 o
 -13  13  14        121.10        123.53         9.35 o
 -11  13  14        140.77        138.67         9.22 o
  -9  13  14         21.98         17.50         8.80 o
  -7  13  14         14.42         21.78         7.38 o
  -5  13  14         73.25         94.56         8.11 o
  -3  13  14        165.01        209.75        12.38 o
  -1  13  14          0.95          4.76        12.85 o
   1  13  14         55.81         73.31         7.53 o
 -16  14  14          7.76          1.00         7.07 o
 -14  14  14         37.94         35.44         9.85 o
 -12  14  14         61.31         56.62        13.42 o
 -10  14  14         51.14         54.08         6.94 o
  -8  14  14          1.30          4.44         7.87 o
  -6  14  14         39.31         37.35         6.37 o
  -4  14  14         15.80         21.71         7.63 o
  -2  14  14         30.92         36.35         7.83 o
   0  14  14         57.90         61.22         6.71 o
 -13  15  14          0.07          3.72         8.13 o
 -11  15  14          1.80          7.29         9.60 o
  -9  15  14          6.31          8.27         7.67 o
  -7  15  14          9.63          2.21        11.98 o
  -5  15  14          4.45          7.65        10.89 o
  -3  15  14          0.14          3.08         5.75 o
 -10  16  14         12.37          3.31         7.04 o
  -8  16  14          2.94         11.24         5.43 o
  -6  16  14          1.26          8.10         8.31 o
  -4  16  14         10.49         17.69         7.62 o
 -23   1  15        263.96        260.28        12.54 o
 -21   1  15         86.99         93.14         8.97 o
 -19   1  15         39.09         34.22         9.68 o
 -17   1  15        248.37        244.83        14.42 o
 -15   1  15          4.50         -5.29        10.05 o
 -13   1  15        219.57        181.77        15.50 o
 -11   1  15        301.94        304.32        31.53 o
  -9   1  15         10.19         26.17        10.77 o
  -7   1  15        131.26        133.97        20.65 o
  -5   1  15         50.86         62.60        10.18 o
  -3   1  15         33.61         24.48         9.52 o
  -1   1  15        105.64        112.55        11.14 o
   1   1  15          3.96          4.29        11.91 o
   3   1  15         37.42         38.77        11.42 o
   5   1  15         26.90         23.80         9.16 o
   7   1  15          0.89          1.99         6.67 o
 -22   2  15          1.87          0.60         5.83 o
 -20   2  15        442.91        465.47        15.42 o
 -18   2  15        541.63        530.08        28.95 o
 -16   2  15         10.48         27.73        10.30 o
 -14   2  15        374.10        347.49        16.34 o
 -12   2  15        314.52        359.25        26.34 o
 -10   2  15        169.39        159.18        24.04 o
  -8   2  15        147.04         80.97        19.15 o
  -6   2  15          0.48         -9.81         9.81 o
  -4   2  15         35.93         16.57         9.64 o
  -2   2  15         32.69         31.72         9.37 o
   0   2  15        148.19        141.89         8.86 o
   2   2  15          6.90         14.29        11.21 o
   4   2  15         66.54         68.76         9.77 o
   6   2  15         89.73         95.65         8.09 o
 -23   3  15         80.51         80.64         8.99 o
 -21   3  15         35.44         34.32         7.03 o
 -19   3  15         92.63         81.14         9.52 o
 -17   3  15        363.55        356.43        15.46 o
 -15   3  15         82.91         96.10        11.94 o
 -13   3  15         28.45         28.89        15.20 o
 -11   3  15        109.01         67.16        18.01 o
  -9   3  15        167.20        145.35        20.82 o
  -7   3  15          8.81         12.39         8.15 o
  -5   3  15        149.04        116.46        11.25 o
  -3   3  15        221.66        192.30        15.49 o
  -1   3  15         21.52         17.83         9.69 o
   1   3  15         80.68         60.17         8.99 o
   3   3  15         50.91         38.45         7.35 o
   5   3  15          3.64          3.43         7.67 o
 -22   4  15         16.88         14.46         9.02 o
 -20   4  15         70.97         96.97        14.10 o
 -18   4  15         13.59         17.15        14.33 o
 -16   4  15         82.78         60.72        16.32 o
 -14   4  15        359.01        434.20        26.76 o
 -12   4  15          1.59         -0.18        16.15 o
 -10   4  15        320.76        318.89        17.32 o
  -8   4  15        290.06        327.06        17.48 o
  -6   4  15         45.51         50.38         8.62 o
  -4   4  15        106.06        100.89        11.15 o
  -2   4  15        199.58        235.91        12.71 o
   0   4  15          7.85          2.42         8.20 o
   2   4  15         17.64         15.50         7.44 o
   4   4  15          0.76          7.05         6.12 o
 -21   5  15         20.85         18.86        11.08 o
 -19   5  15         52.74         31.17        14.64 o
 -17   5  15        160.86        206.13        19.70 o
 -15   5  15          6.97         -3.51        10.08 o
 -13   5  15         83.71         87.25        19.08 o
 -11   5  15        221.14        210.56        22.10 o
  -9   5  15         52.08         66.75        13.31 o
  -7   5  15        264.67        267.24        11.38 o
  -5   5  15         20.52         24.65         8.07 o
  -3   5  15        125.81        140.04        10.82 o
  -1   5  15        141.31        168.39        11.01 o
   1   5  15          1.06          1.64         6.81 o
   3   5  15         92.25         93.23         7.77 o
   5   5  15          6.86         11.71         4.85 o
 -22   6  15          5.76         10.44         6.48 o
 -20   6  15        113.58        126.68        13.39 o
 -18   6  15        476.97        531.96        23.80 o
 -16   6  15        235.67        217.09        13.15 o
 -14   6  15          2.44          3.87        16.40 o
 -12   6  15         44.83         44.34        18.05 o
 -10   6  15          8.88          0.29        11.95 o
  -8   6  15         58.49         37.74         8.17 o
  -6   6  15          0.47          3.73         7.47 o
  -4   6  15         59.08         86.63         8.33 o
  -2   6  15        178.51        176.71        11.29 o
   0   6  15        150.00        138.44         9.69 o
   2   6  15         10.57          4.82         6.48 o
   4   6  15        250.00        239.14         7.70 o
 -21   7  15         59.26         47.81         8.75 o
 -19   7  15        332.70        319.20        17.69 o
 -17   7  15         46.84         51.53         9.16 o
 -15   7  15         93.35        101.85        11.65 o
 -13   7  15        237.20        225.06        21.97 o
 -11   7  15         17.36          7.82        12.09 o
  -9   7  15        162.05        185.78         9.91 o
  -7   7  15         47.54         30.44         7.70 o
  -5   7  15         80.74         61.27         7.80 o
  -3   7  15         81.02         83.71         8.09 o
  -1   7  15        239.39        239.57        10.57 o
   1   7  15         13.50          8.13         6.57 o
   3   7  15         95.71         96.31        15.60 o
 -20   8  15        130.26        152.06        11.20 o
 -18   8  15          1.34         -7.25         7.37 o
 -16   8  15        112.26        129.67        11.55 o
 -14   8  15        216.53        204.15        13.77 o
 -12   8  15        359.15        372.24        23.95 o
 -10   8  15         15.50         29.32         8.61 o
  -8   8  15        194.34        229.59        16.23 o
  -6   8  15          4.77         -3.64         8.41 o
  -4   8  15          1.71         -1.80         8.03 o
  -2   8  15          2.01          4.13         7.71 o
   0   8  15          5.18         -0.31        14.66 o
   2   8  15          0.22         -0.93        11.54 o
   4   8  15         11.56          3.64         8.31 o
 -19   9  15          0.38         -2.29         7.90 o
 -17   9  15         33.79         44.08         8.23 o
 -15   9  15         93.00         87.79        10.57 o
 -13   9  15        244.75        234.54        20.34 o
 -11   9  15        144.29        168.79        14.38 o
  -9   9  15          4.14          8.42        10.82 o
  -7   9  15         14.65         16.96        11.20 o
  -5   9  15          0.21         -1.54        11.08 o
  -3   9  15        199.37        190.18        13.61 o
  -1   9  15         46.64         40.11         9.94 o
   1   9  15          3.90          1.16        12.71 o
   3   9  15          2.43          3.68         9.20 o
 -18  10  15         64.70         69.37         6.42 o
 -16  10  15          0.73         -0.33         7.40 o
 -14  10  15         14.17         26.18        10.37 o
 -12  10  15          0.90          0.69        13.34 o
 -10  10  15         68.81         66.92        12.14 o
  -8  10  15          3.89          4.08        11.00 o
  -6  10  15          3.75          5.14         9.65 o
  -4  10  15         11.72          7.93         9.86 o
  -2  10  15         43.35         38.01         9.86 o
   0  10  15          1.27         -4.44         7.39 o
   2  10  15         77.56         76.10        11.14 o
 -17  11  15          3.03          4.04         5.43 o
 -15  11  15          2.28         -1.04         7.23 o
 -13  11  15          6.28         -2.38         8.57 o
 -11  11  15         88.13         84.64        10.66 o
  -9  11  15         52.72         55.25        10.57 o
  -7  11  15          5.00          3.36         9.79 o
  -5  11  15         57.95         51.45        10.50 o
  -3  11  15        101.21         98.69        11.13 o
  -1  11  15         54.78         59.27         8.60 o
   1  11  15         40.03         49.21        10.27 o
 -16  12  15          1.75          2.54         7.77 o
 -14  12  15          2.00          2.41         6.46 o
 -12  12  15        132.75        158.70        18.61 o
 -10  12  15        118.62        138.77        11.02 o
  -8  12  15         10.48          6.03         8.89 o
  -6  12  15        145.06        161.73        11.51 o
  -4  12  15        858.24        992.27        19.26 o
  -2  12  15        205.76        253.94        15.07 o
   0  12  15         23.59         32.71         9.46 o
 -15  13  15          1.07          1.80         7.02 o
 -13  13  15         21.46         31.63        10.00 o
 -11  13  15          1.78          3.57         6.91 o
  -9  13  15        137.97        186.31        10.05 o
  -7  13  15        197.98        256.54        11.26 o
  -5  13  15         19.57         15.23         7.60 o
  -3  13  15          3.90         21.69        10.10 o
  -1  13  15          0.07          1.23         7.27 o
 -12  14  15        126.72        148.27        11.10 o
 -10  14  15        170.66        195.71        13.51 o
  -8  14  15         34.13         54.97         8.04 o
  -6  14  15         67.09        132.60        12.85 o
  -4  14  15        105.94        120.21         7.21 o
 -20   0  16        306.74        277.17        15.38 o
 -18   0  16        279.40        336.15        19.38 o
 -16   0  16         25.94          2.44        12.07 o
 -14   0  16          8.26          6.12        12.10 o
 -12   0  16        120.27        118.11        16.26 o
 -10   0  16         76.39         15.21        13.08 o
  -8   0  16         12.59         10.11        11.04 o
  -6   0  16        121.05        149.45        13.31 o
  -4   0  16        134.45        100.02        19.99 o
  -2   0  16         48.23         36.11        15.62 o
   0   0  16          7.82          2.32        14.68 o
   2   0  16         19.29         25.83        12.60 o
   4   0  16         25.26         25.22         9.48 o
 -21   1  16         18.67         16.09         5.73 o
 -19   1  16          0.13         -0.95         7.96 o
 -17   1  16        181.84        164.99        11.75 o
 -15   1  16        112.82         71.03        10.45 o
 -13   1  16          3.45          0.01         9.33 o
 -11   1  16          6.99          9.15         9.62 o
  -9   1  16         27.57         21.21        10.19 o
  -7   1  16        180.92        155.59        11.21 o
  -5   1  16          0.99          8.39         9.15 o
  -3   1  16        246.35        263.58        12.48 o
  -1   1  16         25.65         20.51        11.46 o
   1   1  16         16.41         17.69         9.21 o
   3   1  16         13.22         11.43         7.93 o
 -22   2  16         64.70         57.94         7.64 o
 -20   2  16          5.29         15.42         6.88 o
 -18   2  16         30.47         25.32        12.26 o
 -16   2  16         33.89         27.77         8.83 o
 -14   2  16         32.74         28.21         9.59 o
 -12   2  16        625.22        600.04        27.62 o
 -10   2  16        272.41        249.52        21.55 o
  -8   2  16          7.41          8.25         9.09 o
  -6   2  16         11.38          8.23         9.12 o
  -4   2  16        223.43        225.10        12.23 o
  -2   2  16         13.49         24.16         8.15 o
   0   2  16         66.98         59.43        13.05 o
   2   2  16         40.24         29.79         8.73 o
   4   2  16         10.37         10.12         5.99 o
 -21   3  16          0.06         -2.77         8.26 o
 -19   3  16         17.15         35.69        12.03 o
 -17   3  16         25.34         17.45        13.86 o
 -15   3  16        146.78        174.11        19.90 o
 -13   3  16         64.30         49.27        16.81 o
 -11   3  16         94.21         95.96        17.75 o
  -9   3  16         44.74         53.58         9.75 o
  -7   3  16         94.47         97.49        10.17 o
  -5   3  16         88.79         76.88         9.96 o
  -3   3  16         12.14         20.42         8.48 o
  -1   3  16         13.46         11.65         6.39 o
   1   3  16         37.82         35.15         9.23 o
   3   3  16          6.79          7.46         6.63 o
 -20   4  16         13.44         11.48         9.53 o
 -18   4  16          5.67         12.03        12.99 o
 -16   4  16         10.37         18.39        15.21 o
 -14   4  16          4.30         -0.24        14.50 o
 -12   4  16         93.91         84.27        16.91 o
 -10   4  16         79.78         94.19        12.37 o
  -8   4  16          4.69          7.23         8.26 o
  -6   4  16          7.37         17.02         8.77 o
  -4   4  16        157.16        161.24        10.90 o
  -2   4  16         26.83         29.19         8.18 o
   0   4  16         17.31         44.97         8.43 o
   2   4  16          1.84          3.39         6.98 o
 -21   5  16         54.11         61.31         8.65 o
 -19   5  16         13.27          6.40        11.22 o
 -17   5  16         34.70         34.33        14.01 o
 -15   5  16         55.08         63.37        16.13 o
 -13   5  16        121.85        115.82        16.78 o
 -11   5  16         60.43         68.99        11.46 o
  -9   5  16        213.05        200.71        11.61 o
  -7   5  16        286.59        263.43        16.87 o
  -5   5  16          0.75          0.28         8.03 o
  -3   5  16        141.21        137.81         9.94 o
  -1   5  16         64.53         68.16         6.93 o
   1   5  16         13.47         12.20         5.64 o
 -20   6  16          8.53         10.03         8.07 o
 -18   6  16          2.07          3.72        11.17 o
 -16   6  16          0.01         -4.55        13.23 o
 -14   6  16        106.03         79.18        10.54 o
 -12   6  16          2.98         -7.64         8.98 o
 -10   6  16        215.86        207.45        10.87 o
  -8   6  16        115.25        108.27         8.57 o
  -6   6  16         49.18         53.41         7.33 o
  -4   6  16          6.98         -1.99         7.63 o
  -2   6  16        140.81        113.25         8.56 o
   0   6  16         48.57         42.77         6.25 o
   2   6  16         40.98         39.07         8.20 o
 -19   7  16         24.53         13.79         8.48 o
 -17   7  16         34.67         58.91        12.71 o
 -15   7  16        244.24        208.86        12.08 o
 -13   7  16         90.28        112.11         8.21 o
 -11   7  16        395.28        444.60        12.53 o
  -9   7  16        250.31        296.15        10.00 o
  -7   7  16          0.13         -5.76         6.33 o
  -5   7  16          1.37          5.91         5.89 o
  -3   7  16        106.79        101.51         7.89 o
  -1   7  16        151.39        140.46         6.46 o
   1   7  16         90.61         91.68        11.37 o
 -18   8  16         10.91          8.36         8.89 o
 -16   8  16          2.29          9.00         6.65 o
 -14   8  16        111.18         99.46        10.16 o
 -12   8  16        139.47        153.28        10.35 o
 -10   8  16         32.88         34.06         9.20 o
  -8   8  16         73.05         77.44         8.34 o
  -6   8  16          2.20          6.26         7.25 o
  -4   8  16        221.58        195.77        12.12 o
  -2   8  16        322.14        320.02        18.55 o
   0   8  16          6.38          1.90         9.83 o
 -17   9  16         28.79         36.87         9.12 o
 -15   9  16          0.07         -6.46         6.95 o
 -13   9  16         17.28         22.38         8.91 o
 -11   9  16         32.00         23.95        13.24 o
  -9   9  16          5.06          8.38         9.92 o
  -7   9  16         17.09          8.21        10.03 o
  -5   9  16         43.03         34.24         9.47 o
  -3   9  16         34.57         41.04         8.37 o
  -1   9  16          0.11          7.52        10.31 o
 -16  10  16          0.19          2.53         5.09 o
 -14  10  16         31.29         32.09         7.87 o
 -12  10  16          5.73         19.15         8.21 o
 -10  10  16         73.71         95.78        13.92 o
  -8  10  16         27.59         38.37         9.50 o
  -6  10  16         11.33          8.35         8.42 o
  -4  10  16         24.34         37.98         8.19 o
  -2  10  16         73.85        105.08        12.38 o
 -15  11  16         31.55         32.95         5.30 o
 -13  11  16         11.99         17.20         6.78 o
 -11  11  16        102.92        151.16        12.26 o
  -9  11  16        122.45        119.87        10.23 o
  -7  11  16          0.30          1.48         7.82 o
  -5  11  16        482.64        567.42        16.97 o
  -3  11  16         92.11        136.02        11.65 o
 -14  12  16        141.40        134.42         9.17 o
 -12  12  16         47.24         64.76         6.61 o
 -10  12  16         84.61         94.85         7.98 o
  -8  12  16        109.76        129.46        11.23 o
  -6  12  16         11.93         13.22         7.77 o
  -4  12  16          1.65          1.62         7.77 o
 -11  13  16        127.05        142.13         9.65 o
  -9  13  16         12.54         13.20         7.88 o
 -19   1  17         15.63         17.08         8.44 o
 -17   1  17          4.52          0.37         6.82 o
 -15   1  17          0.39         -8.35         9.12 o
 -13   1  17         32.52         36.68         8.17 o
 -11   1  17        164.94        170.62        10.45 o
  -9   1  17         17.85         21.37         7.86 o
  -7   1  17         58.19         72.93        11.04 o
  -5   1  17         41.23         53.68         7.97 o
  -3   1  17         46.36         22.63         9.73 o
  -1   1  17        130.84        132.47        10.90 o
   1   1  17          7.11          1.67         6.02 o
 -20   2  17         79.89         66.66         8.35 o
 -18   2  17         40.76         43.15        10.70 o
 -16   2  17          5.86          2.39        11.45 o
 -14   2  17          1.35          6.55        12.31 o
 -12   2  17          8.61         15.27         9.34 o
 -10   2  17          8.22          6.57         7.74 o
  -8   2  17          2.91          8.83         7.91 o
  -6   2  17          0.74         -4.42         7.62 o
  -4   2  17         17.17         18.01         7.12 o
  -2   2  17         33.77         19.99         8.34 o
   0   2  17         22.21         18.57         6.80 o
 -19   3  17         95.50         75.81        10.10 o
 -17   3  17         87.45        104.77        13.37 o
 -15   3  17          0.17          2.58        11.67 o
 -13   3  17         20.08         23.00        13.46 o
 -11   3  17         54.85         44.31         8.21 o
  -9   3  17          5.58         13.33         7.73 o
  -7   3  17         48.27         39.39         8.21 o
  -5   3  17         43.84         24.32         7.55 o
  -3   3  17         19.96          3.43         6.50 o
  -1   3  17         40.15         49.64         8.24 o
   1   3  17          3.88         14.32         5.17 o
 -18   4  17         15.97          2.36        10.17 o
 -16   4  17         46.41         46.90        11.92 o
 -14   4  17        294.48        329.91        19.97 o
 -12   4  17        209.27        227.70        10.53 o
 -10   4  17        141.10        141.53        11.46 o
  -8   4  17        461.67        559.34        14.42 o
  -6   4  17         18.21         27.12         7.61 o
  -4   4  17        163.44        193.38         7.66 o
  -2   4  17        170.74        186.43        17.33 o
   0   4  17         11.66         18.66         5.66 o
 -19   5  17        118.98        121.14        10.22 o
 -17   5  17         83.48         99.37         7.79 o
 -15   5  17          0.19          2.76         7.71 o
 -13   5  17         11.65          7.85         6.58 o
 -11   5  17          3.59          7.32         6.96 o
  -9   5  17          5.13          9.55         7.36 o
  -7   5  17         88.49        127.97         9.05 o
  -5   5  17         28.45         23.36         7.01 o
  -3   5  17          0.00          3.25         4.81 o
  -1   5  17          6.90          1.90         5.35 o
 -18   6  17         32.42         32.88         8.30 o
 -16   6  17         44.13         55.22         5.40 o
 -14   6  17          0.00          4.93         5.53 o
 -12   6  17        221.85        230.80        11.49 o
 -10   6  17        116.27        108.28         7.90 o
  -8   6  17         17.54         12.91         9.41 o
  -6   6  17         78.10         78.87         7.10 o
  -4   6  17         57.14         45.37         6.12 o
  -2   6  17          8.92          4.39         4.62 o
 -17   7  17          1.07          5.01         8.07 o
 -15   7  17         14.79         22.71        10.91 o
 -13   7  17         19.68         22.77         5.75 o
 -11   7  17        349.86        397.23        13.36 o
  -9   7  17        188.48        194.06         8.03 o
  -7   7  17          4.01         -5.82         5.82 o
  -5   7  17          6.90          0.94         6.98 o
  -3   7  17        126.33        114.18        11.15 o
 -16   8  17         43.12         58.87         8.98 o
 -14   8  17          0.93         -1.93         6.01 o
 -12   8  17         80.37         97.03         8.59 o
 -10   8  17        118.25        137.71        14.80 o
  -8   8  17          0.45         13.34        12.48 o
  -6   8  17         20.05         13.86        11.92 o
  -4   8  17        189.84        146.19         8.98 o
 -15   9  17         18.37         22.07         7.66 o
 -13   9  17         45.09         60.71        11.08 o
 -11   9  17         37.90         73.57         8.02 o
  -9   9  17         62.09         53.87        12.46 o
  -7   9  17        159.88        217.23        14.82 o
  -5   9  17        154.42        134.97        12.96 o
 -12  10  17        313.92        370.21        31.87 o
 -10  10  17         13.06          8.15         6.37 o
  -8  10  17         58.21         87.81        11.01 o
  -6  10  17          0.23          3.92         7.97 o
 -18   0  18        201.27        231.66        10.86 o
 -16   0  18          0.15          2.77         8.54 o
 -14   0  18         66.69         49.71        11.05 o
 -12   0  18         43.13         33.02        11.80 o
 -10   0  18         35.28         21.89        12.67 o
  -8   0  18         66.53         67.60        13.30 o
  -6   0  18         73.76         77.97        13.03 o
  -4   0  18        127.95        128.91        13.30 o
  -2   0  18          0.04          2.01         7.31 o
 -17   1  18          8.96         15.54         5.70 o
 -15   1  18         49.07         38.96         6.06 o
 -13   1  18         35.00         37.92         6.13 o
 -11   1  18          9.69         15.43         6.35 o
  -9   1  18         22.98         17.51         8.74 o
  -7   1  18          2.79         -7.97         7.99 o
  -5   1  18         12.14          6.66         7.52 o
  -3   1  18          3.57          0.14         6.30 o
 -16   2  18          0.28          2.28         4.51 o
 -14   2  18         55.47         58.28         6.20 o
 -12   2  18        169.86        153.60         8.05 o
 -10   2  18         59.26         49.84         6.83 o
  -8   2  18          2.95         -0.98         5.98 o
  -6   2  18         15.75         12.74         7.61 o
  -4   2  18         27.39         17.59         6.83 o
  -2   2  18         15.01         14.05         4.84 o
 -17   3  18          5.54          3.03         4.61 o
 -15   3  18          0.70         -0.58         4.88 o
 -13   3  18         44.08         26.30         5.98 o
 -11   3  18        140.11        146.36         7.89 o
  -9   3  18         22.65         31.65         6.22 o
  -7   3  18          0.04         -5.51         5.51 o
  -5   3  18         20.80         24.29         6.78 o
  -3   3  18         28.79         43.41        10.27 o
 -16   4  18          0.61          4.37         4.97 o
 -14   4  18         10.35          7.73         5.01 o
 -12   4  18          6.77         13.11         5.63 o
 -10   4  18         19.20         25.01         6.06 o
  -8   4  18          8.17         12.70         5.54 o
  -6   4  18          8.12         11.33         4.77 o
  -4   4  18          2.46         12.22         4.91 o
 -15   5  18         21.24         24.14         8.48 o
 -13   5  18         66.13         75.09         5.51 o
 -11   5  18        170.86        191.46         7.37 o
  -9   5  18         15.48         13.80         5.22 o
  -7   5  18         43.68         49.24         5.03 o
  -5   5  18         43.11         53.46         7.36 o
 -14   6  18        223.24        259.42        12.88 o
 -12   6  18        298.40        301.61        15.23 o
 -10   6  18          4.90          0.71        10.52 o
  -8   6  18          0.04          2.40         9.12 o
  -6   6  18         36.85         28.85         8.18 o
 -13   7  18        189.32        191.96        11.35 o
 -11   7  18        164.49        152.62        11.20 o
  -9   7  18          0.11         -0.77         8.72 o
  -7   7  18          0.01          3.56         7.38 o
 -12   8  18        111.54        100.61         9.10 o
 -10   8  18        352.95        368.58        13.54 o
  -8   8  18         33.91         32.75         7.70 o
 -13   1  19          0.84          2.13         4.66 o
 -11   1  19          0.85         -2.14         5.81 o
  -9   1  19          0.83          5.77         5.12 o
 -12   2  19          0.03          0.04         4.53 o
 -10   2  19          0.06         -1.91         4.94 o
                                                
