# Supplementary material for: Redetermined structure of gossypol (P3 polymorph)
Source: Acta Crystallogr E Crystallogr Commun. 2015 Jun 3;71(Pt 7):o442–3. doi: 10.1107/S205698901500941X (PMC4518924; doi:10.1107/S205698901500941X)
Supplement: Supplementary file 3 [file e-71-0o442-Isup3.cml]

<?xml version="1.0" ?>
<cml>
<molecule title="1,1&#39;,6,6&#39;,7,7&#39;-Hexahydroxy-5,5&#39;-diisopropyl-3,3&#39;-dimethyl[2,2&#39;-binaphthalene]-8,8&#39;-dicarbaldehyde" id="m1">
  <atomArray>
    <atom id="a1" elementType="C" />
    <atom id="a2" elementType="C" />
    <atom id="a3" elementType="C" />
    <atom id="a4" elementType="C" />
    <atom id="a5" elementType="C" />
    <atom id="a6" elementType="O" />
    <atom id="a7" elementType="C" />
    <atom id="a8" elementType="O" />
    <atom id="a9" elementType="C" />
    <atom id="a10" elementType="C" />
    <atom id="a11" elementType="O" />
    <atom id="a12" elementType="C" />
    <atom id="a13" elementType="C" />
    <atom id="a14" elementType="C" />
    <atom id="a15" elementType="C" />
    <atom id="a16" elementType="C" />
    <atom id="a17" elementType="C" />
    <atom id="a18" elementType="C" />
    <atom id="a19" elementType="O" />
    <atom id="a20" elementType="C" />
    <atom id="a21" elementType="C" />
    <atom id="a22" elementType="O" />
    <atom id="a23" elementType="C" />
    <atom id="a24" elementType="C" />
    <atom id="a25" elementType="C" />
    <atom id="a26" elementType="C" />
    <atom id="a27" elementType="C" />
    <atom id="a28" elementType="C" />
    <atom id="a29" elementType="C" />
    <atom id="a30" elementType="C" />
    <atom id="a31" elementType="C" />
    <atom id="a32" elementType="C" />
    <atom id="a33" elementType="O" />
    <atom id="a34" elementType="C" />
    <atom id="a35" elementType="O" />
    <atom id="a36" elementType="C" />
    <atom id="a37" elementType="C" />
    <atom id="a38" elementType="O" />
  </atomArray>
  <bondArray>
    <bond atomRefs2="a1 a2" order="1" />
    <bond atomRefs2="a2 a3" order="1" />
    <bond atomRefs2="a2 a4" order="1" />
    <bond atomRefs2="a4 a5" order="2">
      <bondStereo>C</bondStereo>
    </bond>
    <bond atomRefs2="a5 a6" order="1" />
    <bond atomRefs2="a5 a7" order="1" />
    <bond atomRefs2="a7 a8" order="1" />
    <bond atomRefs2="a7 a9" order="2">
      <bondStereo>T</bondStereo>
    </bond>
    <bond atomRefs2="a9 a10" order="1" />
    <bond atomRefs2="a10 a11" order="2" />
    <bond atomRefs2="a9 a12" order="1" />
    <bond atomRefs2="a12 a13" order="2">
      <bondStereo>C</bondStereo>
    </bond>
    <bond atomRefs2="a4 a13" order="1" />
    <bond atomRefs2="a13 a14" order="1" />
    <bond atomRefs2="a14 a15" order="2">
      <bondStereo>T</bondStereo>
    </bond>
    <bond atomRefs2="a15 a16" order="1" />
    <bond atomRefs2="a15 a17" order="1" />
    <bond atomRefs2="a17 a18" order="2">
      <bondStereo>C</bondStereo>
    </bond>
    <bond atomRefs2="a12 a18" order="1" />
    <bond atomRefs2="a18 a19" order="1" />
    <bond atomRefs2="a17 a20" order="1" />
    <bond atomRefs2="a20 a21" order="2">
      <bondStereo>C</bondStereo>
    </bond>
    <bond atomRefs2="a21 a22" order="1" />
    <bond atomRefs2="a21 a23" order="1" />
    <bond atomRefs2="a23 a24" order="2">
      <bondStereo>C</bondStereo>
    </bond>
    <bond atomRefs2="a24 a25" order="1" />
    <bond atomRefs2="a25 a26" order="2">
      <bondStereo>C</bondStereo>
    </bond>
    <bond atomRefs2="a20 a26" order="1" />
    <bond atomRefs2="a26 a27" order="1" />
    <bond atomRefs2="a24 a28" order="1" />
    <bond atomRefs2="a28 a29" order="1" />
    <bond atomRefs2="a29 a30" order="1" />
    <bond atomRefs2="a29 a31" order="1" />
    <bond atomRefs2="a28 a32" order="2">
      <bondStereo>T</bondStereo>
    </bond>
    <bond atomRefs2="a32 a33" order="1" />
    <bond atomRefs2="a32 a34" order="1" />
    <bond atomRefs2="a34 a35" order="1" />
    <bond atomRefs2="a34 a36" order="2">
      <bondStereo>C</bondStereo>
    </bond>
    <bond atomRefs2="a23 a36" order="1" />
    <bond atomRefs2="a36 a37" order="1" />
    <bond atomRefs2="a37 a38" order="2" />
  </bondArray>
</molecule>
</cml>
